# Supplementary material for: Crystal structure of 1,4-bis­[5-(2-meth­oxy­phen­yl)-2H-tetra­zol-2-yl]butane
Source: Acta Crystallogr E Crystallogr Commun. 2019 Nov 8;75(Pt 12):1844–7. doi: 10.1107/S2056989019014877 (PMC6895957; doi:10.1107/S2056989019014877)
Supplement: Supplementary file 1 [file e-75-01844-sup1.cif]

##############################################################################
#                                                                            #
# This CIF contains the data in a paper accepted for publication in          #
# Acta Crystallographica Section E. It conforms to the requirements of       #
# Notes for Authors for Acta Crystallographica Section E, and has been       #
# peer reviewed under the auspices of the IUCr Commission on Journals.       #
#                                                                            #
# Full details of the Crystallographic Information File format               #
# are given in the paper "The Crystallographic Information File (CIF):       #
# a New Standard Archive File for Crystallography" by S. R. Hall, F. H.      #
# Allen and I. D. Brown [Acta Cryst. (1991), A47, 655-685].                  #
#                                                                            #
# The current version of the core CIF dictionary is obtainable from          #
# ftp://ftp.iucr.org/pub/cif_core.dic.                                       #
#                                                                            #
# Software is freely available for graphical display of the structure(s)     #
# in this CIF. For information consult the CIF software page                 #
# http://www.iucr.org/resources/cif/software.                                #
#                                                                            #
# This file may be used for bona fide research purposes within the           #
# scientific community so long as proper attribution is given to the journal # 
# article from which it was obtained.                                        #
#                                                                            #
##############################################################################
data_I
_audit_creation_method
;
Olex2 1.2
(compiled 2018.05.29 svn.r3508 for OlexSys, GUI svn.r5506)
;
_journal_date_recd_electronic     2019-05-02
_journal_date_accepted     2019-11-04
_journal_name_full     'Acta Crystallographica, Section E'
_journal_year     2019
_journal_volume     75
_journal_issue     12
_journal_page_first     1844
_journal_page_last     1847
_journal_paper_category     GO
_journal_paper_doi     10.1107/S2056989019014877
_journal_coeditor_code     FY2138
_publ_contact_author_name
;
Junseong Lee, Hyoung-Ryun Park
;
_publ_contact_author_address
;
Department of Chemistry, Chonnam National University, Gwangju, 61186, Republic
 of Korea
;
_publ_contact_author_email     'leespy@chonnam.ac.kr, hrpark@chonnam.ac.kr'
_publ_contact_author_fax     ?
_publ_contact_author_phone     ?
_publ_section_title
;
Crystal structure of 1,4-bis[5-(2-methoxyphenyl)-2<i>H</i>-tetrazol-2-yl]butane
;
_publ_section_title_footnote     .
loop_
    _publ_author_name
    _publ_author_footnote
    _publ_author_address
    'Byun, Young Min' .
;
Department of Chemistry, Chonnam National University, Gwangju, 61186,
Republic of Korea
;
    'Ume, Farwa' .
;
Department of Chemistry, Chonnam National University, Gwangju, 61186,
Republic of Korea
;
    'Ryu, Ji Yeon' .
;
Department of Chemistry, Chonnam National University, Gwangju, 61186,
Republic of Korea
;
    'Lee, Junseong' .
;
Department of Chemistry, Chonnam National University, Gwangju, 61186,
Republic of Korea
;
    'Park, Hyoung-Ryun' .
;
Department of Chemistry, Chonnam National University, Gwangju, 61186,
Republic of Korea
;
_publ_section_synopsis
;
The diffraction data confirmed the title compound as the main isomer produced
in a coupling reaction. The structure and Hirshfeld surface analysis of the
formed di-tetrazolyl chelate ligand are reported.
;
_chemical_name_systematic
;
1,4-Bis[5-(2-methoxyphenyl)-2<i>H</i>-tetrazol-2-yl]butane
;
_chemical_name_common     ?
_chemical_formula_moiety     'C20 H22 N8 O2'
_chemical_formula_sum     'C20 H22 N8 O2'
_chemical_formula_iupac     'C20 H22 N8 O2'
_chemical_formula_weight     406.45
_chemical_melting_point     ?
_space_group_crystal_system     monoclinic
_space_group_name_H-M_alt     'P 21/c'
_space_group_name_Hall     '-P 2ybc'
loop_
    _space_group_symop_operation_xyz
    'x, y, z'
    '-x, y+1/2, -z+1/2'
    '-x, -y, -z'
    'x, -y-1/2, z-1/2'
_cell_length_a     13.2904(2)
_cell_length_b     10.2785(2)
_cell_length_c     14.4968(3)
_cell_angle_alpha     90
_cell_angle_beta     100.2538(9)
_cell_angle_gamma     90
_cell_volume     1948.71(6)
_cell_formula_units_Z     4
_cell_measurement_reflns_used     9933
_cell_measurement_theta_min     2.520
_cell_measurement_theta_max     26.426
_cell_measurement_temperature     100(2)
_exptl_crystal_description     block
_exptl_crystal_colour     colorless
_exptl_crystal_size_max     0.1
_exptl_crystal_size_mid     0.1
_exptl_crystal_size_min     0.08
_exptl_crystal_density_diffrn     1.385
_exptl_crystal_density_meas     ?
_exptl_crystal_density_method     ?
_exptl_crystal_F_000     856
_exptl_absorpt_coefficient_mu     0.096
_exptl_absorpt_correction_type     multi-scan
_exptl_absorpt_process_details
;
(SADABS; Krause <i>et al.</i>,  2015)
;
_exptl_absorpt_correction_T_min     0.7063
_exptl_absorpt_correction_T_max     0.7454
_exptl_special_details     ?
_diffrn_ambient_temperature     100.15
_diffrn_source     ?
_diffrn_radiation_type     MoK\a
_diffrn_radiation_wavelength     0.71073
_diffrn_measurement_device_type     'Bruker APEXII CCD'
_diffrn_measurement_method     '\f and \w scans'
_diffrn_detector_area_resol_mean     ?
_diffrn_reflns_number     26494
_diffrn_reflns_av_R_equivalents     0.0210
_diffrn_reflns_av_unetI/netI     0.0128
_diffrn_reflns_theta_min     2.442
_diffrn_reflns_theta_max     26.449
_diffrn_reflns_theta_full     25.242
_diffrn_measured_fraction_theta_max     0.997
_diffrn_measured_fraction_theta_full     0.999
_diffrn_reflns_limit_h_min     -16
_diffrn_reflns_limit_h_max     16
_diffrn_reflns_limit_k_min     -12
_diffrn_reflns_limit_k_max     12
_diffrn_reflns_limit_l_min     -18
_diffrn_reflns_limit_l_max     18
_refine_special_details
;
1. Fixed Uiso
 At 1.2 times of:
  All C(H) groups, All C(H,H) groups
 At 1.5 times of:
  All C(H,H,H) groups
2.a Secondary CH2 refined with riding coordinates:
 C18(H18A,H18B), C19(H19A,H19B), C17(H17A,H17B), C20(H20A,H20B)
2.b Aromatic/amide H refined with riding coordinates:
 C7(H7), C13(H13), C15(H15), C4(H4), C6(H6), C12(H12), C5(H5), C14(H14)
2.c Idealised Me refined as rotating group:
 C8(H8A,H8B,H8C), C16(H16A,H16B,H16C)
;
_reflns_number_total     4008
_reflns_number_gt     3516
_reflns_threshold_expression     'I > 2\s(I)'
_refine_ls_structure_factor_coef     Fsqd
_refine_ls_matrix_type     full
_refine_ls_R_factor_all     0.0433
_refine_ls_R_factor_gt     0.0373
_refine_ls_wR_factor_gt     0.0935
_refine_ls_wR_factor_ref     0.0983
_refine_ls_goodness_of_fit_ref     1.047
_refine_ls_restrained_S_all     1.047
_refine_ls_number_reflns     4008
_refine_ls_number_parameters     273
_refine_ls_number_restraints     0
_refine_ls_hydrogen_treatment     constr
_refine_ls_weighting_scheme     calc
_refine_ls_weighting_details
              'w=1/[\s^2^(Fo^2^)+(0.0491P)^2^+0.7236P] where P=(Fo^2^+2Fc^2^)/3'
_atom_sites_solution_hydrogens     geom
_atom_sites_solution_primary     direct
_atom_sites_solution_secondary     difmap
_refine_ls_shift/su_max     0.001
_refine_ls_shift/su_mean     0.000
_refine_diff_density_max     0.248
_refine_diff_density_min     -0.371
_refine_ls_extinction_method     none
_refine_ls_extinction_coef     .
loop_
    _atom_type_symbol
    _atom_type_description
    _atom_type_scat_dispersion_real
    _atom_type_scat_dispersion_imag
    _atom_type_scat_source
    'C' 'C' 0.0033 0.0016
                         'International Tables Vol C Tables 4.2.6.8 and 6.1.1.4'
    'H' 'H' 0.0000 0.0000
                         'International Tables Vol C Tables 4.2.6.8 and 6.1.1.4'
    'N' 'N' 0.0061 0.0033
                         'International Tables Vol C Tables 4.2.6.8 and 6.1.1.4'
    'O' 'O' 0.0106 0.0060
                         'International Tables Vol C Tables 4.2.6.8 and 6.1.1.4'
_computing_data_collection
;
APEX2 (Bruker, 2014)
;
_computing_cell_refinement
;
SAINT (Bruker, 2014)
;
_computing_data_reduction
;
SAINT (Bruker, 2014)
;
_computing_structure_solution
;
SHELXS (Sheldrick, 2008)
;
_computing_structure_refinement
;
SHELXL (Sheldrick, 2015)
;
_computing_molecular_graphics
;
Mercury (Macrae <i>et al.</i>,  2008)
;
_computing_publication_material
;
<i>OLEX2</i> (Dolomanov <i>et al.</i>,  2009)
;
loop_
    _atom_site_type_symbol
    _atom_site_label
    _atom_site_fract_x
    _atom_site_fract_y
    _atom_site_fract_z
    _atom_site_U_iso_or_equiv
    _atom_site_adp_type
    _atom_site_calc_flag
    _atom_site_occupancy
    _atom_site_disorder_assembly
    _atom_site_disorder_group
    O O1 0.95431(7) 0.24652(8) 0.11811(6) 0.0258(2) Uani d 1 . .
    N N1 0.86468(7) 0.47789(10) 0.06134(7) 0.0217(2) Uani d 1 . .
    N N2 0.81869(8) 0.58734(10) 0.02753(7) 0.0217(2) Uani d 1 . .
    N N5 0.60298(7) 0.58496(10) -0.44500(7) 0.0226(2) Uani d 1 . .
    N N6 0.68182(8) 0.51604(10) -0.40215(7) 0.0247(2) Uani d 1 . .
    N N4 0.77518(8) 0.57102(11) 0.15994(7) 0.0269(2) Uani d 1 . .
    C C3 0.92713(9) 0.26068(12) 0.20399(8) 0.0220(3) Uani d 1 . .
    C C1 0.83621(8) 0.46963(11) 0.14486(8) 0.0198(2) Uani d 1 . .
    N N3 0.76475(8) 0.64445(11) 0.08397(7) 0.0278(2) Uani d 1 . .
    C C9 0.62616(9) 0.59998(12) -0.52995(8) 0.0220(2) Uani d 1 . .
    O O2 0.46627(8) 0.77149(12) -0.51135(6) 0.0463(3) Uani d 1 . .
    C C10 0.56607(9) 0.67077(12) -0.60922(8) 0.0215(2) Uani d 1 . .
    N N8 0.71619(9) 0.54247(13) -0.53723(8) 0.0348(3) Uani d 1 . .
    C C7 0.83412(9) 0.38359(12) 0.30302(8) 0.0238(3) Uani d 1 . .
    H H7 0.7911 0.4547 0.3117 0.029 Uiso calc 1 . .
    C C2 0.86647(9) 0.36911(12) 0.21675(8) 0.0207(2) Uani d 1 . .
    C C13 0.46290(10) 0.80750(13) -0.76430(9) 0.0284(3) Uani d 1 . .
    H H13 0.4280 0.8544 -0.8169 0.034 Uiso calc 1 . .
    C C18 0.74738(9) 0.55296(12) -0.13870(8) 0.0232(3) Uani d 1 . .
    H H18A 0.6763 0.5728 -0.1314 0.028 Uiso calc 1 . .
    H H18B 0.7596 0.4593 -0.1251 0.028 Uiso calc 1 . .
    C C19 0.75877(9) 0.57977(12) -0.23988(8) 0.0242(3) Uani d 1 . .
    H H19A 0.7355 0.6692 -0.2580 0.029 Uiso calc 1 . .
    H H19B 0.8314 0.5718 -0.2464 0.029 Uiso calc 1 . .
    C C15 0.59024(9) 0.65380(12) -0.69829(8) 0.0237(3) Uani d 1 . .
    H H15 0.6431 0.5947 -0.7061 0.028 Uiso calc 1 . .
    C C4 0.95664(9) 0.17429(12) 0.27783(9) 0.0268(3) Uani d 1 . .
    H H4 0.9983 0.1016 0.2696 0.032 Uiso calc 1 . .
    C C6 0.86318(10) 0.29699(13) 0.37594(9) 0.0282(3) Uani d 1 . .
    H H6 0.8405 0.3085 0.4339 0.034 Uiso calc 1 . .
    N N7 0.75068(9) 0.48940(13) -0.45441(8) 0.0366(3) Uani d 1 . .
    C C17 0.82070(9) 0.63252(12) -0.06795(8) 0.0240(3) Uani d 1 . .
    H H17A 0.8909 0.6243 -0.0814 0.029 Uiso calc 1 . .
    H H17B 0.8010 0.7255 -0.0736 0.029 Uiso calc 1 . .
    C C12 0.43688(10) 0.82663(13) -0.67683(9) 0.0299(3) Uani d 1 . .
    H H12 0.3844 0.8866 -0.6698 0.036 Uiso calc 1 . .
    C C11 0.48755(10) 0.75822(13) -0.59921(8) 0.0276(3) Uani d 1 . .
    C C8 1.00848(10) 0.13020(13) 0.10279(10) 0.0302(3) Uani d 1 . .
    H H8A 1.0215 0.1294 0.0383 0.045 Uiso calc 1 . .
    H H8B 0.9673 0.0541 0.1129 0.045 Uiso calc 1 . .
    H H8C 1.0737 0.1275 0.1467 0.045 Uiso calc 1 . .
    C C5 0.92583(10) 0.19321(13) 0.36327(9) 0.0289(3) Uani d 1 . .
    H H5 0.9478 0.1346 0.4135 0.035 Uiso calc 1 . .
    C C20 0.69416(10) 0.48127(13) -0.30300(8) 0.0259(3) Uani d 1 . .
    H H20A 0.7268 0.3946 -0.2934 0.031 Uiso calc 1 . .
    H H20B 0.6259 0.4753 -0.2849 0.031 Uiso calc 1 . .
    C C14 0.53931(10) 0.72068(13) -0.77559(8) 0.0265(3) Uani d 1 . .
    H H14 0.5566 0.7071 -0.8357 0.032 Uiso calc 1 . .
    C C16 0.38052(17) 0.8497(2) -0.50095(12) 0.0780(8) Uani d 1 . .
    H H16A 0.3195 0.8174 -0.5428 0.117 Uiso calc 1 . .
    H H16B 0.3934 0.9400 -0.5170 0.117 Uiso calc 1 . .
    H H16C 0.3697 0.8453 -0.4359 0.117 Uiso calc 1 . .
loop_
    _atom_site_aniso_label
    _atom_site_aniso_U_11
    _atom_site_aniso_U_22
    _atom_site_aniso_U_33
    _atom_site_aniso_U_12
    _atom_site_aniso_U_13
    _atom_site_aniso_U_23
    O1 0.0290(5) 0.0251(4) 0.0246(4) 0.0063(4) 0.0083(4) 0.0012(3)
    N1 0.0245(5) 0.0214(5) 0.0190(5) 0.0009(4) 0.0038(4) 0.0011(4)
    N2 0.0242(5) 0.0221(5) 0.0186(5) 0.0009(4) 0.0035(4) 0.0003(4)
    N5 0.0233(5) 0.0256(5) 0.0184(5) 0.0025(4) 0.0024(4) 0.0011(4)
    N6 0.0260(5) 0.0293(6) 0.0184(5) 0.0058(4) 0.0030(4) 0.0014(4)
    N4 0.0316(6) 0.0290(6) 0.0208(5) 0.0073(4) 0.0070(4) 0.0029(4)
    C3 0.0189(5) 0.0251(6) 0.0217(6) -0.0028(4) 0.0029(4) 0.0003(5)
    C1 0.0183(5) 0.0222(6) 0.0186(5) -0.0020(4) 0.0024(4) -0.0023(4)
    N3 0.0332(6) 0.0288(6) 0.0227(5) 0.0071(5) 0.0082(4) 0.0018(4)
    C9 0.0234(6) 0.0241(6) 0.0185(6) 0.0016(5) 0.0037(4) -0.0030(5)
    O2 0.0503(6) 0.0703(8) 0.0190(5) 0.0395(6) 0.0080(4) 0.0032(5)
    C10 0.0227(6) 0.0234(6) 0.0181(6) -0.0002(5) 0.0024(4) -0.0010(5)
    N8 0.0351(6) 0.0489(7) 0.0212(5) 0.0174(5) 0.0067(5) 0.0042(5)
    C7 0.0229(6) 0.0275(6) 0.0208(6) -0.0020(5) 0.0032(5) -0.0014(5)
    C2 0.0192(5) 0.0233(6) 0.0188(6) -0.0028(4) 0.0015(4) 0.0004(5)
    C13 0.0335(7) 0.0285(6) 0.0214(6) -0.0001(5) 0.0000(5) 0.0046(5)
    C18 0.0253(6) 0.0254(6) 0.0188(6) 0.0001(5) 0.0040(5) 0.0036(5)
    C19 0.0268(6) 0.0267(6) 0.0193(6) 0.0018(5) 0.0047(5) 0.0038(5)
    C15 0.0265(6) 0.0242(6) 0.0213(6) -0.0004(5) 0.0067(5) -0.0012(5)
    C4 0.0221(6) 0.0264(6) 0.0313(7) 0.0007(5) 0.0030(5) 0.0052(5)
    C6 0.0283(6) 0.0363(7) 0.0200(6) -0.0044(5) 0.0047(5) 0.0025(5)
    N7 0.0370(6) 0.0523(8) 0.0214(5) 0.0202(6) 0.0075(5) 0.0051(5)
    C17 0.0292(6) 0.0245(6) 0.0189(6) -0.0004(5) 0.0062(5) 0.0041(5)
    C12 0.0311(7) 0.0320(7) 0.0254(6) 0.0100(5) 0.0019(5) 0.0018(5)
    C11 0.0293(6) 0.0345(7) 0.0187(6) 0.0067(5) 0.0035(5) -0.0008(5)
    C8 0.0318(7) 0.0250(6) 0.0356(7) 0.0057(5) 0.0107(6) -0.0010(5)
    C5 0.0259(6) 0.0338(7) 0.0256(6) -0.0028(5) 0.0008(5) 0.0098(5)
    C20 0.0304(6) 0.0292(7) 0.0174(6) 0.0015(5) 0.0026(5) 0.0046(5)
    C14 0.0335(7) 0.0288(6) 0.0177(6) -0.0033(5) 0.0060(5) 0.0005(5)
    C16 0.0869(14) 0.1223(19) 0.0290(8) 0.0798(14) 0.0218(9) 0.0134(10)
_geom_special_details
;
 All esds (except the esd in the dihedral angle between two l.s. planes)
 are estimated using the full covariance matrix.  The cell esds are taken
 into account individually in the estimation of esds in distances, angles
 and torsion angles; correlations between esds in cell parameters are only
 used when they are defined by crystal symmetry.  An approximate (isotropic)
 treatment of cell esds is used for estimating esds involving l.s. planes.
;
loop_
    _geom_bond_atom_site_label_1
    _geom_bond_atom_site_label_2
    _geom_bond_site_symmetry_2
    _geom_bond_distance
    _geom_bond_publ_flag
    O1 C3 . 1.3644(14) ?
    O1 C8 . 1.4331(15) ?
    N1 N2 . 1.3315(14) ?
    N1 C1 . 1.3339(15) ?
    N2 N3 . 1.3179(14) ?
    N2 C17 . 1.4647(14) ?
    N5 N6 . 1.3243(14) ?
    N5 C9 . 1.3306(15) ?
    N6 N7 . 1.3166(15) ?
    N6 C20 . 1.4618(15) ?
    N4 C1 . 1.3619(15) ?
    N4 N3 . 1.3218(15) ?
    C3 C2 . 1.4069(17) ?
    C3 C4 . 1.3924(17) ?
    C1 C2 . 1.4719(16) ?
    C9 C10 . 1.4700(16) ?
    C9 N8 . 1.3555(16) ?
    O2 C11 . 1.3597(15) ?
    O2 C16 . 1.4242(18) ?
    C10 C15 . 1.3959(16) ?
    C10 C11 . 1.4043(17) ?
    N8 N7 . 1.3240(16) ?
    C7 H7 . 0.9500 ?
    C7 C2 . 1.4009(16) ?
    C7 C6 . 1.3833(18) ?
    C13 H13 . 0.9500 ?
    C13 C12 . 1.3864(18) ?
    C13 C14 . 1.3834(18) ?
    C18 H18A . 0.9900 ?
    C18 H18B . 0.9900 ?
    C18 C19 . 1.5262(16) ?
    C18 C17 . 1.5214(17) ?
    C19 H19A . 0.9900 ?
    C19 H19B . 0.9900 ?
    C19 C20 . 1.5232(17) ?
    C15 H15 . 0.9500 ?
    C15 C14 . 1.3843(17) ?
    C4 H4 . 0.9500 ?
    C4 C5 . 1.3858(18) ?
    C6 H6 . 0.9500 ?
    C6 C5 . 1.3854(19) ?
    C17 H17A . 0.9900 ?
    C17 H17B . 0.9900 ?
    C12 H12 . 0.9500 ?
    C12 C11 . 1.3945(18) ?
    C8 H8A . 0.9800 ?
    C8 H8B . 0.9800 ?
    C8 H8C . 0.9800 ?
    C5 H5 . 0.9500 ?
    C20 H20A . 0.9900 ?
    C20 H20B . 0.9900 ?
    C14 H14 . 0.9500 ?
    C16 H16A . 0.9800 ?
    C16 H16B . 0.9800 ?
    C16 H16C . 0.9800 ?
loop_
    _geom_angle_atom_site_label_1
    _geom_angle_atom_site_label_2
    _geom_angle_atom_site_label_3
    _geom_angle_site_symmetry_1
    _geom_angle_site_symmetry_3
    _geom_angle
    _geom_angle_publ_flag
    C3 O1 C8 . . 116.89(10) ?
    N2 N1 C1 . . 101.66(9) ?
    N1 N2 C17 . . 122.10(10) ?
    N3 N2 N1 . . 114.36(9) ?
    N3 N2 C17 . . 123.30(10) ?
    N6 N5 C9 . . 101.65(9) ?
    N5 N6 C20 . . 122.20(10) ?
    N7 N6 N5 . . 114.48(10) ?
    N7 N6 C20 . . 123.17(10) ?
    N3 N4 C1 . . 106.28(10) ?
    O1 C3 C2 . . 117.10(10) ?
    O1 C3 C4 . . 123.32(11) ?
    C4 C3 C2 . . 119.58(11) ?
    N1 C1 N4 . . 111.73(10) ?
    N1 C1 C2 . . 126.98(10) ?
    N4 C1 C2 . . 121.26(10) ?
    N2 N3 N4 . . 105.96(10) ?
    N5 C9 C10 . . 126.72(10) ?
    N5 C9 N8 . . 111.99(10) ?
    N8 C9 C10 . . 121.28(10) ?
    C11 O2 C16 . . 117.36(11) ?
    C15 C10 C9 . . 118.61(11) ?
    C15 C10 C11 . . 118.25(11) ?
    C11 C10 C9 . . 123.11(10) ?
    N7 N8 C9 . . 106.08(10) ?
    C2 C7 H7 . . 119.1 ?
    C6 C7 H7 . . 119.1 ?
    C6 C7 C2 . . 121.70(12) ?
    C3 C2 C1 . . 123.62(10) ?
    C7 C2 C3 . . 118.41(11) ?
    C7 C2 C1 . . 117.97(11) ?
    C12 C13 H13 . . 119.7 ?
    C14 C13 H13 . . 119.7 ?
    C14 C13 C12 . . 120.50(12) ?
    H18A C18 H18B . . 107.8 ?
    C19 C18 H18A . . 109.0 ?
    C19 C18 H18B . . 109.0 ?
    C17 C18 H18A . . 109.0 ?
    C17 C18 H18B . . 109.0 ?
    C17 C18 C19 . . 112.93(10) ?
    C18 C19 H19A . . 110.0 ?
    C18 C19 H19B . . 110.0 ?
    H19A C19 H19B . . 108.4 ?
    C20 C19 C18 . . 108.39(10) ?
    C20 C19 H19A . . 110.0 ?
    C20 C19 H19B . . 110.0 ?
    C10 C15 H15 . . 119.1 ?
    C14 C15 C10 . . 121.79(11) ?
    C14 C15 H15 . . 119.1 ?
    C3 C4 H4 . . 119.7 ?
    C5 C4 C3 . . 120.67(12) ?
    C5 C4 H4 . . 119.7 ?
    C7 C6 H6 . . 120.4 ?
    C7 C6 C5 . . 119.12(11) ?
    C5 C6 H6 . . 120.4 ?
    N6 N7 N8 . . 105.79(10) ?
    N2 C17 C18 . . 110.45(9) ?
    N2 C17 H17A . . 109.6 ?
    N2 C17 H17B . . 109.6 ?
    C18 C17 H17A . . 109.6 ?
    C18 C17 H17B . . 109.6 ?
    H17A C17 H17B . . 108.1 ?
    C13 C12 H12 . . 119.9 ?
    C13 C12 C11 . . 120.22(12) ?
    C11 C12 H12 . . 119.9 ?
    O2 C11 C10 . . 116.32(11) ?
    O2 C11 C12 . . 123.66(11) ?
    C12 C11 C10 . . 120.02(11) ?
    O1 C8 H8A . . 109.5 ?
    O1 C8 H8B . . 109.5 ?
    O1 C8 H8C . . 109.5 ?
    H8A C8 H8B . . 109.5 ?
    H8A C8 H8C . . 109.5 ?
    H8B C8 H8C . . 109.5 ?
    C4 C5 H5 . . 119.8 ?
    C6 C5 C4 . . 120.45(12) ?
    C6 C5 H5 . . 119.8 ?
    N6 C20 C19 . . 112.38(10) ?
    N6 C20 H20A . . 109.1 ?
    N6 C20 H20B . . 109.1 ?
    C19 C20 H20A . . 109.1 ?
    C19 C20 H20B . . 109.1 ?
    H20A C20 H20B . . 107.9 ?
    C13 C14 C15 . . 119.21(11) ?
    C13 C14 H14 . . 120.4 ?
    C15 C14 H14 . . 120.4 ?
    O2 C16 H16A . . 109.5 ?
    O2 C16 H16B . . 109.5 ?
    O2 C16 H16C . . 109.5 ?
    H16A C16 H16B . . 109.5 ?
    H16A C16 H16C . . 109.5 ?
    H16B C16 H16C . . 109.5 ?
loop_
    _geom_hbond_atom_site_label_d
    _geom_hbond_atom_site_label_h
    _geom_hbond_atom_site_label_a
    _geom_hbond_site_symmetry_d
    _geom_hbond_site_symmetry_h
    _geom_hbond_site_symmetry_a
    _geom_hbond_distance_dh
    _geom_hbond_distance_ha
    _geom_hbond_distance_da
    _geom_hbond_angle_dha
    _geom_hbond_publ_flag
    C7 H7 N4 . . . 0.95 2.48 2.8371(16) 102 y
    C15 H15 N8 . . . 0.95 2.53 2.8586(17) 101 y
    C17 H17A O1 . . 3_765 0.99 2.58 3.4337(15) 144 y
_shelx_space_group_comment
;
The symmetry employed for this shelxl refinement is uniquely defined
by the following loop, which should always be used as a source of
symmetry information in preference to the above space-group names.
They are only intended as comments.
;
_shelx_estimated_absorpt_T_min     ?
_shelx_estimated_absorpt_T_max     ?
_shelx_hkl_file
;
   0   1   0   -0.01    0.00
   0   1   0    0.00    0.01
   0   1   0    0.00    0.01
   0   1   0    0.00    0.00
   0  -1   0    0.03    0.01
   0  -1   0   -0.01    0.01
   0  -1   0    0.01    0.00
   0  -1   0    0.00    0.00
   0   2   0    1.13    0.04
   0   2   0    1.13    0.03
   0   2   0    1.11    0.04
   0  -2   0    1.17    0.03
   0  -2   0    1.12    0.03
   0   3   0    0.02    0.02
   0   3   0    0.04    0.02
   0   3   0    0.00    0.03
   0  -3   0   -0.05    0.02
   0  -3   0   -0.02    0.01
   0   4   0    0.52    0.03
   0   4   0    0.54    0.05
   0   4   0    0.48    0.04
   0   4   0    0.46    0.04
   0  -4   0    0.45    0.03
   0  -4   0    0.58    0.03
   0   5   0    0.01    0.03
   0   5   0   -0.01    0.03
   0   5   0   -0.02    0.03
   0   5   0   -0.02    0.03
   0  -5   0    0.00    0.02
   0   6   0    0.05    0.04
   0   6   0    0.04    0.03
   0   6   0    0.04    0.04
   0   6   0    0.03    0.03
   0  -6   0    0.07    0.03
   0   7   0    0.04    0.04
   0   7   0    0.03    0.03
   0   7   0    0.05    0.04
   0   7   0    0.04    0.05
   0  -7   0   -0.02    0.03
   0   8   0    4.37    0.17
   0   8   0    4.81    0.16
   0   8   0    4.76    0.17
   0   8   0    4.23    0.14
   0  -8   0    4.60    0.12
   0   9   0   -0.03    0.04
   0   9   0    0.02    0.06
   0   9   0    0.02    0.04
   0  10   0    0.53    0.09
   0  10   0    0.42    0.06
   0  10   0    0.45    0.08
   0  11   0    0.02    0.07
   0  11   0    0.03    0.04
   0  12   0    1.61    0.15
   0 -12   0    1.51    0.14
  -1 -12   0    2.13    0.17
   1  12   0    2.04    0.17
  -1 -11   0    8.66    0.28
   1  11   0    9.55    0.29
   1  11   0    9.55    0.26
  -1 -10   0    0.84    0.10
   1  10   0    0.61    0.09
   1  10   0    0.87    0.08
   1  10   0    1.06    0.11
  -1  -9   0    7.07    0.22
   1   9   0    7.12    0.22
   1   9   0    7.25    0.22
   1   9   0    7.06    0.18
   1   8   0    7.19    0.18
   1   8   0    7.29    0.21
   1   8   0    7.25    0.21
  -1  -7   0    3.66    0.09
   1   7   0    3.68    0.11
   1   7   0    3.82    0.14
   1   7   0    3.90    0.14
   1   7   0    3.80    0.15
  -1  -6   0    1.13    0.05
  -1  -6   0    1.04    0.04
   1   6   0    1.15    0.08
   1   6   0    1.16    0.06
   1   6   0    1.03    0.08
   1   6   0    1.15    0.08
  -1  -5   0    1.20    0.04
  -1  -5   0    1.04    0.04
   1   5   0    1.25    0.08
   1   5   0    1.25    0.08
   1   5   0    1.03    0.07
   1   5   0    1.17    0.06
  -1  -4   0    1.79    0.05
  -1  -4   0    1.83    0.04
   1   4   0    1.86    0.07
   1   4   0    1.80    0.08
   1   4   0    1.82    0.06
   1   4   0    1.87    0.08
  -1  -3   0  200.33    3.05
  -1  -3   0  208.33    3.06
   1   3   0  209.03    3.05
   1   3   0  204.85    3.07
   1   3   0  206.66    3.13
  -1  -2   0    7.50    0.13
  -1  -2   0    8.28    0.16
  -1  -2   0    8.88    0.16
   1   2   0    8.70    0.15
   1   2   0    8.95    0.14
   1   2   0    8.66    0.16
  -1  -1   0    0.09    0.04
   1   1   0    0.12    0.04
   1   1   0    0.06    0.03
   1   1   0    0.23    0.03
   1   1   0    0.08    0.04
  -1   0   0    0.00    0.00
  -1   0   0    0.00    0.00
  -1   0   0    0.00    0.00
   1   0   0    0.00    0.00
   1   0   0    0.00    0.00
  -1   1   0    0.14    0.04
  -1   1   0   -0.04    0.04
  -1   1   0    0.13    0.04
   1  -1   0    0.07    0.04
  -1   2   0    8.81    0.16
  -1   2   0    8.63    0.16
  -1   2   0    8.78    0.15
  -1   2   0    8.75    0.16
   1  -2   0    8.89    0.16
   1  -2   0    8.76    0.15
  -1   3   0  212.75    3.16
  -1   3   0  218.38    3.26
  -1   3   0  204.73    3.26
   1  -3   0  213.38    3.27
   1  -3   0  216.36    3.26
  -1   4   0    1.75    0.07
  -1   4   0    1.78    0.08
  -1   4   0    1.73    0.07
   1  -4   0    1.66    0.07
   1  -4   0    1.76    0.06
  -1   5   0    1.19    0.07
  -1   5   0    1.34    0.08
  -1   5   0    1.32    0.07
   1  -5   0    1.29    0.06
   1  -5   0    1.31    0.08
  -1   6   0    0.97    0.07
  -1   6   0    1.07    0.08
  -1   6   0    1.23    0.08
   1  -6   0    1.18    0.06
  -1   7   0    3.63    0.14
  -1   7   0    3.77    0.13
  -1   7   0    3.60    0.14
  -1   7   0    3.68    0.13
   1  -7   0    3.82    0.11
  -1   8   0    6.95    0.19
  -1   8   0    7.26    0.21
  -1   8   0    7.51    0.21
  -1   8   0    7.57    0.21
   1  -8   0    6.96    0.17
  -1   9   0    6.92    0.22
  -1   9   0    7.45    0.22
  -1   9   0    7.15    0.20
  -1  10   0    0.86    0.10
  -1  10   0    0.94    0.09
  -1  10   0    0.76    0.10
  -1  11   0    9.17    0.25
  -1  11   0    9.12    0.28
  -1  12   0    1.97    0.16
  -1  12   0    1.97    0.12
  -2 -12   0    0.86    0.12
   2  12   0    0.80    0.12
  -2 -11   0    2.06    0.15
   2  11   0    2.00    0.16
  -2 -10   0    0.43    0.08
   2  10   0    0.37    0.08
   2  10   0    0.35    0.05
   2  10   0    0.41    0.08
  -2  -9   0    1.99    0.13
   2   9   0    2.04    0.13
   2   9   0    2.06    0.13
   2   9   0    2.09    0.09
  -2  -8   0    0.72    0.08
   2   8   0    0.68    0.08
   2   8   0    0.79    0.06
   2   8   0    0.93    0.09
  -2  -7   0    1.06    0.09
   2   7   0    0.87    0.08
   2   7   0    1.08    0.09
   2   7   0    1.01    0.06
   2   7   0    0.94    0.09
  -2  -6   0    0.45    0.06
   2   6   0    0.59    0.04
   2   6   0    0.50    0.06
   2   6   0    0.76    0.07
   2   6   0    0.73    0.07
  -2  -5   0   10.80    0.23
   2   5   0   10.91    0.23
   2   5   0   10.45    0.19
   2   5   0   10.41    0.23
  -2  -4   0    5.77    0.14
  -2  -4   0    5.71    0.15
   2   4   0    5.64    0.14
   2   4   0    5.45    0.14
   2   4   0    5.83    0.11
  -2  -3   0    0.33    0.04
  -2  -3   0    0.25    0.03
   2   3   0    0.36    0.04
   2   3   0    0.47    0.03
   2   3   0    0.37    0.04
  -2  -2   0  885.86   14.17
  -2  -2   0  908.26   13.74
  -2  -2   0  981.02   13.71
  -2  -2   0  962.12   13.65
  -2  -2   0  915.97   14.05
   2   2   0  953.13   13.68
   2   2   0  922.05   14.07
   2   2   0  935.84   13.78
   2   2   0  826.70   14.05
  -2  -1   0  113.68    1.75
  -2  -1   0  114.44    1.79
  -2  -1   0  115.53    1.72
  -2  -1   0  111.14    1.70
  -2  -1   0  115.15    1.74
   2   1   0  117.44    1.73
   2   1   0  114.37    1.80
   2   1   0  116.04    1.71
   2   1   0  115.62    1.74
   2   1   0  114.29    1.75
  -2   0   0    2.30    0.05
  -2   0   0    2.35    0.05
  -2   0   0    2.48    0.05
  -2   0   0    2.35    0.06
   2   0   0    2.31    0.06
   2   0   0    2.42    0.06
  -2   1   0  116.74    1.70
  -2   1   0  108.26    1.75
  -2   1   0  114.14    1.74
  -2   1   0  111.69    2.29
   2  -1   0  112.18    1.76
  -2   2   0  956.32   14.28
  -2   2   0  986.60   14.26
   2  -2   0 1000.00   14.31
   2  -2   0  897.48   16.60
  -2   3   0    0.49    0.04
  -2   3   0    0.45    0.04
  -2   3   0    0.41    0.04
   2  -3   0    0.41    0.04
   2  -3   0    0.36    0.04
  -2   4   0    5.62    0.14
  -2   4   0    5.65    0.14
  -2   4   0    5.78    0.14
   2  -4   0    5.42    0.13
   2  -4   0    5.87    0.14
  -2   5   0   10.48    0.22
  -2   5   0   10.64    0.23
  -2   5   0   10.95    0.23
   2  -5   0   10.26    0.23
   2  -5   0   10.27    0.21
  -2   6   0    0.61    0.06
  -2   6   0    0.55    0.06
  -2   6   0    0.48    0.05
   2  -6   0    0.50    0.05
   2  -6   0    0.59    0.06
  -2   7   0    1.11    0.10
  -2   7   0    0.95    0.08
  -2   7   0    0.97    0.09
   2  -7   0    0.99    0.09
   2  -7   0    1.07    0.08
  -2   8   0    0.74    0.08
  -2   8   0    0.74    0.08
  -2   8   0    0.77    0.07
   2  -8   0    0.81    0.08
  -2   9   0    2.01    0.12
  -2   9   0    2.23    0.12
  -2   9   0    2.35    0.14
  -2  10   0    0.33    0.06
  -2  10   0    0.25    0.07
  -2  11   0    1.95    0.15
  -2  11   0    1.90    0.12
  -2  12   0    1.29    0.11
  -2  12   0    0.75    0.11
  -3 -12   0    1.73    0.16
  -3 -12   0    1.44    0.13
   3  12   0    1.68    0.15
  -3 -11   0    1.22    0.13
  -3 -11   0    1.32    0.13
   3  11   0    1.39    0.13
  -3 -10   0    0.22    0.07
   3  10   0    0.18    0.07
  -3  -9   0    0.94    0.10
   3   9   0    0.98    0.10
   3   9   0    0.74    0.09
   3   9   0    1.01    0.07
  -3  -8   0    0.34    0.07
   3   8   0    0.28    0.06
   3   8   0    0.36    0.04
   3   8   0    0.23    0.06
  -3  -7   0    1.18    0.10
   3   7   0    1.20    0.10
   3   7   0    1.27    0.06
   3   7   0    1.25    0.09
   3   7   0    1.33    0.10
  -3  -6   0    2.63    0.11
   3   6   0    2.41    0.11
   3   6   0    2.48    0.11
   3   6   0    2.63    0.08
  -3  -5   0   23.14    0.42
  -3  -5   0   23.68    0.41
  -3  -5   0   22.05    0.42
   3   5   0   23.88    0.37
   3   5   0   22.21    0.42
   3   5   0   23.35    0.42
  -3  -4   0    0.22    0.04
  -3  -4   0    0.14    0.03
  -3  -4   0    0.20    0.04
   3   4   0    0.19    0.04
   3   4   0    0.26    0.04
   3   4   0    0.29    0.02
  -3  -3   0    1.89    0.04
  -3  -3   0    1.74    0.07
  -3  -3   0    1.72    0.04
  -3  -3   0    1.69    0.07
  -3  -3   0    2.05    0.08
   3   3   0    1.76    0.04
   3   3   0    1.88    0.08
   3   3   0    1.74    0.07
   3   3   0    1.72    0.04
  -3  -2   0   39.62    0.63
  -3  -2   0   39.94    0.62
  -3  -2   0   38.00    0.59
  -3  -2   0   39.67    0.61
   3   2   0   38.08    0.63
   3   2   0   39.75    0.61
   3   2   0   39.01    0.59
  -3  -1   0  276.35    4.11
  -3  -1   0  266.31    5.16
  -3  -1   0  280.05    4.04
  -3  -1   0  277.29    4.09
  -3  -1   0  273.68    4.24
   3   1   0  274.80    4.13
   3   1   0  264.16    4.25
   3   1   0  270.98    4.13
   3   1   0  271.88    4.04
  -3   0   0   88.69    1.37
  -3   0   0   87.93    1.32
  -3   0   0   88.18    1.34
   3   0   0   88.40    1.37
   3   0   0   90.64    1.39
  -3   1   0  262.09    4.09
  -3   1   0  276.47    4.13
  -3   1   0  274.28    4.05
   3  -1   0  276.44    4.15
   3  -1   0  258.81    4.15
  -3   2   0   38.80    0.61
  -3   2   0   38.73    0.61
  -3   2   0   39.33    0.62
   3  -2   0   38.35    0.62
   3  -2   0   39.17    0.62
  -3   3   0    1.68    0.07
  -3   3   0    1.54    0.07
  -3   3   0    1.65    0.07
   3  -3   0    1.55    0.07
   3  -3   0    1.56    0.07
  -3   4   0    0.26    0.04
  -3   4   0    0.25    0.04
  -3   4   0    0.30    0.04
   3  -4   0    0.28    0.04
   3  -4   0    0.28    0.04
  -3   5   0   24.03    0.42
  -3   5   0   23.23    0.42
  -3   5   0   23.52    0.42
   3  -5   0   23.33    0.42
   3  -5   0   23.24    0.41
  -3   6   0    2.68    0.11
  -3   6   0    2.60    0.11
  -3   6   0    2.63    0.11
   3  -6   0    2.33    0.11
   3  -6   0    2.56    0.10
  -3   7   0    1.30    0.09
  -3   7   0    1.17    0.09
  -3   7   0    1.35    0.10
   3  -7   0    1.26    0.10
   3  -7   0    1.25    0.09
  -3   8   0    0.34    0.06
  -3   8   0    0.33    0.06
  -3   8   0    0.28    0.06
   3  -8   0    0.20    0.06
   3  -8   0    0.36    0.06
  -3   9   0    1.13    0.10
  -3   9   0    1.02    0.09
   3  -9   0    0.96    0.09
  -3  10   0    0.24    0.06
  -3  10   0    0.20    0.07
  -3  11   0    1.52    0.12
  -3  11   0    1.39    0.13
  -3  12   0    1.47    0.14
  -3  12   0    1.65    0.13
  -4 -12   0    0.16    0.09
  -4 -12   0    0.26    0.09
   4  12   0    0.12    0.09
  -4 -11   0    7.97    0.27
  -4 -11   0    8.15    0.26
   4  11   0    7.69    0.27
  -4 -10   0    5.35    0.21
  -4 -10   0    5.47    0.20
   4  10   0    5.33    0.21
  -4  -9   0    1.65    0.12
  -4  -9   0    1.33    0.11
   4   9   0    1.43    0.12
   4   9   0    1.50    0.12
  -4  -8   0    1.12    0.10
  -4  -8   0    0.94    0.09
   4   8   0    0.95    0.09
   4   8   0    0.92    0.09
  -4  -7   0    5.09    0.16
  -4  -7   0    4.88    0.17
   4   7   0    5.01    0.17
   4   7   0    4.97    0.11
   4   7   0    4.84    0.17
  -4  -6   0    4.93    0.15
  -4  -6   0    4.95    0.16
  -4  -6   0    4.89    0.17
   4   6   0    4.48    0.16
   4   6   0    4.73    0.10
   4   6   0    4.75    0.15
  -4  -5   0    0.07    0.03
  -4  -5   0    0.11    0.04
  -4  -5   0    0.15    0.05
   4   5   0    0.13    0.04
   4   5   0    0.08    0.02
   4   5   0    0.16    0.05
  -4  -4   0   29.58    0.52
  -4  -4   0   29.76    0.44
  -4  -4   0   29.88    0.49
  -4  -4   0   29.97    0.50
   4   4   0   29.22    0.50
   4   4   0   28.71    0.52
   4   4   0   28.73    0.45
  -4  -3   0    1.70    0.08
  -4  -3   0    1.80    0.07
  -4  -3   0    1.71    0.08
  -4  -3   0    1.89    0.05
   4   3   0    1.89    0.08
   4   3   0    1.72    0.08
   4   3   0    1.79    0.05
  -4  -2   0    2.99    0.08
  -4  -2   0    3.08    0.09
  -4  -2   0    3.22    0.11
  -4  -2   0    3.24    0.09
   4   2   0    2.92    0.10
   4   2   0    3.06    0.08
   4   2   0    3.11    0.09
  -4  -1   0   73.71    1.10
  -4  -1   0   71.96    1.10
  -4  -1   0   72.24    1.09
   4   1   0   72.45    1.10
   4   1   0   73.26    1.12
   4   1   0   72.33    1.10
  -4   0   0   21.16    0.35
  -4   0   0   21.59    0.34
  -4   0   0   20.84    0.36
   4   0   0   21.00    0.37
   4   0   0   21.10    0.36
  -4   1   0   72.48    1.09
  -4   1   0   71.92    1.10
  -4   1   0   72.19    1.11
   4  -1   0   71.44    1.11
   4  -1   0   72.63    1.11
  -4   2   0    3.06    0.09
  -4   2   0    3.27    0.09
  -4   2   0    3.12    0.10
   4  -2   0    3.12    0.10
   4  -2   0    3.12    0.10
  -4   3   0    1.85    0.08
  -4   3   0    1.77    0.08
  -4   3   0    1.87    0.08
   4  -3   0    1.93    0.08
   4  -3   0    2.05    0.08
  -4   4   0   30.26    0.51
  -4   4   0   29.79    0.51
  -4   4   0   30.31    0.51
   4  -4   0   30.40    0.52
   4  -4   0   30.22    0.52
  -4   5   0    0.02    0.04
  -4   5   0    0.06    0.03
  -4   5   0    0.08    0.04
   4  -5   0    0.08    0.04
   4  -5   0    0.04    0.03
  -4   6   0    4.61    0.15
  -4   6   0    4.54    0.15
  -4   6   0    4.70    0.15
   4  -6   0    4.83    0.15
   4  -6   0    4.83    0.15
  -4   7   0    4.96    0.16
  -4   7   0    4.78    0.16
  -4   7   0    4.70    0.16
   4  -7   0    5.02    0.17
   4  -7   0    4.98    0.16
  -4   8   0    0.83    0.08
  -4   8   0    1.13    0.10
  -4   8   0    0.86    0.09
   4  -8   0    0.90    0.09
   4  -8   0    0.91    0.09
  -4   9   0    1.47    0.11
  -4   9   0    1.63    0.12
   4  -9   0    1.51    0.12
   4  -9   0    1.66    0.11
  -4  10   0    5.19    0.20
  -4  10   0    5.07    0.19
  -4  11   0    7.95    0.26
  -4  11   0    7.90    0.25
  -4  12   0    0.03    0.08
  -4  12   0    0.28    0.07
  -5 -12   0    1.38    0.14
  -5 -12   0    1.37    0.13
   5  12   0    1.28    0.14
  -5 -11   0    0.68    0.11
  -5 -11   0    0.79    0.10
   5  11   0    0.57    0.10
  -5 -10   0   -0.04    0.07
  -5 -10   0    0.10    0.06
   5  10   0    0.07    0.07
  -5  -9   0    0.76    0.09
  -5  -9   0    0.84    0.10
   5   9   0    0.84    0.10
  -5  -8   0    0.48    0.08
  -5  -8   0    0.47    0.07
   5   8   0    0.44    0.07
   5   8   0    0.32    0.07
  -5  -7   0   11.13    0.27
  -5  -7   0   11.41    0.26
   5   7   0   11.39    0.28
   5   7   0   10.69    0.28
  -5  -6   0    4.25    0.14
  -5  -6   0    4.08    0.15
   5   6   0    4.18    0.09
   5   6   0    4.40    0.15
   5   6   0    4.39    0.16
  -5  -5   0    2.89    0.10
  -5  -5   0    3.01    0.06
  -5  -5   0    3.00    0.12
  -5  -5   0    2.96    0.13
   5   5   0    3.00    0.12
   5   5   0    3.18    0.06
   5   5   0    3.14    0.12
  -5  -4   0  173.82    2.58
  -5  -4   0  174.24    2.62
  -5  -4   0  166.47    2.58
  -5  -4   0  173.96    2.60
   5   4   0  172.28    2.62
   5   4   0  172.28    2.54
   5   4   0  173.09    2.59
  -5  -3   0   86.71    1.37
  -5  -3   0   88.83    1.33
   5   3   0   88.16    1.35
   5   3   0   87.54    1.32
   5   3   0   87.25    1.37
  -5  -2   0    4.78    0.11
  -5  -2   0    5.05    0.12
  -5  -2   0    4.48    0.14
   5   2   0    5.03    0.12
   5   2   0    4.54    0.11
   5   2   0    4.47    0.13
  -5  -1   0    3.62    0.12
  -5  -1   0    3.57    0.10
  -5  -1   0    3.76    0.08
   5   1   0    3.77    0.10
   5   1   0    3.72    0.10
   5   1   0    3.70    0.12
  -5   0   0   23.67    0.38
  -5   0   0   24.28    0.42
  -5   0   0   24.02    0.40
   5   0   0   23.92    0.41
   5   0   0   23.82    0.42
  -5   1   0    3.60    0.11
  -5   1   0    3.58    0.10
  -5   1   0    3.74    0.10
   5  -1   0    3.83    0.11
   5  -1   0    3.59    0.11
  -5   2   0    4.46    0.12
  -5   2   0    4.46    0.13
  -5   2   0    4.45    0.12
   5  -2   0    4.52    0.13
   5  -2   0    4.68    0.13
  -5   3   0   88.43    1.35
  -5   3   0   88.17    1.35
  -5   3   0   88.35    1.36
   5  -3   0   88.15    1.37
   5  -3   0   86.98    1.36
  -5   4   0  173.11    2.58
  -5   4   0  173.67    2.57
  -5   4   0  169.87    2.57
   5  -4   0  170.00    2.58
   5  -4   0  167.34    2.58
  -5   5   0    2.75    0.11
  -5   5   0    2.93    0.11
  -5   5   0    3.11    0.12
   5  -5   0    3.05    0.12
   5  -5   0    2.89    0.12
  -5   6   0    4.27    0.14
  -5   6   0    4.50    0.15
  -5   6   0    4.16    0.15
   5  -6   0    4.23    0.15
   5  -6   0    4.20    0.15
  -5   7   0   10.84    0.27
  -5   7   0   11.10    0.27
  -5   7   0   11.58    0.27
   5  -7   0   11.02    0.27
   5  -7   0   11.68    0.28
  -5   8   0    0.42    0.07
  -5   8   0    0.49    0.08
   5  -8   0    0.34    0.07
   5  -8   0    0.40    0.07
  -5   9   0    0.80    0.09
  -5   9   0    0.94    0.09
   5  -9   0    0.71    0.09
   5  -9   0    0.83    0.09
  -5  10   0    0.12    0.06
  -5  10   0    0.02    0.06
   5 -10   0   -0.01    0.06
  -5  11   0    0.74    0.10
  -5  11   0    0.82    0.10
  -5  12   0    1.49    0.13
  -5  12   0    1.26    0.13
  -6 -11   0    1.53    0.14
  -6 -11   0    1.69    0.14
   6  11   0    1.83    0.16
  -6 -10   0    2.87    0.15
  -6 -10   0    3.13    0.18
   6  10   0    3.20    0.18
  -6  -9   0    0.83    0.09
  -6  -9   0    0.72    0.09
   6   9   0    0.98    0.11
  -6  -8   0   13.00    0.32
  -6  -8   0   13.07    0.30
   6   8   0   13.73    0.35
   6   8   0   14.12    0.33
  -6  -7   0    2.11    0.11
  -6  -7   0    2.04    0.12
   6   7   0    2.22    0.13
   6   7   0    2.18    0.13
  -6  -6   0    0.03    0.05
  -6  -6   0   -0.08    0.03
   6   6   0   -0.02    0.04
   6   6   0   -0.07    0.05
  -6  -5   0    0.68    0.04
   6   5   0    0.53    0.04
   6   5   0    0.56    0.07
   6   5   0    0.43    0.06
  -6  -4   0    1.03    0.08
  -6  -4   0    1.11    0.07
  -6  -4   0    1.06    0.09
   6   4   0    0.98    0.08
   6   4   0    1.19    0.08
   6   4   0    1.07    0.05
  -6  -3   0   35.39    0.61
  -6  -3   0   35.68    0.63
  -6  -3   0   35.81    0.58
   6   3   0   36.12    0.58
   6   3   0   38.57    0.64
   6   3   0   35.88    0.60
  -6  -2   0    2.61    0.05
  -6  -2   0    2.71    0.08
  -6  -2   0    2.71    0.09
   6   2   0    2.58    0.09
   6   2   0    2.67    0.09
   6   2   0    2.57    0.11
  -6  -1   0   15.04    0.30
  -6  -1   0   14.49    0.24
  -6  -1   0   14.34    0.27
   6   1   0   14.33    0.29
   6   1   0   14.50    0.27
   6   1   0   14.14    0.27
  -6   0   0    6.83    0.16
  -6   0   0    7.38    0.15
  -6   0   0    7.46    0.18
   6   0   0    7.20    0.17
   6   0   0    7.62    0.18
  -6   1   0   14.76    0.27
  -6   1   0   14.72    0.29
  -6   1   0   14.53    0.26
   6  -1   0   14.37    0.29
   6  -1   0   14.14    0.28
  -6   2   0    2.68    0.10
  -6   2   0    2.56    0.09
  -6   2   0    2.44    0.09
   6  -2   0    2.55    0.10
   6  -2   0    2.59    0.11
  -6   3   0   35.71    0.59
  -6   3   0   35.88    0.59
  -6   3   0   35.30    0.61
   6  -3   0   35.94    0.61
   6  -3   0   35.54    0.61
  -6   4   0    1.12    0.08
  -6   4   0    0.94    0.08
  -6   4   0    1.03    0.08
   6  -4   0    1.03    0.08
   6  -4   0    1.08    0.09
  -6   5   0    0.58    0.06
  -6   5   0    0.53    0.06
  -6   5   0    0.57    0.07
   6  -5   0    0.65    0.07
   6  -5   0    0.54    0.07
  -6   6   0    0.03    0.04
  -6   6   0    0.05    0.05
  -6   6   0   -0.03    0.04
   6  -6   0    0.00    0.05
   6  -6   0    0.06    0.04
  -6   7   0    1.99    0.12
  -6   7   0    2.01    0.11
  -6   7   0    2.01    0.12
   6  -7   0    2.01    0.12
   6  -7   0    2.16    0.13
  -6   8   0   12.55    0.31
  -6   8   0   12.89    0.31
   6  -8   0   12.78    0.31
   6  -8   0   12.95    0.32
  -6   9   0    0.73    0.09
  -6   9   0    0.66    0.09
   6  -9   0    0.72    0.09
  -6  10   0    2.80    0.16
  -6  10   0    3.30    0.17
   6 -10   0    3.04    0.15
  -6  11   0    1.96    0.14
  -6  11   0    1.38    0.13
  -7 -11   0    3.71    0.18
  -7 -11   0    3.46    0.19
   7  11   0    3.95    0.21
  -7 -10   0   -0.01    0.06
  -7 -10   0    0.01    0.07
   7  10   0   -0.01    0.07
  -7  -9   0    0.19    0.08
  -7  -9   0    0.19    0.07
   7   9   0    0.17    0.07
  -7  -8   0    0.04    0.05
  -7  -8   0    0.12    0.06
   7   8   0   -0.01    0.06
  -7  -7   0   -0.08    0.04
  -7  -7   0    0.01    0.05
   7   7   0    0.00    0.04
   7   7   0    0.04    0.06
  -7  -6   0   23.15    0.46
  -7  -6   0   22.92    0.43
   7   6   0   23.25    0.46
   7   6   0   23.43    0.48
  -7  -5   0    6.41    0.17
  -7  -5   0    6.17    0.19
   7   5   0    6.64    0.14
   7   5   0    6.45    0.19
   7   5   0    6.18    0.20
  -7  -4   0    1.34    0.07
  -7  -4   0    1.33    0.09
   7   4   0    1.19    0.09
   7   4   0    1.34    0.07
  -7  -3   0    0.02    0.03
  -7  -3   0   -0.02    0.04
   7   3   0    0.04    0.03
   7   3   0   -0.05    0.03
  -7  -2   0   21.55    0.39
  -7  -2   0   21.70    0.34
  -7  -2   0   21.71    0.37
  -7  -2   0   21.82    0.42
   7   2   0   20.90    0.39
   7   2   0   22.16    0.42
   7   2   0   21.74    0.38
  -7  -1   0   44.07    0.72
  -7  -1   0   45.23    0.75
  -7  -1   0   44.71    0.68
   7   1   0   43.50    0.71
   7   1   0   43.99    0.75
   7   1   0   44.15    0.72
  -7   0   0   12.75    0.23
  -7   0   0   12.58    0.25
  -7   0   0   12.93    0.28
   7   0   0   12.50    0.28
   7   0   0   13.11    0.27
  -7   1   0   44.46    0.74
  -7   1   0   43.89    0.70
  -7   1   0   44.70    0.71
   7  -1   0   44.17    0.74
   7  -1   0   43.17    0.73
  -7   2   0   21.41    0.38
  -7   2   0   21.14    0.40
  -7   2   0   21.31    0.38
   7  -2   0   21.51    0.41
   7  -2   0   22.01    0.41
  -7   3   0    0.07    0.04
  -7   3   0   -0.01    0.03
  -7   3   0   -0.04    0.03
   7  -3   0    0.01    0.03
   7  -3   0   -0.01    0.05
  -7   4   0    1.21    0.09
  -7   4   0    1.43    0.09
  -7   4   0    1.21    0.09
   7  -4   0    1.19    0.09
   7  -4   0    1.30    0.10
  -7   5   0    6.83    0.19
  -7   5   0    6.39    0.18
  -7   5   0    6.14    0.18
   7  -5   0    6.44    0.20
   7  -5   0    6.35    0.19
  -7   6   0   21.65    0.44
  -7   6   0   22.67    0.44
  -7   6   0   22.28    0.43
   7  -6   0   22.30    0.45
   7  -6   0   22.37    0.45
  -7   7   0   -0.01    0.05
  -7   7   0   -0.01    0.05
   7  -7   0   -0.02    0.06
   7  -7   0   -0.02    0.05
  -7   8   0    0.01    0.05
  -7   8   0    0.08    0.06
   7  -8   0    0.05    0.05
   7  -8   0    0.05    0.06
  -7   9   0    0.22    0.07
  -7   9   0    0.17    0.07
   7  -9   0    0.28    0.08
  -7  10   0   -0.04    0.06
  -7  10   0    0.05    0.06
   7 -10   0   -0.11    0.06
  -7  11   0    3.88    0.19
  -7  11   0    3.50    0.19
  -8 -11   0    1.00    0.13
  -8 -11   0    1.14    0.12
   8  11   0    1.22    0.14
  -8 -10   0    0.04    0.07
  -8 -10   0   -0.01    0.06
   8  10   0   -0.04    0.07
  -8  -9   0    0.88    0.09
  -8  -9   0    0.77    0.10
   8   9   0    1.10    0.12
  -8  -8   0    0.06    0.06
  -8  -8   0    0.04    0.05
   8   8   0    0.03    0.06
  -8  -7   0    0.03    0.05
  -8  -7   0    0.01    0.05
   8   7   0    0.02    0.06
  -8  -6   0    2.10    0.13
  -8  -6   0    2.15    0.11
   8   6   0    2.31    0.13
   8   6   0    2.23    0.13
  -8  -5   0    0.10    0.04
  -8  -5   0    0.04    0.05
   8   5   0    0.11    0.03
   8   5   0    0.09    0.05
  -8  -4   0    8.58    0.19
   8   4   0    8.14    0.24
   8   4   0    8.27    0.18
   8   4   0    8.07    0.21
  -8  -3   0    3.32    0.11
  -8  -3   0    3.29    0.12
   8   3   0    3.09    0.12
   8   3   0    3.16    0.14
   8   3   0    3.25    0.11
  -8  -2   0   18.06    0.35
  -8  -2   0   18.97    0.30
   8   2   0   19.08    0.39
   8   2   0   18.77    0.36
   8   2   0   18.89    0.35
  -8  -1   0   -0.02    0.04
  -8  -1   0   -0.03    0.03
  -8  -1   0    0.04    0.02
   8   1   0    0.03    0.03
   8   1   0    0.00    0.03
  -8   0   0    0.35    0.04
  -8   0   0    0.41    0.06
  -8   0   0    0.35    0.05
   8   0   0    0.31    0.06
   8   0   0    0.28    0.05
  -8   1   0    0.02    0.03
  -8   1   0   -0.05    0.03
  -8   1   0    0.02    0.04
   8  -1   0   -0.01    0.04
   8  -1   0   -0.02    0.03
  -8   2   0   18.76    0.38
  -8   2   0   18.06    0.34
  -8   2   0   18.53    0.35
   8  -2   0   18.65    0.38
   8  -2   0   18.28    0.38
  -8   3   0    3.04    0.13
  -8   3   0    3.31    0.12
  -8   3   0    3.19    0.12
   8  -3   0    3.25    0.14
   8  -3   0    3.11    0.13
  -8   4   0    8.53    0.21
  -8   4   0    7.75    0.21
  -8   4   0    8.45    0.22
   8  -4   0    8.22    0.23
   8  -4   0    8.36    0.23
  -8   5   0    0.18    0.05
  -8   5   0    0.32    0.06
  -8   5   0    0.12    0.05
   8  -5   0    0.33    0.06
   8  -5   0    0.23    0.07
  -8   6   0    2.10    0.12
  -8   6   0    2.05    0.12
   8  -6   0    1.93    0.14
   8  -6   0    1.93    0.12
  -8   7   0   -0.03    0.05
  -8   7   0    0.02    0.05
   8  -7   0    0.00    0.06
   8  -7   0    0.04    0.05
  -8   8   0    0.06    0.06
  -8   8   0   -0.02    0.05
   8  -8   0    0.05    0.06
   8  -8   0    0.06    0.06
  -8   9   0    0.73    0.09
  -8   9   0    0.75    0.10
   8  -9   0    0.83    0.11
  -8  10   0    0.00    0.07
  -8  10   0    0.01    0.06
   8 -10   0   -0.01    0.07
  -8  11   0    1.26    0.13
  -8  11   0    1.23    0.13
  -9 -10   0    0.15    0.07
  -9 -10   0    0.13    0.08
   9  10   0    0.17    0.08
  -9  -9   0    1.25    0.13
  -9  -9   0    1.05    0.10
   9   9   0    1.51    0.13
  -9  -8   0    0.78    0.10
  -9  -8   0    0.68    0.08
   9   8   0    0.58    0.09
  -9  -7   0    1.23    0.10
  -9  -7   0    1.37    0.12
   9   7   0    1.08    0.11
  -9  -6   0    6.94    0.22
  -9  -6   0    7.34    0.19
   9   6   0    7.19    0.22
  -9  -5   0    0.28    0.05
   9   5   0    0.24    0.06
   9   5   0    0.21    0.06
  -9  -4   0    0.05    0.04
   9   4   0    0.00    0.05
   9   4   0   -0.01    0.05
   9   4   0   -0.03    0.04
  -9  -3   0    0.86    0.07
  -9  -3   0    0.83    0.07
   9   3   0    0.91    0.08
   9   3   0    0.84    0.09
   9   3   0    0.82    0.08
  -9  -2   0    0.05    0.02
  -9  -2   0   -0.01    0.04
   9   2   0    0.02    0.04
   9   2   0    0.01    0.05
   9   2   0    0.01    0.04
  -9  -1   0   12.83    0.24
  -9  -1   0   13.00    0.27
   9   1   0   13.02    0.27
   9   1   0   13.32    0.31
   9   1   0   13.34    0.29
  -9   0   0   10.43    0.23
  -9   0   0   10.32    0.21
   9   0   0   10.71    0.26
   9   0   0   10.38    0.23
   9   0   0   10.77    0.27
  -9   1   0   12.87    0.27
  -9   1   0   12.78    0.26
   9  -1   0   13.54    0.30
   9  -1   0   13.18    0.31
  -9   2   0    0.02    0.04
  -9   2   0    0.04    0.04
   9  -2   0    0.00    0.04
   9  -2   0    0.08    0.05
  -9   3   0    0.93    0.08
  -9   3   0    0.70    0.07
   9  -3   0    0.76    0.09
   9  -3   0    0.90    0.09
  -9   4   0   -0.03    0.04
  -9   4   0   -0.02    0.04
   9  -4   0    0.00    0.04
   9  -4   0    0.01    0.06
  -9   5   0    0.22    0.06
  -9   5   0    0.23    0.06
   9  -5   0    0.29    0.06
   9  -5   0    0.33    0.08
  -9   6   0    7.27    0.22
  -9   6   0    7.30    0.21
   9  -6   0    7.02    0.23
   9  -6   0    7.26    0.24
  -9   7   0    1.33    0.11
  -9   7   0    1.37    0.12
   9  -7   0    1.08    0.11
   9  -7   0    1.20    0.11
  -9   8   0    0.93    0.10
  -9   8   0    0.66    0.09
   9  -8   0    0.80    0.11
  -9   9   0    1.00    0.11
  -9   9   0    1.28    0.12
   9  -9   0    1.26    0.13
  -9  10   0    0.13    0.07
  -9  10   0    0.18    0.08
   9 -10   0    0.02    0.08
 -10 -10   0    0.36    0.08
 -10 -10   0    0.21    0.09
  10  10   0    0.21    0.09
 -10  -9   0    0.28    0.08
 -10  -9   0    0.42    0.08
  10   9   0    0.28    0.08
 -10  -8   0    0.47    0.07
 -10  -8   0    0.44    0.09
  10   8   0    0.46    0.09
 -10  -7   0    0.59    0.07
 -10  -7   0    0.59    0.09
  10   7   0    0.56    0.09
 -10  -6   0    0.34    0.06
  10   6   0    0.30    0.07
 -10  -5   0   -0.02    0.04
  10   5   0    0.00    0.05
 -10  -4   0    4.74    0.14
  10   4   0    4.82    0.17
  10   4   0    4.49    0.14
 -10  -3   0    4.03    0.14
  10   3   0    3.85    0.15
  10   3   0    4.06    0.17
  10   3   0    3.82    0.14
 -10  -2   0    6.93    0.19
  10   2   0    6.88    0.19
  10   2   0    6.54    0.22
  10   2   0    6.49    0.19
 -10  -1   0    4.72    0.12
 -10  -1   0    4.78    0.15
  10   1   0    4.87    0.15
  10   1   0    4.62    0.18
  10   1   0    4.73    0.17
 -10   0   0   24.54    0.43
 -10   0   0   25.45    0.47
  10   0   0   25.39    0.49
  10   0   0   24.76    0.50
  10   0   0   25.58    0.46
 -10   1   0    4.67    0.14
 -10   1   0    4.73    0.15
  10  -1   0    4.93    0.18
  10  -1   0    4.73    0.17
 -10   2   0    6.46    0.17
 -10   2   0    6.44    0.18
  10  -2   0    6.67    0.21
  10  -2   0    6.24    0.21
 -10   3   0    3.74    0.14
 -10   3   0    3.75    0.14
  10  -3   0    4.18    0.18
  10  -3   0    3.95    0.16
 -10   4   0    4.04    0.16
 -10   4   0    4.61    0.16
  10  -4   0    4.38    0.19
  10  -4   0    4.28    0.17
 -10   5   0   -0.06    0.05
 -10   5   0    0.00    0.05
  10  -5   0    0.02    0.06
  10  -5   0    0.01    0.05
 -10   6   0    0.30    0.07
 -10   6   0    0.41    0.08
  10  -6   0    0.35    0.08
  10  -6   0    0.27    0.08
 -10   7   0    0.71    0.09
 -10   7   0    0.67    0.09
  10  -7   0    0.53    0.09
  10  -7   0    0.55    0.09
 -10   8   0    0.53    0.09
 -10   8   0    0.48    0.08
  10  -8   0    0.47    0.09
 -10   9   0    0.44    0.09
 -10   9   0    0.63    0.10
  10  -9   0    0.53    0.11
 -10  10   0    0.47    0.10
 -10  10   0    0.39    0.09
  10 -10   0    0.16    0.09
 -11  -9   0   -0.04    0.07
 -11  -9   0    0.00    0.06
  11   9   0   -0.06    0.07
 -11  -8   0    0.21    0.06
  11   8   0    0.26    0.09
 -11  -7   0    0.35    0.06
  11   7   0    0.20    0.07
 -11  -6   0    1.72    0.10
  11   6   0    1.95    0.13
 -11  -5   0    0.25    0.05
  11   5   0    0.27    0.07
  11   4   0    2.33    0.11
  11   4   0    2.32    0.13
 -11  -3   0    0.33    0.06
  11   3   0    0.31    0.06
  11   3   0    0.35    0.07
 -11  -2   0    1.28    0.10
  11   2   0    1.38    0.11
  11   2   0    1.51    0.11
 -11  -1   0    0.11    0.05
  11   1   0    0.18    0.06
  11   1   0    0.19    0.05
  11   1   0    0.29    0.07
 -11   0   0    4.91    0.16
 -11   0   0    4.93    0.14
  11   0   0    4.79    0.18
  11   0   0    4.94    0.19
  11   0   0    4.87    0.16
 -11   1   0    0.18    0.05
 -11   1   0    0.27    0.05
  11  -1   0    0.13    0.05
  11  -1   0    0.07    0.07
 -11   2   0    1.38    0.10
 -11   2   0    1.35    0.09
  11  -2   0    1.29    0.11
  11  -2   0    1.64    0.14
 -11   3   0    0.29    0.06
 -11   3   0    0.28    0.06
  11  -3   0    0.32    0.07
  11  -3   0    0.31    0.09
 -11   4   0    2.42    0.12
 -11   4   0    2.55    0.13
  11  -4   0    2.41    0.15
  11  -4   0    2.19    0.14
 -11   5   0    0.37    0.07
 -11   5   0    0.29    0.07
  11  -5   0    0.33    0.07
  11  -5   0    0.17    0.08
 -11   6   0    2.02    0.13
 -11   6   0    1.94    0.13
  11  -6   0    1.70    0.14
 -11   7   0    0.27    0.08
 -11   7   0    0.37    0.08
  11  -7   0    0.23    0.08
 -11   8   0    0.27    0.08
 -11   8   0    0.41    0.09
  11  -8   0    0.29    0.10
 -11   9   0    0.13    0.07
 -11   9   0    0.07    0.07
  11  -9   0   -0.11    0.08
 -12  -8   0    0.09    0.06
  12   8   0    0.06    0.08
 -12  -7   0    0.01    0.05
  12   7   0    0.10    0.07
 -12  -6   0   -0.02    0.05
  12   6   0    0.06    0.06
  12   5   0    0.17    0.07
  12   4   0    2.18    0.13
 -12  -3   0    2.37    0.13
  12   3   0    2.05    0.12
  12   3   0    2.17    0.13
 -12  -2   0    5.88    0.19
  12   2   0    5.72    0.19
  12   2   0    5.74    0.19
 -12  -1   0    7.23    0.21
  12   1   0    7.23    0.21
  12   1   0    6.83    0.22
 -12   0   0    0.25    0.06
  12   0   0    0.16    0.05
  12   0   0    0.18    0.07
 -12   1   0    7.04    0.21
 -12   1   0    7.01    0.18
  12  -1   0    7.06    0.20
  12  -1   0    6.98    0.23
 -12   2   0    5.30    0.18
 -12   2   0    5.40    0.17
  12  -2   0    5.61    0.22
 -12   3   0    2.28    0.13
 -12   3   0    2.20    0.12
  12  -3   0    2.25    0.15
 -12   4   0    2.07    0.13
 -12   4   0    1.93    0.13
  12  -4   0    2.27    0.16
 -12   5   0    0.08    0.06
 -12   5   0    0.23    0.07
  12  -5   0    0.08    0.07
 -12   6   0    0.05    0.06
 -12   6   0    0.01    0.06
  12  -6   0    0.01    0.07
 -12   7   0    0.12    0.07
 -12   7   0    0.11    0.07
  12  -7   0    0.08    0.08
 -12   8   0    0.14    0.07
 -12   8   0    0.08    0.07
  12  -8   0    0.00    0.09
 -13  -7   0    0.05    0.05
  13   7   0    0.01    0.07
  13   6   0    0.07    0.07
  13   5   0    0.45    0.08
  13   4   0    0.65    0.09
 -13  -3   0    1.28    0.11
  13   3   0    1.05    0.10
  13   3   0    1.12    0.10
 -13  -2   0    0.87    0.09
  13   2   0    0.69    0.09
  13   2   0    0.79    0.09
 -13  -1   0    6.25    0.20
  13   1   0    6.12    0.20
  13   1   0    6.25    0.22
 -13   0   0   13.85    0.33
  13   0   0   14.62    0.36
  13   0   0   14.03    0.32
 -13   1   0    6.51    0.21
  13  -1   0    6.29    0.23
  13  -1   0    6.13    0.20
 -13   2   0    0.76    0.08
 -13   2   0    0.72    0.09
  13  -2   0    0.69    0.11
 -13   3   0    1.23    0.11
 -13   3   0    1.30    0.10
  13  -3   0    1.39    0.13
 -13   4   0    0.61    0.08
 -13   4   0    0.37    0.08
  13  -4   0    0.42    0.10
 -13   5   0    0.63    0.09
 -13   5   0    0.54    0.09
  13  -5   0    0.44    0.11
 -13   6   0    0.17    0.07
 -13   6   0    0.12    0.07
  13  -6   0    0.04    0.09
 -13   7   0    0.11    0.07
 -13   7   0   -0.02    0.07
  13  -7   0   -0.01    0.08
  14   6   0    1.07    0.12
  14   5   0    0.05    0.07
  14   4   0   -0.03    0.06
 -14  -3   0    0.00    0.06
  14   3   0    0.11    0.06
 -14  -2   0    2.10    0.14
  14   2   0    2.10    0.14
  14   2   0    1.92    0.14
 -14  -1   0    2.23    0.14
  14   1   0    2.24    0.13
  14   1   0    2.27    0.16
 -14   0   0    2.58    0.15
  14   0   0    2.80    0.17
  14   0   0    2.86    0.15
 -14   1   0    2.34    0.14
  14  -1   0    2.21    0.13
  14  -1   0    2.33    0.17
 -14   2   0    2.13    0.13
  14  -2   0    1.91    0.16
 -14   3   0    0.22    0.06
 -14   3   0    0.09    0.06
  14  -3   0   -0.03    0.08
 -14   4   0    0.08    0.06
 -14   4   0    0.03    0.06
  14  -4   0   -0.08    0.07
 -14   5   0    0.11    0.06
 -14   5   0    0.06    0.07
  14  -5   0   -0.07    0.07
 -14   6   0    1.20    0.12
 -14   6   0    1.20    0.12
  14  -6   0    1.13    0.14
  15   5   0    1.05    0.12
  15   4   0    0.85    0.11
 -15  -3   0    0.57    0.09
  15   3   0    0.56    0.09
 -15  -2   0    1.61    0.13
  15   2   0    1.62    0.13
  15   2   0    1.37    0.13
 -15  -1   0    0.31    0.07
  15   1   0    0.26    0.07
  15   1   0    0.21    0.09
 -15   0   0    0.04    0.06
  15   0   0   -0.05    0.07
  15   0   0    0.05    0.06
 -15   1   0    0.28    0.08
  15  -1   0    0.26    0.10
  15  -1   0    0.25    0.07
 -15   2   0    1.68    0.13
  15  -2   0    1.70    0.13
  15  -2   0    1.18    0.13
 -15   3   0    0.47    0.09
  15  -3   0    0.31    0.11
 -15   4   0    0.83    0.10
 -15   4   0    0.74    0.09
  15  -4   0    0.66    0.13
 -15   5   0    1.05    0.12
 -15   5   0    1.13    0.12
  15  -5   0    0.95    0.14
 -16  -2   0    0.43    0.09
  16   2   0    0.41    0.09
 -16  -1   0    0.17    0.07
  16   1   0    0.19    0.09
  16   1   0    0.21    0.07
 -16   0   0    4.29    0.19
  16   0   0    4.39    0.19
  16   0   0    4.17    0.21
 -16   1   0    0.31    0.08
  16  -1   0    0.16    0.10
  16  -1   0    0.24    0.08
 -16   2   0    0.62    0.10
  16  -2   0    0.32    0.10
  16  -2   0    0.50    0.09
  16  -3  -1   -0.08    0.09
 -16   3   1    0.08    0.07
  16  -2  -1    3.72    0.18
  16  -2  -1    3.57    0.21
 -16   2   1    3.69    0.19
  16  -1  -1    0.08    0.07
  16  -1  -1   -0.18    0.08
 -16   1   1   -0.03    0.07
  16   0  -1   -0.15    0.08
  16   0  -1   -0.03    0.06
 -16   0   1   -0.05    0.06
  16   1  -1    0.05    0.07
  16   1  -1   -0.22    0.07
 -16  -1   1    0.07    0.07
  16   2  -1    3.69    0.18
 -16  -2   1    3.91    0.19
  16   3  -1    0.06    0.07
 -16  -3   1    0.07    0.07
  15  -5  -1    0.11    0.10
 -15   5   1    0.35    0.08
 -15   5   1    0.18    0.08
  15  -4  -1   -0.08    0.09
 -15   4   1    0.15    0.06
 -15   4   1    0.04    0.07
  15  -3  -1   -0.05    0.08
 -15   3   1   -0.02    0.06
  15  -2  -1    1.65    0.16
  15  -2  -1    1.71    0.13
 -15   2   1    1.63    0.14
  15  -1  -1    5.42    0.20
  15  -1  -1    5.18    0.23
 -15   1   1    5.50    0.21
  15   0  -1   -0.14    0.07
  15   0  -1    0.00    0.06
 -15   0   1   -0.05    0.06
  15   1  -1    5.35    0.22
  15   1  -1    5.47    0.21
 -15  -1   1    5.66    0.21
  15   2  -1    1.79    0.14
  15   2  -1    1.42    0.14
 -15  -2   1    1.62    0.13
  15   3  -1    0.07    0.07
 -15  -3   1   -0.03    0.06
  15   4  -1    0.01    0.06
  15   5  -1    0.08    0.08
  14  -6  -1   -0.07    0.08
 -14   6   1   -0.02    0.07
 -14   6   1    0.13    0.07
  14  -5  -1    1.61    0.15
 -14   5   1    1.71    0.13
 -14   5   1    1.54    0.13
  14  -4  -1    1.86    0.17
 -14   4   1    1.96    0.13
 -14   4   1    2.06    0.15
  14  -3  -1    4.25    0.21
 -14   3   1    4.97    0.19
 -14   3   1    4.74    0.18
  14  -2  -1    0.29    0.09
 -14   2   1    0.43    0.08
  14  -1  -1    0.16    0.06
  14  -1  -1    0.11    0.08
 -14   1   1    0.14    0.06
  14   0  -1    0.02    0.05
  14   0  -1   -0.07    0.07
 -14   0   1    0.01    0.06
  14   1  -1    0.08    0.07
  14   1  -1    0.13    0.06
 -14  -1   1    0.13    0.07
  14   2  -1    0.22    0.08
  14   2  -1    0.45    0.08
 -14  -2   1    0.46    0.08
  14   3  -1    4.71    0.19
 -14  -3   1    4.71    0.19
  14   4  -1    1.84    0.14
  14   5  -1    1.47    0.13
  14   6  -1   -0.05    0.07
  13  -7  -1    0.37    0.10
 -13   7   1    0.50    0.10
 -13   7   1    0.57    0.09
  13  -6  -1    0.15    0.08
 -13   6   1    0.37    0.08
 -13   6   1    0.11    0.07
  13  -5  -1    0.92    0.12
 -13   5   1    0.89    0.10
 -13   5   1    1.05    0.11
  13  -4  -1    0.73    0.11
 -13   4   1    0.85    0.09
 -13   4   1    0.73    0.09
  13  -3  -1    0.03    0.08
 -13   3   1    0.12    0.05
 -13   3   1    0.05    0.06
  13  -2  -1    0.83    0.11
 -13   2   1    0.83    0.08
 -13   2   1    0.76    0.09
  13  -1  -1    0.75    0.08
  13  -1  -1    0.71    0.10
 -13   1   1    0.86    0.09
 -13   1   1    0.71    0.10
  13   0  -1   -0.05    0.05
  13   0  -1   -0.03    0.07
 -13   0   1    0.00    0.05
  13   1  -1    0.77    0.08
  13   1  -1    0.66    0.09
 -13  -1   1    0.66    0.08
  13   2  -1    0.66    0.09
  13   2  -1    0.89    0.09
 -13  -2   1    0.89    0.09
  13   3  -1   -0.09    0.06
  13   3  -1    0.02    0.05
 -13  -3   1    0.10    0.06
  13   4  -1    0.88    0.10
  13   5  -1    0.96    0.10
  13   6  -1    0.16    0.08
  13   7  -1    0.26    0.08
 -13  -7   1    0.39    0.06
  12  -8  -1   -0.06    0.07
 -12   8   1   -0.03    0.07
 -12   8   1    0.13    0.07
  12  -7  -1    3.25    0.20
 -12   7   1    3.02    0.17
 -12   7   1    2.94    0.16
  12  -6  -1    1.21    0.14
 -12   6   1    0.85    0.10
 -12   6   1    1.08    0.11
  12  -5  -1    1.81    0.14
 -12   5   1    1.96    0.13
 -12   5   1    1.63    0.12
  12  -4  -1    0.05    0.07
 -12   4   1    0.11    0.06
 -12   4   1    0.11    0.06
  12  -3  -1    0.40    0.09
  12  -3  -1    0.32    0.07
 -12   3   1    0.39    0.07
 -12   3   1    0.34    0.06
  12  -2  -1    0.11    0.08
  12  -2  -1    0.02    0.05
 -12   2   1   -0.03    0.05
 -12   2   1    0.05    0.04
  12  -1  -1    0.06    0.07
 -12   1   1    0.06    0.04
 -12   1   1    0.03    0.05
  12   0  -1    0.04    0.07
  12   0  -1   -0.02    0.04
 -12   0   1   -0.03    0.04
 -12   0   1   -0.05    0.04
  12   1  -1    0.01    0.05
  12   1  -1    0.00    0.06
 -12  -1   1   -0.02    0.05
  12   2  -1   -0.02    0.04
  12   2  -1    0.00    0.06
 -12  -2   1   -0.03    0.05
  12   3  -1    0.38    0.07
  12   3  -1    0.32    0.07
 -12  -3   1    0.42    0.07
  12   4  -1    0.10    0.06
  12   5  -1    2.02    0.13
  12   6  -1    0.96    0.11
 -12  -6   1    1.17    0.09
  12   7  -1    3.18    0.18
 -12  -7   1    3.17    0.13
  12   8  -1    0.07    0.08
 -12  -8   1    0.05    0.05
  11  -9  -1    0.12    0.09
 -11   9   1    0.28    0.08
 -11   9   1    0.16    0.08
  11  -8  -1    0.53    0.10
 -11   8   1    0.44    0.09
 -11   8   1    0.75    0.10
  11  -7  -1    0.48    0.09
 -11   7   1    0.42    0.08
 -11   7   1    0.53    0.09
  11  -6  -1    0.52    0.10
  11  -6  -1    0.45    0.08
 -11   6   1    0.56    0.08
 -11   6   1    0.80    0.09
  11  -5  -1    1.44    0.12
  11  -5  -1    1.35    0.13
 -11   5   1    1.56    0.12
 -11   5   1    1.25    0.11
  11  -4  -1    0.20    0.07
  11  -4  -1    0.22    0.06
 -11   4   1    0.27    0.06
 -11   4   1    0.20    0.06
  11  -3  -1    0.44    0.07
  11  -3  -1    0.30    0.07
 -11   3   1    0.45    0.07
 -11   3   1    0.36    0.06
  11  -2  -1    5.15    0.19
  11  -2  -1    5.32    0.20
 -11   2   1    5.50    0.16
 -11   2   1    5.67    0.18
  11  -1  -1    0.00    0.04
  11  -1  -1    0.10    0.06
 -11   1   1    0.05    0.04
 -11   1   1    0.04    0.05
  11   0  -1    0.00    0.04
  11   0  -1    0.00    0.04
  11   0  -1   -0.04    0.06
 -11   0   1    0.01    0.03
 -11   0   1   -0.05    0.04
  11   1  -1    0.03    0.06
  11   1  -1    0.06    0.05
  11   1  -1    0.01    0.05
 -11  -1   1    0.08    0.05
  11   2  -1    5.67    0.18
  11   2  -1    5.64    0.21
  11   2  -1    5.63    0.19
 -11  -2   1    5.43    0.18
  11   3  -1    0.33    0.06
  11   3  -1    0.35    0.07
 -11  -3   1    0.32    0.06
  11   4  -1    0.17    0.06
  11   4  -1    0.23    0.06
  11   5  -1    1.39    0.11
 -11  -5   1    1.48    0.09
  11   6  -1    0.66    0.09
 -11  -6   1    0.49    0.06
  11   7  -1    0.37    0.08
 -11  -7   1    0.46    0.07
  11   8  -1    0.61    0.10
 -11  -8   1    0.68    0.08
 -11  -8   1    0.61    0.11
  11   9  -1    0.08    0.08
 -11  -9   1    0.10    0.06
 -11  -9   1    0.15    0.08
  10 -10  -1   -0.11    0.07
 -10  10   1   -0.01    0.07
 -10  10   1    0.17    0.08
  10  -9  -1    4.72    0.22
 -10   9   1    4.68    0.21
 -10   9   1    4.95    0.21
  10  -8  -1    0.00    0.07
 -10   8   1    0.00    0.06
 -10   8   1    0.11    0.06
  10  -7  -1    1.83    0.15
 -10   7   1    1.85    0.13
 -10   7   1    1.62    0.13
  10  -6  -1    1.41    0.12
  10  -6  -1    1.51    0.13
 -10   6   1    1.65    0.12
 -10   6   1    1.65    0.12
  10  -5  -1    0.30    0.06
  10  -5  -1    0.36    0.08
 -10   5   1    0.29    0.06
 -10   5   1    0.45    0.07
  10  -4  -1    0.91    0.10
  10  -4  -1    0.93    0.09
 -10   4   1    0.69    0.08
 -10   4   1    0.73    0.08
  10  -3  -1    2.44    0.13
  10  -3  -1    2.57    0.15
 -10   3   1    2.31    0.11
 -10   3   1    2.22    0.12
  10  -2  -1    6.25    0.20
  10  -2  -1    6.34    0.21
 -10   2   1    6.07    0.17
 -10   2   1    6.22    0.18
  10  -1  -1    6.69    0.20
  10  -1  -1    6.07    0.20
 -10   1   1    6.48    0.18
 -10   1   1    6.36    0.16
  10   0  -1    0.04    0.04
  10   0  -1   -0.07    0.05
  10   0  -1    0.05    0.04
 -10   0   1    0.08    0.04
 -10   0   1    0.00    0.03
  10   1  -1    6.49    0.21
  10   1  -1    6.52    0.18
  10   1  -1    6.73    0.20
 -10  -1   1    6.33    0.15
 -10  -1   1    6.36    0.18
  10   2  -1    6.20    0.18
  10   2  -1    6.30    0.19
  10   2  -1    6.20    0.21
 -10  -2   1    6.19    0.18
  10   3  -1    2.64    0.13
  10   3  -1    2.64    0.14
  10   3  -1    2.42    0.12
 -10  -3   1    2.32    0.12
  10   4  -1    0.80    0.07
  10   4  -1    0.90    0.08
 -10  -4   1    0.81    0.07
  10   5  -1    0.39    0.07
 -10  -5   1    0.39    0.05
  10   6  -1    1.74    0.12
 -10  -6   1    1.66    0.10
  10   7  -1    1.88    0.13
 -10  -7   1    1.72    0.11
 -10  -7   1    1.79    0.14
  10   8  -1    0.01    0.06
 -10  -8   1    0.02    0.05
 -10  -8   1    0.02    0.07
  10   9  -1    4.92    0.22
 -10  -9   1    5.17    0.18
 -10  -9   1    5.23    0.22
  10  10  -1   -0.06    0.07
 -10 -10   1    0.08    0.06
 -10 -10   1   -0.11    0.07
   9 -10  -1    0.26    0.09
  -9  10   1    0.20    0.08
  -9  10   1    0.40    0.09
   9  -9  -1    5.68    0.23
  -9   9   1    6.13    0.22
  -9   9   1    5.91    0.22
   9  -8  -1   -0.07    0.07
  -9   8   1    0.04    0.06
  -9   8   1   -0.03    0.06
   9  -7  -1    3.83    0.18
   9  -7  -1    3.72    0.17
  -9   7   1    3.95    0.17
  -9   7   1    4.00    0.17
   9  -6  -1    0.39    0.07
   9  -6  -1    0.37    0.08
  -9   6   1    0.35    0.07
  -9   6   1    0.39    0.07
   9  -5  -1    8.12    0.23
   9  -5  -1    8.60    0.25
  -9   5   1    8.47    0.23
  -9   5   1    8.84    0.23
   9  -4  -1    1.23    0.09
   9  -4  -1    1.17    0.11
  -9   4   1    0.97    0.09
  -9   4   1    1.22    0.10
  -9   4   1    1.06    0.09
   9  -3  -1    1.22    0.09
   9  -3  -1    1.25    0.10
  -9   3   1    1.25    0.09
  -9   3   1    1.16    0.09
  -9   3   1    1.24    0.09
   9  -2  -1    0.46    0.06
   9  -2  -1    0.50    0.08
  -9   2   1    0.47    0.06
  -9   2   1    0.46    0.05
  -9   2   1    0.48    0.06
   9  -1  -1    0.45    0.06
   9  -1  -1    0.40    0.07
  -9   1   1    0.46    0.07
  -9   1   1    0.45    0.06
  -9   1   1    0.43    0.05
   9   0  -1    0.05    0.04
   9   0  -1    0.12    0.06
  -9   0   1   -0.02    0.02
  -9   0   1    0.01    0.04
   9   1  -1    0.42    0.06
   9   1  -1    0.51    0.07
   9   1  -1    0.53    0.06
  -9  -1   1    0.41    0.04
  -9  -1   1    0.56    0.06
   9   2  -1    0.53    0.07
   9   2  -1    0.48    0.06
   9   2  -1    0.60    0.07
  -9  -2   1    0.48    0.04
  -9  -2   1    0.47    0.06
   9   3  -1    1.28    0.10
   9   3  -1    1.29    0.09
   9   3  -1    1.13    0.09
  -9  -3   1    1.27    0.09
   9   4  -1    1.01    0.09
   9   4  -1    1.15    0.08
   9   4  -1    1.24    0.10
  -9  -4   1    1.17    0.07
   9   5  -1    8.81    0.24
   9   5  -1    8.98    0.26
  -9  -5   1    8.46    0.20
  -9  -5   1    8.57    0.24
   9   6  -1    0.39    0.07
  -9  -6   1    0.53    0.08
  -9  -6   1    0.31    0.05
   9   7  -1    4.23    0.18
  -9  -7   1    3.95    0.17
  -9  -7   1    4.26    0.15
   9   8  -1    0.00    0.06
  -9  -8   1    0.01    0.06
  -9  -8   1    0.05    0.05
   9   9  -1    6.49    0.24
  -9  -9   1    6.19    0.20
  -9  -9   1    6.50    0.24
   9  10  -1    0.30    0.09
  -9 -10   1    0.46    0.08
  -9 -10   1    0.30    0.09
  -8  11   1    0.51    0.09
  -8  11   1    0.38    0.09
   8 -10  -1    0.81    0.11
  -8  10   1    1.02    0.11
  -8  10   1    0.79    0.11
   8  -9  -1    2.36    0.15
  -8   9   1    2.41    0.15
  -8   9   1    1.97    0.14
   8  -8  -1    1.74    0.13
  -8   8   1    1.36    0.12
  -8   8   1    1.39    0.12
   8  -7  -1    0.29    0.07
   8  -7  -1    0.33    0.08
  -8   7   1    0.28    0.07
  -8   7   1    0.21    0.07
   8  -6  -1    1.70    0.13
   8  -6  -1    1.99    0.12
  -8   6   1    1.78    0.11
  -8   6   1    1.92    0.12
  -8   6   1    1.75    0.11
   8  -5  -1   12.14    0.29
   8  -5  -1   12.73    0.31
  -8   5   1   12.23    0.28
  -8   5   1   12.72    0.29
   8  -4  -1    6.25    0.19
   8  -4  -1    5.36    0.17
  -8   4   1    5.44    0.17
  -8   4   1    5.56    0.17
  -8   4   1    5.60    0.17
   8  -3  -1    1.04    0.09
   8  -3  -1    1.04    0.08
  -8   3   1    1.08    0.08
  -8   3   1    0.95    0.08
  -8   3   1    1.15    0.09
   8  -2  -1   14.76    0.31
   8  -2  -1   13.96    0.31
  -8   2   1   14.79    0.29
  -8   2   1   14.62    0.29
  -8   2   1   14.78    0.31
   8  -1  -1    0.94    0.08
   8  -1  -1    0.96    0.08
  -8   1   1    0.92    0.08
  -8   1   1    0.94    0.06
  -8   1   1    0.96    0.08
   8   0  -1    0.05    0.04
   8   0  -1   -0.02    0.03
  -8   0   1   -0.02    0.03
  -8   0   1   -0.02    0.02
  -8   0   1   -0.01    0.03
   8   1  -1    1.03    0.08
   8   1  -1    0.96    0.08
   8   1  -1    0.91    0.07
  -8  -1   1    0.81    0.07
  -8  -1   1    0.94    0.05
  -8  -1   1    0.93    0.08
   8   2  -1   15.15    0.30
   8   2  -1   15.19    0.29
   8   2  -1   14.76    0.33
  -8  -2   1   14.36    0.32
  -8  -2   1   14.89    0.29
  -8  -2   1   14.82    0.25
   8   3  -1    1.03    0.09
   8   3  -1    1.01    0.08
   8   3  -1    1.10    0.08
  -8  -3   1    1.16    0.08
  -8  -3   1    1.00    0.06
   8   4  -1    5.53    0.17
   8   4  -1    5.54    0.14
   8   4  -1    5.89    0.19
  -8  -4   1    5.56    0.14
  -8  -4   1    5.73    0.18
   8   5  -1   12.10    0.28
   8   5  -1   12.27    0.23
   8   5  -1   12.20    0.31
  -8  -5   1   12.35    0.29
  -8  -5   1   12.30    0.25
   8   6  -1    1.95    0.13
   8   6  -1    1.99    0.13
  -8  -6   1    2.02    0.10
   8   7  -1    0.50    0.08
  -8  -7   1    0.39    0.06
  -8  -7   1    0.35    0.07
   8   8  -1    1.73    0.13
  -8  -8   1    1.53    0.11
  -8  -8   1    1.76    0.13
   8   9  -1    2.41    0.16
  -8  -9   1    2.39    0.16
  -8  -9   1    2.28    0.13
   8  10  -1    1.12    0.13
  -8 -10   1    1.02    0.10
  -8 -10   1    1.09    0.13
   8  11  -1    0.41    0.10
  -8 -11   1    0.54    0.09
  -8 -11   1    0.39    0.10
  -7  11   1    0.12    0.08
  -7  11   1    0.17    0.07
   7 -10  -1    0.29    0.08
  -7  10   1    0.32    0.08
  -7  10   1    0.40    0.08
   7  -9  -1    0.33    0.08
  -7   9   1    0.26    0.07
  -7   9   1    0.28    0.08
   7  -8  -1    5.22    0.19
  -7   8   1    5.25    0.19
  -7   8   1    5.40    0.19
   7  -7  -1   13.44    0.32
   7  -7  -1   13.48    0.31
  -7   7   1   13.45    0.32
  -7   7   1   13.92    0.32
  -7   7   1   13.79    0.31
   7  -6  -1    8.95    0.25
   7  -6  -1    8.91    0.23
  -7   6   1    9.09    0.23
  -7   6   1    8.97    0.23
  -7   6   1    8.92    0.23
   7  -5  -1    0.44    0.06
   7  -5  -1    0.62    0.08
  -7   5   1    0.42    0.06
  -7   5   1    0.42    0.06
   7  -4  -1    5.29    0.16
   7  -4  -1    5.09    0.17
  -7   4   1    5.05    0.15
  -7   4   1    4.99    0.15
  -7   4   1    5.15    0.15
   7  -3  -1   19.51    0.38
   7  -3  -1   19.14    0.38
  -7   3   1   19.95    0.37
  -7   3   1   19.76    0.37
  -7   3   1   19.63    0.36
   7  -2  -1    0.16    0.05
   7  -2  -1    0.15    0.04
  -7   2   1    0.14    0.04
  -7   2   1    0.12    0.04
  -7   2   1    0.18    0.04
   7  -1  -1   14.16    0.29
   7  -1  -1   13.88    0.29
  -7   1   1   13.98    0.27
  -7   1   1   14.24    0.26
  -7   1   1   14.30    0.29
   7   0  -1    0.00    0.03
  -7   0   1   -0.02    0.03
  -7   0   1    0.01    0.03
   7   1  -1   14.13    0.28
   7   1  -1   14.89    0.31
   7   1  -1   14.02    0.27
  -7  -1   1   14.73    0.30
  -7  -1   1   14.15    0.25
  -7  -1   1   14.29    0.28
   7   2  -1    0.16    0.04
   7   2  -1    0.17    0.04
   7   2  -1    0.20    0.04
  -7  -2   1    0.21    0.04
  -7  -2   1    0.22    0.02
  -7  -2   1    0.17    0.04
   7   3  -1   19.62    0.34
   7   3  -1   19.41    0.39
   7   3  -1   19.96    0.37
  -7  -3   1   19.47    0.34
  -7  -3   1   19.41    0.36
  -7  -3   1   19.37    0.39
  -7  -3   1   19.03    0.37
   7   4  -1    5.29    0.12
   7   4  -1    5.35    0.17
   7   4  -1    5.19    0.15
  -7  -4   1    5.21    0.13
   7   5  -1    0.32    0.06
   7   5  -1    0.45    0.06
   7   5  -1    0.42    0.03
  -7  -5   1    0.29    0.06
  -7  -5   1    0.52    0.05
   7   6  -1    9.35    0.24
   7   6  -1    9.24    0.26
  -7  -6   1    8.97    0.24
  -7  -6   1    9.23    0.21
   7   7  -1   14.27    0.33
   7   7  -1   13.76    0.35
  -7  -7   1   13.99    0.33
  -7  -7   1   13.83    0.30
   7   8  -1    5.36    0.20
  -7  -8   1    5.32    0.20
  -7  -8   1    5.54    0.18
   7   9  -1    0.30    0.08
  -7  -9   1    0.17    0.07
  -7  -9   1    0.33    0.07
   7  10  -1    0.25    0.08
  -7 -10   1    0.41    0.09
  -7 -10   1    0.43    0.08
   7  11  -1    0.05    0.08
  -7 -11   1    0.05    0.08
  -7 -11   1    0.08    0.07
  -6  11   1    0.85    0.10
  -6  11   1    0.58    0.10
   6 -10  -1    0.04    0.06
  -6  10   1    0.08    0.06
  -6  10   1    0.02    0.06
   6  -9  -1   -0.04    0.05
  -6   9   1    0.03    0.05
  -6   9   1   -0.02    0.06
   6  -8  -1    0.02    0.05
   6  -8  -1   -0.07    0.05
  -6   8   1   -0.04    0.05
  -6   8   1    0.04    0.05
   6  -7  -1    3.92    0.16
   6  -7  -1    3.29    0.14
  -6   7   1    3.65    0.14
  -6   7   1    3.51    0.15
  -6   7   1    3.39    0.15
   6  -6  -1    5.42    0.17
   6  -6  -1    5.06    0.17
  -6   6   1    5.34    0.17
  -6   6   1    5.49    0.16
  -6   6   1    5.49    0.17
   6  -5  -1   12.11    0.28
   6  -5  -1   11.90    0.26
  -6   5   1   11.97    0.27
  -6   5   1   12.63    0.27
  -6   5   1   12.41    0.26
   6  -4  -1   14.80    0.30
   6  -4  -1   14.86    0.31
  -6   4   1   14.71    0.30
  -6   4   1   14.85    0.30
  -6   4   1   14.85    0.29
   6  -3  -1   21.04    0.39
   6  -3  -1   21.13    0.39
  -6   3   1   20.70    0.38
  -6   3   1   21.55    0.38
   6  -2  -1   10.24    0.22
   6  -2  -1   10.01    0.22
  -6   2   1   10.11    0.21
  -6   2   1   10.31    0.22
  -6   2   1   10.02    0.21
   6  -1  -1   12.00    0.25
   6  -1  -1   12.65    0.25
  -6   1   1   11.83    0.22
  -6   1   1   11.71    0.24
  -6   1   1   11.74    0.23
   6   0  -1    0.02    0.03
   6   0  -1    0.00    0.03
  -6   0   1   -0.04    0.02
  -6   0   1    0.00    0.02
   6   1  -1   11.63    0.25
   6   1  -1   12.19    0.23
  -6  -1   1   11.90    0.25
  -6  -1   1   12.06    0.21
  -6  -1   1   12.08    0.23
   6   2  -1   10.17    0.23
   6   2  -1   10.35    0.21
   6   2  -1   10.67    0.21
  -6  -2   1   10.39    0.21
  -6  -2   1   10.68    0.19
  -6  -2   1   10.38    0.17
   6   3  -1   21.27    0.38
   6   3  -1   20.31    0.40
   6   3  -1   21.34    0.35
  -6  -3   1   20.23    0.37
  -6  -3   1   21.34    0.35
  -6  -3   1   21.05    0.41
   6   4  -1   15.16    0.30
   6   4  -1   14.63    0.25
   6   4  -1   14.33    0.32
  -6  -4   1   15.03    0.27
  -6  -4   1   14.63    0.30
  -6  -4   1   14.32    0.32
   6   5  -1   12.69    0.27
   6   5  -1   12.22    0.29
   6   5  -1   12.58    0.20
   6   5  -1   12.21    0.20
  -6  -5   1   12.15    0.25
  -6  -5   1   12.57    0.28
   6   6  -1    5.80    0.18
   6   6  -1    5.87    0.19
  -6  -6   1    5.81    0.18
  -6  -6   1    5.83    0.16
   6   7  -1    3.34    0.16
   6   7  -1    3.60    0.15
  -6  -7   1    3.61    0.13
  -6  -7   1    3.51    0.15
   6   8  -1    0.10    0.06
  -6  -8   1    0.04    0.06
  -6  -8   1    0.02    0.05
   6   9  -1    0.02    0.06
  -6  -9   1   -0.01    0.05
  -6  -9   1    0.05    0.07
   6  10  -1   -0.02    0.06
  -6 -10   1    0.07    0.06
  -6 -10   1   -0.05    0.07
   6  11  -1    0.73    0.11
  -6 -11   1    0.36    0.09
  -6 -11   1    0.53    0.09
  -6 -12   1    0.88    0.11
  -5  12   1    0.54    0.09
  -5  12   1    0.54    0.11
  -5  11   1    0.03    0.07
  -5  11   1    0.08    0.06
   5 -10  -1    0.79    0.09
  -5  10   1    0.81    0.10
  -5  10   1    0.67    0.09
   5  -9  -1    0.64    0.08
  -5   9   1    0.28    0.07
  -5   9   1    0.38    0.07
   5  -8  -1    4.85    0.17
   5  -8  -1    4.41    0.16
  -5   8   1    4.52    0.17
  -5   8   1    4.62    0.17
   5  -7  -1    0.98    0.09
   5  -7  -1    1.15    0.09
  -5   7   1    1.04    0.09
  -5   7   1    1.24    0.09
  -5   7   1    0.97    0.09
   5  -6  -1    0.01    0.05
   5  -6  -1    0.08    0.04
  -5   6   1    0.09    0.04
  -5   6   1    0.05    0.04
  -5   6   1    0.02    0.04
   5  -5  -1    3.00    0.11
   5  -5  -1    3.21    0.12
  -5   5   1    3.03    0.11
  -5   5   1    2.91    0.11
  -5   5   1    3.08    0.12
   5  -4  -1    8.08    0.20
   5  -4  -1    8.14    0.19
  -5   4   1    8.32    0.19
  -5   4   1    8.28    0.19
  -5   4   1    7.66    0.19
   5  -3  -1   32.53    0.55
   5  -3  -1   32.98    0.55
  -5   3   1   32.57    0.54
  -5   3   1   32.90    0.54
  -5   3   1   32.57    0.54
   5  -2  -1    5.70    0.14
   5  -2  -1    5.43    0.14
  -5   2   1    5.57    0.14
  -5   2   1    5.37    0.14
  -5   2   1    5.75    0.13
   5  -1  -1   36.23    0.59
   5  -1  -1   35.90    0.59
  -5   1   1   36.67    0.57
  -5   1   1   36.20    0.59
   5   0  -1   -0.02    0.02
   5   0  -1    0.01    0.03
  -5   0   1   -0.01    0.02
  -5   0   1   -0.02    0.02
  -5   0   1   -0.04    0.02
   5   1  -1   36.38    0.61
   5   1  -1   36.14    0.58
   5   1  -1   36.24    0.58
  -5  -1   1   36.91    0.58
  -5  -1   1   36.95    0.56
  -5  -1   1   36.18    0.60
   5   2  -1    5.44    0.15
   5   2  -1    5.45    0.13
   5   2  -1    5.64    0.12
  -5  -2   1    5.47    0.15
  -5  -2   1    5.52    0.14
  -5  -2   1    5.55    0.12
  -5  -2   1    5.49    0.10
  -5  -2   1    5.66    0.13
   5   3  -1   32.22    0.52
   5   3  -1   32.97    0.55
   5   3  -1   37.18    0.58
  -5  -3   1   32.38    0.57
  -5  -3   1   32.16    0.56
  -5  -3   1   32.72    0.53
   5   4  -1    8.15    0.14
   5   4  -1    8.54    0.21
   5   4  -1    8.26    0.19
   5   4  -1    8.55    0.15
  -5  -4   1    8.54    0.20
  -5  -4   1    8.70    0.22
  -5  -4   1    8.09    0.14
  -5  -4   1    8.41    0.18
   5   5  -1    3.04    0.06
   5   5  -1    2.95    0.12
   5   5  -1    2.88    0.12
  -5  -5   1    2.67    0.12
  -5  -5   1    3.02    0.10
  -5  -5   1    3.19    0.12
   5   6  -1    0.11    0.02
   5   6  -1    0.12    0.05
   5   6  -1    0.06    0.05
  -5  -6   1    0.18    0.04
  -5  -6   1    0.10    0.05
   5   7  -1    1.10    0.10
   5   7  -1    1.06    0.09
  -5  -7   1    1.11    0.10
  -5  -7   1    1.16    0.09
   5   8  -1    4.92    0.18
   5   8  -1    4.43    0.18
  -5  -8   1    4.78    0.18
  -5  -8   1    4.68    0.16
   5   9  -1    0.30    0.07
  -5  -9   1    0.27    0.06
  -5  -9   1    0.40    0.08
   5  10  -1    0.72    0.10
  -5 -10   1    0.78    0.09
  -5 -10   1    0.68    0.10
   5  11  -1   -0.04    0.07
  -5 -11   1   -0.04    0.07
  -5 -11   1   -0.01    0.06
   5  12  -1    0.28    0.09
  -5 -12   1    0.41    0.10
  -5 -12   1    0.23    0.08
  -4  12   1   -0.01    0.07
  -4  12   1    0.06    0.06
  -4  11   1    2.26    0.16
  -4  11   1    2.26    0.14
  -4  10   1    3.08    0.15
  -4  10   1    3.12    0.17
   4  -9  -1    0.36    0.07
  -4   9   1    0.41    0.08
  -4   9   1    0.54    0.07
   4  -8  -1    1.19    0.10
   4  -8  -1    1.27    0.10
  -4   8   1    1.40    0.11
  -4   8   1    1.36    0.10
  -4   8   1    1.20    0.10
   4  -7  -1   10.35    0.24
   4  -7  -1   10.32    0.25
  -4   7   1   10.46    0.26
  -4   7   1   10.64    0.24
  -4   7   1   10.13    0.25
   4  -6  -1    0.08    0.04
   4  -6  -1    0.05    0.04
  -4   6   1    0.05    0.04
  -4   6   1    0.05    0.04
  -4   6   1    0.05    0.04
   4  -5  -1   10.24    0.23
   4  -5  -1   10.74    0.23
  -4   5   1   10.59    0.22
  -4   5   1   10.17    0.23
  -4   5   1   10.75    0.23
   4  -4  -1    0.37    0.04
   4  -4  -1    0.51    0.05
  -4   4   1    0.46    0.04
  -4   4   1    0.53    0.05
  -4   4   1    0.56    0.05
   4  -3  -1  114.89    1.77
   4  -3  -1  119.48    1.77
  -4   3   1  116.89    1.76
  -4   3   1  118.39    1.77
  -4   3   1  114.39    1.76
   4  -2  -1    1.31    0.06
   4  -2  -1    1.20    0.06
  -4   2   1    1.17    0.06
  -4   2   1    1.14    0.06
   4  -1  -1   90.55    1.36
   4  -1  -1   90.72    1.36
  -4   1   1   89.44    1.34
  -4   1   1   87.84    1.35
  -4   1   1   88.77    1.35
   4   0  -1   -0.05    0.03
   4   0  -1   -0.06    0.02
  -4   0   1   -0.05    0.02
  -4   0   1    0.01    0.02
  -4   0   1   -0.02    0.02
   4   1  -1   86.66    1.36
   4   1  -1   89.18    1.39
   4   1  -1   88.27    1.34
  -4  -1   1   91.05    1.32
  -4  -1   1   89.82    1.32
  -4  -1   1   88.69    1.34
   4   2  -1    1.19    0.07
   4   2  -1    1.13    0.03
   4   2  -1    1.18    0.05
   4   2  -1    1.26    0.06
   4   2  -1    1.18    0.04
  -4  -2   1    1.20    0.05
  -4  -2   1    1.29    0.04
  -4  -2   1    1.26    0.06
  -4  -2   1    1.13    0.07
  -4  -2   1    1.26    0.06
   4   3  -1  116.08    1.77
   4   3  -1  114.12    1.80
   4   3  -1  119.03    1.74
   4   3  -1  118.91    1.76
   4   3  -1  120.41    1.79
  -4  -3   1  118.41    1.79
  -4  -3   1  118.28    1.81
  -4  -3   1  118.25    1.77
  -4  -3   1  119.66    1.77
   4   4  -1    0.54    0.06
   4   4  -1    0.53    0.03
   4   4  -1    0.48    0.05
  -4  -4   1    0.44    0.05
  -4  -4   1    0.44    0.04
  -4  -4   1    0.52    0.06
   4   5  -1   10.57    0.18
   4   5  -1   10.19    0.23
   4   5  -1   10.10    0.24
  -4  -5   1    9.99    0.21
  -4  -5   1   10.19    0.23
   4   6  -1    0.15    0.05
   4   6  -1    0.02    0.04
   4   6  -1    0.10    0.02
  -4  -6   1    0.06    0.04
  -4  -6   1    0.04    0.05
   4   7  -1   10.76    0.26
   4   7  -1   10.57    0.20
   4   7  -1   10.87    0.27
  -4  -7   1   10.87    0.25
  -4  -7   1   10.94    0.27
   4   8  -1    1.34    0.07
   4   8  -1    1.31    0.11
   4   8  -1    1.07    0.10
  -4  -8   1    1.05    0.10
  -4  -8   1    1.24    0.10
   4   9  -1    0.51    0.09
   4   9  -1    0.48    0.08
  -4  -9   1    0.49    0.08
  -4  -9   1    0.38    0.08
   4  10  -1    2.97    0.17
  -4 -10   1    2.78    0.15
  -4 -10   1    3.03    0.17
   4  11  -1    2.41    0.17
  -4 -11   1    2.12    0.16
  -4 -11   1    2.03    0.15
   4  12  -1    0.01    0.08
  -4 -12   1   -0.03    0.08
  -4 -12   1    0.00    0.07
  -3  12   1    1.48    0.12
  -3  12   1    0.86    0.12
  -3  11   1    1.69    0.12
  -3  11   1    1.41    0.13
  -3  10   1    6.18    0.22
  -3  10   1    5.95    0.20
   3  -9  -1    5.79    0.18
  -3   9   1    6.56    0.22
  -3   9   1    6.24    0.21
  -3   9   1    5.77    0.19
   3  -8  -1    1.38    0.09
  -3   8   1    1.23    0.10
  -3   8   1    1.34    0.11
  -3   8   1    1.38    0.09
   3  -7  -1    1.36    0.09
   3  -7  -1    1.45    0.08
  -3   7   1    1.45    0.09
  -3   7   1    1.53    0.10
  -3   7   1    1.33    0.09
   3  -6  -1    0.20    0.04
   3  -6  -1    0.19    0.04
  -3   6   1    0.22    0.04
  -3   6   1    0.19    0.04
  -3   6   1    0.19    0.05
   3  -5  -1    2.27    0.09
   3  -5  -1    2.41    0.09
  -3   5   1    2.30    0.10
  -3   5   1    2.38    0.09
  -3   5   1    2.43    0.09
   3  -4  -1    3.06    0.10
   3  -4  -1    3.09    0.10
  -3   4   1    3.07    0.09
  -3   4   1    3.09    0.10
   3  -3  -1    0.40    0.04
   3  -3  -1    0.44    0.04
  -3   3   1    0.45    0.04
  -3   3   1    0.30    0.04
  -3   3   1    0.42    0.04
   3  -2  -1   16.33    0.28
   3  -2  -1   16.76    0.29
  -3   2   1   16.51    0.29
  -3   2   1   17.22    0.28
   3  -1  -1  481.39    7.22
   3  -1  -1  476.60    7.24
  -3   1   1  480.43    7.16
  -3   1   1  479.67    7.21
  -3   1   1  476.84    7.20
   3   0  -1    0.02    0.02
   3   0  -1    0.06    0.02
  -3   0   1   -0.02    0.01
  -3   0   1   -0.02    0.02
  -3   0   1    0.02    0.02
   3   1  -1  452.52    7.01
   3   1  -1  475.26    7.13
   3   1  -1  435.54    8.58
   3   1  -1  482.39    7.01
  -3  -1   1  479.83    6.93
  -3  -1   1  484.31    7.00
  -3  -1   1  469.04    7.08
  -3  -1   1  456.39    7.72
  -3  -1   1  462.77    6.98
  -3  -1   1  477.28    7.01
   3   2  -1   16.69    0.26
   3   2  -1   16.84    0.26
   3   2  -1   17.15    0.30
   3   2  -1   16.78    0.27
   3   2  -1   16.66    0.26
   3   2  -1   17.12    0.29
  -3  -2   1   17.08    0.29
  -3  -2   1   16.53    0.27
  -3  -2   1   16.96    0.30
  -3  -2   1   16.49    0.26
   3   3  -1    0.55    0.02
   3   3  -1    0.57    0.03
   3   3  -1    0.44    0.02
   3   3  -1    0.53    0.04
   3   3  -1    0.55    0.05
  -3  -3   1    0.39    0.04
  -3  -3   1    0.57    0.05
  -3  -3   1    0.48    0.04
   3   4  -1    2.79    0.11
   3   4  -1    3.05    0.07
   3   4  -1    3.19    0.10
  -3  -4   1    2.98    0.11
  -3  -4   1    3.17    0.11
  -3  -4   1    3.02    0.09
   3   5  -1    2.58    0.10
   3   5  -1    2.43    0.07
   3   5  -1    2.26    0.11
  -3  -5   1    2.43    0.10
   3   6  -1    0.21    0.03
   3   6  -1    0.24    0.05
   3   6  -1    0.15    0.05
   3   6  -1    0.20    0.05
  -3  -6   1    0.12    0.04
   3   7  -1    1.39    0.10
   3   7  -1    1.42    0.07
   3   7  -1    1.57    0.11
  -3  -7   1    1.45    0.10
   3   8  -1    1.30    0.11
   3   8  -1    1.44    0.11
   3   8  -1    1.53    0.07
  -3  -8   1    1.22    0.11
   3   9  -1    5.95    0.16
   3   9  -1    6.51    0.22
   3   9  -1    6.19    0.21
  -3  -9   1    5.91    0.21
   3  10  -1    6.56    0.22
  -3 -10   1    6.03    0.22
   3  11  -1    1.44    0.13
  -3 -11   1    1.61    0.14
   3  12  -1    1.37    0.14
  -3 -12   1    1.24    0.14
  -3 -12   1    1.28    0.13
  -2  12   1    0.17    0.06
  -2  12   1    0.15    0.08
  -2  11   1    2.46    0.17
  -2  11   1    2.47    0.13
  -2  10   1    1.27    0.10
  -2  10   1    1.12    0.11
   2  -9  -1    0.48    0.07
  -2   9   1    0.51    0.07
  -2   9   1    0.39    0.07
  -2   9   1    0.39    0.06
   2  -8  -1    4.82    0.14
  -2   8   1    4.95    0.17
  -2   8   1    4.87    0.16
  -2   8   1    4.79    0.16
  -2   8   1    4.92    0.17
   2  -7  -1    1.95    0.09
  -2   7   1    2.03    0.10
  -2   7   1    2.17    0.11
  -2   7   1    2.06    0.10
   2  -6  -1    5.92    0.15
   2  -6  -1    5.95    0.16
  -2   6   1    5.89    0.16
  -2   6   1    5.96    0.17
  -2   6   1    6.24    0.16
   2  -5  -1   83.03    1.28
   2  -5  -1   81.44    1.26
  -2   5   1   83.92    1.28
  -2   5   1   82.42    1.28
  -2   5   1   82.44    1.29
   2  -4  -1    0.04    0.03
   2  -4  -1    0.08    0.03
  -2   4   1    0.06    0.03
  -2   4   1    0.01    0.03
  -2   4   1    0.08    0.03
   2  -3  -1    6.59    0.13
   2  -3  -1    6.41    0.14
  -2   3   1    6.50    0.13
  -2   3   1    6.65    0.14
   2  -2  -1  359.46    5.39
   2  -2  -1  359.74    5.33
  -2   2   1  354.72    5.35
  -2   2   1  341.76    5.38
  -2   2   1  361.07    5.34
   2  -1  -1   60.09    0.89
   2  -1  -1   58.39    0.89
   2  -1  -1   56.39    0.90
  -2   1   1   59.79    0.89
  -2   1   1   59.43    0.91
  -2   1   1   59.89    0.89
  -2   1   1   60.14    0.93
   2   0  -1    0.01    0.01
   2   0  -1   -0.01    0.01
  -2   0   1    0.00    0.01
  -2   0   1   -0.01    0.01
  -2   0   1    0.00    0.01
  -2   0   1   -0.01    0.01
  -2   0   1   -0.01    0.01
   2   1  -1   56.65    0.91
   2   1  -1   60.23    0.88
   2   1  -1   61.21    0.90
   2   1  -1   59.12    0.89
   2   1  -1   58.95    0.93
   2   1  -1   60.70    0.89
   2   1  -1   57.14    0.90
  -2  -1   1   60.35    0.89
  -2  -1   1   57.99    0.90
  -2  -1   1   59.19    0.88
  -2  -1   1   59.62    0.88
  -2  -1   1   60.25    0.90
  -2  -1   1   61.53    0.91
   2   2  -1  357.46    5.23
   2   2  -1  356.67    5.40
   2   2  -1  339.07    5.51
   2   2  -1  354.92    5.20
   2   2  -1  356.80    5.29
  -2  -2   1  355.86    5.28
  -2  -2   1  347.32    5.34
   2   3  -1    6.00    0.15
   2   3  -1    6.52    0.12
   2   3  -1    6.20    0.14
  -2  -3   1    6.45    0.14
  -2  -3   1    6.44    0.15
   2   4  -1    0.05    0.03
   2   4  -1    0.08    0.02
   2   4  -1    0.15    0.03
  -2  -4   1    0.07    0.03
   2   5  -1   83.01    1.30
   2   5  -1   80.10    1.24
   2   5  -1   85.00    1.31
   2   5  -1   82.77    1.28
  -2  -5   1   80.52    1.28
   2   6  -1    5.87    0.14
   2   6  -1    5.90    0.16
   2   6  -1    5.76    0.17
   2   6  -1    6.19    0.18
  -2  -6   1    5.71    0.17
   2   7  -1    1.89    0.12
   2   7  -1    1.91    0.11
   2   7  -1    1.96    0.11
   2   7  -1    2.04    0.08
  -2  -7   1    2.08    0.11
   2   8  -1    4.87    0.14
   2   8  -1    4.82    0.17
   2   8  -1    4.72    0.17
  -2  -8   1    4.82    0.18
   2   9  -1    0.46    0.05
   2   9  -1    0.52    0.08
   2   9  -1    0.38    0.07
  -2  -9   1    0.35    0.08
   2  10  -1    1.18    0.12
   2  10  -1    1.27    0.08
  -2 -10   1    1.25    0.12
   2  11  -1    2.17    0.16
  -2 -11   1    2.18    0.16
   2  12  -1    0.12    0.08
  -2 -12   1    0.01    0.08
  -1  12   1    0.35    0.09
  -1  12   1    0.29    0.06
  -1  11   1    8.32    0.27
  -1  11   1    8.42    0.24
  -1  10   1    8.59    0.26
  -1  10   1    8.31    0.23
  -1   9   1    0.93    0.08
  -1   9   1    0.61    0.09
  -1   9   1    0.84    0.08
   1  -8  -1    3.31    0.11
  -1   8   1    3.06    0.13
  -1   8   1    3.10    0.12
  -1   8   1    3.16    0.14
  -1   8   1    3.18    0.15
   1  -7  -1    0.00    0.03
  -1   7   1    0.02    0.03
  -1   7   1    0.04    0.04
  -1   7   1    0.01    0.04
  -1   7   1    0.02    0.05
   1  -6  -1    3.25    0.10
  -1   6   1    3.45    0.12
  -1   6   1    3.62    0.13
  -1   6   1    3.45    0.11
  -1   6   1    3.36    0.11
   1  -5  -1    0.26    0.03
  -1   5   1    0.28    0.04
  -1   5   1    0.24    0.05
  -1   5   1    0.26    0.04
   1  -4  -1    7.49    0.15
  -1   4   1    7.76    0.17
  -1   4   1    7.95    0.16
  -1   4   1    7.65    0.16
   1  -3  -1  153.89    2.24
   1  -3  -1  146.62    2.30
  -1   3   1  147.81    2.22
  -1   3   1  150.37    2.25
  -1   3   1  145.92    2.30
   1  -2  -1    4.12    0.08
   1  -2  -1    4.16    0.09
   1  -2  -1    3.98    0.09
  -1   2   1    4.16    0.09
  -1   2   1    4.05    0.08
  -1   2   1    3.99    0.09
  -1   2   1    4.19    0.09
  -1   2   1    4.10    0.08
   1  -1  -1   38.29    0.62
   1  -1  -1   37.05    0.62
   1  -1  -1   43.41    0.62
  -1   1   1   42.35    0.62
  -1   1   1   42.68    0.62
  -1   1   1   44.24    0.62
  -1   1   1   41.24    0.63
   1   0  -1   -0.03    0.01
   1   0  -1   -0.03    0.01
   1   0  -1   -0.02    0.01
   1   0  -1   -0.03    0.00
   1   0  -1   -0.03    0.01
   1   0  -1   -0.03    0.00
  -1   0   1   -0.04    0.00
  -1   0   1   -0.04    0.00
  -1   0   1   -0.03    0.00
   1   1  -1   43.05    0.63
   1   1  -1   43.23    0.63
   1   1  -1   43.32    0.64
   1   1  -1   42.75    0.65
   1   1  -1   42.49    0.64
   1   1  -1   44.92    0.64
  -1  -1   1   44.06    0.64
  -1  -1   1   42.59    0.64
  -1  -1   1   42.78    0.65
  -1  -1   1   36.91    0.63
   1   2  -1    4.38    0.10
   1   2  -1    4.07    0.10
   1   2  -1    4.24    0.09
   1   2  -1    4.15    0.08
   1   2  -1    4.26    0.07
  -1  -2   1    4.19    0.07
   1   3  -1  150.32    2.28
   1   3  -1  145.38    2.23
   1   3  -1  151.61    2.23
   1   3  -1  152.65    2.24
   1   3  -1  147.96    2.22
  -1  -3   1  147.52    2.22
   1   4  -1    7.45    0.15
   1   4  -1    7.66    0.18
   1   4  -1    7.40    0.13
   1   4  -1    7.71    0.16
   1   4  -1    7.45    0.17
  -1  -4   1    7.53    0.13
   1   5  -1    0.26    0.02
   1   5  -1    0.32    0.04
   1   5  -1    0.33    0.04
  -1  -5   1    0.36    0.03
  -1  -5   1    0.26    0.03
   1   6  -1    3.44    0.08
   1   6  -1    3.30    0.13
   1   6  -1    3.45    0.12
   1   6  -1    3.43    0.13
   1   6  -1    3.50    0.10
  -1  -6   1    3.47    0.08
  -1  -6   1    3.22    0.08
   1   7  -1    0.02    0.04
   1   7  -1    0.07    0.04
   1   7  -1    0.06    0.05
   1   7  -1    0.01    0.03
  -1  -7   1    0.00    0.02
   1   8  -1    3.50    0.12
   1   8  -1    3.03    0.14
   1   8  -1    3.11    0.14
   1   9  -1    0.93    0.10
   1   9  -1    0.79    0.07
   1   9  -1    0.87    0.09
   1  10  -1    8.61    0.26
   1  10  -1    8.95    0.27
   1  10  -1    8.47    0.22
  -1 -10   1    9.02    0.27
   1  11  -1    8.28    0.27
   1  11  -1    8.48    0.22
  -1 -11   1    8.06    0.27
   1  12  -1    0.09    0.08
  -1 -12   1    0.46    0.10
   0 -12  -1    0.57    0.10
   0  12   1    0.48    0.10
   0 -11  -1    2.48    0.16
   0  11   1    2.42    0.12
   0  11   1    2.70    0.17
   0  10   1    1.88    0.14
   0  10   1    1.77    0.10
   0   9   1    0.69    0.09
   0   9   1    0.89    0.08
   0   9   1    0.78    0.08
   0  -8  -1    0.87    0.06
   0   8   1    0.82    0.09
   0   8   1    0.98    0.09
   0   8   1    0.92    0.08
   0   8   1    0.88    0.07
   0  -7  -1    2.36    0.08
   0   7   1    2.06    0.10
   0   7   1    2.29    0.11
   0   7   1    2.34    0.12
   0   7   1    2.14    0.09
   0  -6  -1    0.74    0.05
   0   6   1    0.64    0.06
   0   6   1    0.75    0.06
   0   6   1    0.63    0.06
   0   6   1    0.63    0.06
   0   5   1    0.02    0.03
   0   5   1    0.05    0.03
   0   5   1   -0.03    0.02
   0  -4  -1   10.80    0.19
   0   4   1   10.58    0.21
   0   4   1   11.06    0.21
   0   4   1   10.93    0.20
   0   4   1   10.98    0.22
   0  -3  -1   40.79    0.63
   0  -3  -1   41.75    0.63
   0   3   1   41.32    0.64
   0   3   1   41.14    0.63
   0   3   1   40.03    0.63
   0   3   1   41.59    0.65
   0   3   1   42.07    0.64
   0  -2  -1    2.04    0.05
   0  -2  -1    2.20    0.05
   0   2   1    2.24    0.06
   0   2   1    2.16    0.05
   0   2   1    1.98    0.05
   0   2   1    2.01    0.05
   0  -1  -1   -0.04    0.01
   0  -1  -1   -0.08    0.01
   0   1   1   -0.05    0.01
   0   1   1   -0.03    0.01
   0   1   1   -0.06    0.01
   0   0  -1    0.00    0.00
   0   0  -1   -0.01    0.00
   0   0  -1   -0.01    0.00
   0   0  -1   -0.01    0.00
   0   0   1   -0.01    0.00
   0   0   1   -0.01    0.00
   0   0   1   -0.01    0.00
   0   0   1   -0.01    0.00
   0   1  -1   -0.04    0.01
   0   1  -1   -0.05    0.01
   0   1  -1   -0.03    0.01
   0  -1   1   -0.07    0.01
   0  -1   1   -0.06    0.01
   0   2  -1    2.02    0.06
   0   2  -1    2.14    0.06
   0   2  -1    2.17    0.05
   0   2  -1    2.11    0.07
   0  -2   1    2.22    0.07
   0  -2   1    2.16    0.05
   0   3  -1   41.17    0.65
   0   3  -1   42.16    0.67
   0   3  -1   41.22    0.63
   0   3  -1   41.76    0.65
   0  -3   1   41.85    0.67
   0  -3   1   41.72    0.63
   0   4  -1   10.66    0.23
   0   4  -1   10.61    0.21
   0   4  -1   10.94    0.21
   0   4  -1   10.79    0.20
   0  -4   1   11.03    0.19
   0  -4   1   11.14    0.23
   0   5  -1   -0.03    0.03
   0   5  -1   -0.02    0.03
   0   5  -1    0.06    0.03
   0  -5   1    0.03    0.02
   0   6  -1    0.65    0.06
   0   6  -1    0.72    0.07
   0   6  -1    0.66    0.06
   0  -6   1    0.69    0.05
   0   7  -1    2.13    0.10
   0   7  -1    2.28    0.12
   0   7  -1    2.01    0.11
   0   7  -1    2.19    0.11
   0  -7   1    2.19    0.08
   0   8  -1    0.98    0.09
   0   8  -1    0.91    0.08
   0   8  -1    1.12    0.10
   0  -8   1    0.90    0.06
   0   9  -1    0.84    0.08
   0   9  -1    0.81    0.09
   0   9  -1    0.84    0.09
   0  10  -1    1.64    0.13
   0  10  -1    1.94    0.11
   0  10  -1    1.80    0.14
   0  11  -1    2.73    0.13
   0  11  -1    2.38    0.16
   0  12  -1    0.53    0.10
   0  12  -1    0.49    0.07
   0 -12   1    0.64    0.11
  -1 -12  -1    6.49    0.25
   1  12   1    6.14    0.25
  -1 -11  -1    0.49    0.10
   1  11   1    0.38    0.09
  -1 -10  -1    3.92    0.18
   1  10   1    4.30    0.18
   1  10   1    3.94    0.14
   1  10   1    3.91    0.18
  -1  -9  -1    0.27    0.07
   1   9   1    0.45    0.08
   1   9   1    0.30    0.06
   1   9   1    0.24    0.05
  -1  -8  -1    1.89    0.12
   1   8   1    2.01    0.09
   1   8   1    1.78    0.12
   1   8   1    1.95    0.11
   1   8   1    1.83    0.12
  -1  -7  -1    1.57    0.06
   1   7   1    1.86    0.10
   1   7   1    1.63    0.11
   1   7   1    1.49    0.10
   1   7   1    1.73    0.08
  -1  -6  -1    8.73    0.16
   1   6   1    8.52    0.20
   1   6   1    8.72    0.21
   1   6   1    8.57    0.18
   1   6   1    9.17    0.22
  -1  -5  -1    6.79    0.13
  -1  -5  -1    6.90    0.13
   1   5   1    7.15    0.17
   1   5   1    6.91    0.14
   1   5   1    6.85    0.17
   1   5   1    7.06    0.17
  -1  -4  -1    2.32    0.06
  -1  -4  -1    2.18    0.06
   1   4   1    2.25    0.08
   1   4   1    2.30    0.06
   1   4   1    2.20    0.08
   1   4   1    2.16    0.06
  -1  -3  -1   12.75    0.23
  -1  -3  -1   13.07    0.23
  -1  -3  -1   12.63    0.21
   1   3   1   12.59    0.23
   1   3   1   12.44    0.21
   1   3   1   12.87    0.23
   1   3   1   12.60    0.21
  -1  -2  -1    0.00    0.02
  -1  -2  -1   -0.01    0.02
  -1  -2  -1    0.03    0.01
  -1  -2  -1    0.04    0.02
   1   2   1    0.02    0.01
   1   2   1    0.00    0.01
   1   2   1    0.01    0.02
   1   2   1    0.02    0.02
  -1  -1  -1   69.81    1.11
  -1  -1  -1   74.55    1.10
  -1  -1  -1   76.81    1.11
  -1  -1  -1   72.76    1.12
  -1  -1  -1   70.87    1.10
   1   1   1   75.19    1.10
   1   1   1   73.51    1.16
   1   1   1   73.24    1.10
   1   1   1   77.95    1.10
   1   1   1   75.42    1.11
   1   1   1   75.32    1.10
  -1   0  -1   -0.07    0.01
  -1   0  -1   -0.07    0.01
  -1   0  -1   -0.08    0.01
  -1   0  -1   -0.07    0.01
   1   0   1   -0.05    0.01
   1   0   1   -0.05    0.01
   1   0   1   -0.07    0.01
  -1   1  -1   75.62    1.16
  -1   1  -1   75.00    1.13
  -1   1  -1   77.19    1.12
  -1   1  -1   76.95    1.14
   1  -1   1   74.20    1.12
   1  -1   1   75.43    1.13
   1  -1   1   74.83    1.14
  -1   2  -1    0.03    0.02
  -1   2  -1    0.02    0.02
  -1   2  -1    0.01    0.02
  -1   2  -1    0.01    0.02
   1  -2   1    0.01    0.02
   1  -2   1    0.02    0.02
  -1   3  -1   12.70    0.23
  -1   3  -1   12.95    0.24
  -1   3  -1   13.06    0.23
   1  -3   1   12.72    0.22
   1  -3   1   12.73    0.24
  -1   4  -1    2.39    0.09
  -1   4  -1    2.29    0.08
  -1   4  -1    2.31    0.09
   1  -4   1    2.33    0.09
   1  -4   1    2.39    0.07
  -1   5  -1    7.33    0.18
  -1   5  -1    6.98    0.17
  -1   5  -1    6.88    0.16
   1  -5   1    7.05    0.18
   1  -5   1    7.11    0.15
  -1   6  -1    9.25    0.22
  -1   6  -1    9.17    0.21
  -1   6  -1    8.86    0.20
   1  -6   1    8.85    0.18
   1  -6   1    8.85    0.22
  -1   7  -1    1.57    0.10
  -1   7  -1    1.54    0.09
  -1   7  -1    1.56    0.10
   1  -7   1    1.55    0.08
  -1   8  -1    2.09    0.12
  -1   8  -1    1.80    0.10
   1  -8   1    2.04    0.09
  -1   9  -1    0.43    0.07
  -1   9  -1    0.40    0.06
  -1   9  -1    0.25    0.07
  -1  10  -1    4.05    0.18
  -1  10  -1    4.20    0.18
  -1  10  -1    3.83    0.15
  -1  11  -1    0.34    0.08
  -1  11  -1    0.36    0.07
  -1  12  -1    6.77    0.25
  -1  12  -1    6.54    0.22
  -2 -12  -1    0.04    0.07
  -2 -12  -1   -0.07    0.07
   2  12   1   -0.05    0.07
  -2 -11  -1    0.07    0.08
   2  11   1    0.05    0.07
  -2 -10  -1    3.37    0.16
   2  10   1    3.04    0.16
   2  10   1    3.50    0.16
  -2  -9  -1   16.44    0.37
   2   9   1   16.28    0.32
   2   9   1   17.44    0.38
   2   9   1   16.50    0.38
  -2  -8  -1    6.05    0.19
   2   8   1    6.75    0.16
   2   8   1    6.39    0.19
   2   8   1    6.39    0.20
  -2  -7  -1    0.17    0.05
  -2  -7  -1    0.19    0.02
   2   7   1    0.10    0.03
   2   7   1    0.19    0.06
   2   7   1    0.12    0.05
   2   7   1    0.14    0.04
  -2  -6  -1    3.51    0.12
  -2  -6  -1    3.70    0.07
  -2  -6  -1    3.25    0.08
   2   6   1    3.40    0.12
   2   6   1    3.68    0.10
   2   6   1    3.65    0.13
  -2  -5  -1   28.76    0.49
  -2  -5  -1   27.32    0.43
  -2  -5  -1   28.20    0.43
  -2  -5  -1   26.97    0.48
   2   5   1   27.90    0.48
   2   5   1   28.02    0.44
   2   5   1   26.59    0.43
   2   5   1   27.96    0.48
  -2  -4  -1    0.75    0.06
  -2  -4  -1    0.70    0.03
  -2  -4  -1    0.69    0.06
  -2  -4  -1    0.72    0.06
   2   4   1    0.73    0.06
   2   4   1    0.70    0.03
   2   4   1    0.76    0.06
   2   4   1    0.75    0.04
  -2  -3  -1  189.52    2.86
  -2  -3  -1  197.16    2.86
  -2  -3  -1  194.08    2.92
  -2  -3  -1  193.17    2.86
   2   3   1  190.04    2.86
   2   3   1  191.86    2.89
   2   3   1  190.72    2.97
   2   3   1  193.53    2.86
  -2  -2  -1   57.94    0.87
  -2  -2  -1   59.23    0.88
  -2  -2  -1   59.34    0.89
  -2  -2  -1   58.51    0.90
  -2  -2  -1   56.86    0.87
   2   2   1   57.04    0.88
   2   2   1   58.76    0.86
   2   2   1   58.26    0.87
   2   2   1   57.51    0.89
  -2  -1  -1   13.78    0.21
  -2  -1  -1   14.43    0.23
  -2  -1  -1   14.03    0.23
  -2  -1  -1   14.24    0.23
  -2  -1  -1   14.29    0.24
  -2  -1  -1   13.73    0.22
   2   1   1   14.03    0.23
   2   1   1   14.15    0.23
   2   1   1   14.20    0.23
   2   1   1   14.13    0.24
   2   1   1   13.91    0.23
  -2   0  -1   -0.02    0.01
  -2   0  -1    0.02    0.01
  -2   0  -1    0.00    0.01
  -2   0  -1   -0.02    0.01
   2   0   1    0.00    0.01
   2   0   1   -0.01    0.01
   2   0   1   -0.01    0.01
  -2   1  -1   14.24    0.24
  -2   1  -1   14.56    0.23
   2  -1   1   14.56    0.25
  -2   2  -1   59.37    0.91
  -2   2  -1   59.33    0.89
  -2   2  -1   58.08    0.90
   2  -2   1   57.17    0.90
   2  -2   1   59.26    0.91
  -2   3  -1  191.30    2.78
  -2   3  -1  191.31    2.80
  -2   3  -1  184.74    2.85
   2  -3   1  189.89    2.80
   2  -3   1  178.26    2.88
  -2   4  -1    0.75    0.06
  -2   4  -1    0.63    0.06
  -2   4  -1    0.68    0.06
   2  -4   1    0.94    0.06
   2  -4   1    0.66    0.06
  -2   5  -1   27.99    0.48
  -2   5  -1   28.09    0.48
  -2   5  -1   28.04    0.50
   2  -5   1   28.04    0.50
   2  -5   1   28.24    0.47
  -2   6  -1    3.79    0.13
  -2   6  -1    3.83    0.14
  -2   6  -1    3.51    0.13
   2  -6   1    3.62    0.13
   2  -6   1    3.73    0.11
  -2   7  -1    0.10    0.05
  -2   7  -1    0.12    0.05
  -2   7  -1    0.05    0.05
   2  -7   1    0.19    0.04
   2  -7   1    0.09    0.05
  -2   8  -1    7.01    0.20
  -2   8  -1    6.72    0.19
   2  -8   1    6.55    0.21
   2  -8   1    6.82    0.17
  -2   9  -1   16.49    0.37
  -2   9  -1   16.31    0.35
  -2  10  -1    3.27    0.16
  -2  10  -1    3.68    0.15
  -2  10  -1    3.28    0.17
  -2  11  -1    0.10    0.07
  -2  11  -1    0.20    0.06
  -2  12  -1    0.15    0.06
  -2  12  -1   -0.01    0.07
  -3 -12  -1    1.60    0.15
  -3 -12  -1    1.53    0.14
   3  12   1    1.28    0.13
  -3 -11  -1    0.11    0.07
  -3 -11  -1    0.00    0.07
   3  11   1    0.07    0.07
  -3 -10  -1    0.47    0.08
  -3 -10  -1    0.61    0.09
   3  10   1    0.59    0.09
   3  10   1    0.54    0.08
  -3  -9  -1    2.02    0.13
  -3  -9  -1    2.13    0.14
   3   9   1    2.40    0.15
   3   9   1    2.38    0.13
  -3  -8  -1    3.56    0.15
  -3  -8  -1    3.34    0.15
   3   8   1    3.45    0.15
   3   8   1    3.46    0.16
   3   8   1    3.31    0.10
  -3  -7  -1    0.06    0.05
  -3  -7  -1    0.00    0.05
   3   7   1    0.04    0.04
   3   7   1   -0.01    0.05
   3   7   1    0.03    0.02
  -3  -6  -1    1.74    0.09
  -3  -6  -1    1.59    0.10
  -3  -6  -1    1.75    0.10
   3   6   1    1.80    0.10
   3   6   1    1.79    0.06
   3   6   1    1.79    0.09
  -3  -5  -1   13.23    0.22
  -3  -5  -1   13.84    0.27
  -3  -5  -1   13.90    0.28
  -3  -5  -1   13.56    0.28
  -3  -5  -1   13.89    0.22
   3   5   1   13.92    0.28
   3   5   1   13.22    0.28
   3   5   1   14.01    0.23
   3   5   1   13.40    0.22
  -3  -4  -1    1.67    0.08
  -3  -4  -1    1.72    0.05
  -3  -4  -1    1.72    0.08
  -3  -4  -1    1.79    0.08
   3   4   1    1.78    0.05
   3   4   1    1.76    0.08
   3   4   1    1.77    0.08
   3   4   1    1.75    0.05
  -3  -3  -1   43.32    0.68
  -3  -3  -1   44.16    0.65
  -3  -3  -1   43.42    0.68
  -3  -3  -1   43.54    0.70
  -3  -3  -1   42.79    0.66
   3   3   1   43.53    0.69
   3   3   1   42.60    0.66
   3   3   1   42.48    0.70
   3   3   1   43.37    0.64
  -3  -2  -1  542.66    8.02
  -3  -2  -1  531.76    7.96
  -3  -2  -1  548.28    8.03
  -3  -2  -1  518.06    8.09
   3   2   1  548.57    8.02
   3   2   1  520.23    8.16
   3   2   1  534.83    7.96
  -3  -1  -1   51.55    0.79
  -3  -1  -1   52.05    0.77
  -3  -1  -1   52.04    0.81
  -3  -1  -1   52.37    0.79
   3   1   1   49.72    0.81
   3   1   1   53.50    0.78
   3   1   1   52.14    0.79
   3   1   1   51.19    0.79
  -3   0  -1    0.01    0.02
  -3   0  -1   -0.01    0.02
   3   0   1    0.01    0.02
  -3   1  -1   51.63    0.79
  -3   1  -1   52.31    0.81
  -3   1  -1   52.13    0.80
   3  -1   1   52.24    0.81
   3  -1   1   51.85    0.81
  -3   2  -1  500.85    8.01
  -3   2  -1  534.92    8.05
  -3   2  -1  545.32    7.97
   3  -2   1  553.51    8.10
   3  -2   1  527.96    8.10
  -3   3  -1   42.80    0.69
  -3   3  -1   42.19    0.68
  -3   3  -1   43.08    0.67
   3  -3   1   42.77    0.69
   3  -3   1   42.83    0.69
  -3   4  -1    1.77    0.08
  -3   4  -1    1.84    0.09
  -3   4  -1    1.61    0.08
   3  -4   1    1.65    0.08
  -3   5  -1   14.07    0.28
  -3   5  -1   14.03    0.28
  -3   5  -1   13.77    0.29
   3  -5   1   14.16    0.29
   3  -5   1   13.67    0.27
  -3   6  -1    1.63    0.09
  -3   6  -1    1.96    0.10
  -3   6  -1    1.61    0.09
   3  -6   1    1.75    0.09
   3  -6   1    1.64    0.10
  -3   7  -1   -0.09    0.04
  -3   7  -1    0.01    0.04
  -3   7  -1    0.02    0.04
   3  -7   1    0.00    0.04
   3  -7   1    0.06    0.05
  -3   8  -1    3.24    0.14
  -3   8  -1    3.46    0.15
   3  -8   1    3.36    0.15
   3  -8   1    3.52    0.13
  -3   9  -1    2.51    0.13
  -3   9  -1    2.08    0.13
   3  -9   1    2.20    0.11
   3  -9   1    2.28    0.14
  -3  10  -1    0.58    0.09
  -3  10  -1    0.65    0.08
  -3  11  -1    0.07    0.07
  -3  11  -1    0.12    0.06
  -3  12  -1    1.36    0.13
  -3  12  -1    1.64    0.13
  -4 -12  -1    0.10    0.09
  -4 -12  -1    0.07    0.08
   4  12   1   -0.07    0.08
  -4 -11  -1    0.49    0.09
  -4 -11  -1    0.38    0.09
   4  11   1    0.59    0.10
  -4 -10  -1    6.52    0.22
  -4 -10  -1    6.47    0.23
   4  10   1    6.53    0.23
  -4  -9  -1    0.41    0.08
  -4  -9  -1    0.54    0.08
   4   9   1    0.49    0.08
   4   9   1    0.55    0.09
  -4  -8  -1    0.10    0.06
  -4  -8  -1   -0.02    0.05
   4   8   1    0.10    0.06
   4   8   1    0.01    0.04
  -4  -7  -1   20.60    0.40
  -4  -7  -1   20.48    0.41
   4   7   1   20.43    0.41
   4   7   1   21.68    0.43
   4   7   1   20.44    0.35
  -4  -6  -1    3.53    0.13
  -4  -6  -1    3.62    0.14
  -4  -6  -1    3.70    0.13
   4   6   1    3.64    0.08
   4   6   1    3.50    0.14
   4   6   1    3.60    0.14
  -4  -5  -1   67.08    1.06
  -4  -5  -1   68.72    1.06
  -4  -5  -1   70.00    1.09
  -4  -5  -1   63.28    1.00
   4   5   1   68.45    1.07
   4   5   1   66.03    1.08
   4   5   1   65.54    1.00
   4   5   1   67.31    1.00
  -4  -4  -1    0.96    0.04
  -4  -4  -1    1.04    0.07
  -4  -4  -1    1.04    0.07
  -4  -4  -1    1.11    0.07
   4   4   1    1.15    0.04
   4   4   1    1.05    0.07
   4   4   1    1.24    0.08
  -4  -3  -1    0.07    0.03
  -4  -3  -1    0.07    0.03
  -4  -3  -1    0.18    0.04
   4   3   1    0.04    0.03
   4   3   1    0.03    0.02
   4   3   1    0.02    0.03
  -4  -2  -1   77.73    1.18
  -4  -2  -1   78.34    1.21
  -4  -2  -1   76.86    1.19
   4   2   1   77.55    1.21
   4   2   1   79.05    1.19
   4   2   1   77.95    1.18
  -4  -1  -1  164.60    2.43
  -4  -1  -1  164.40    2.46
  -4  -1  -1  163.72    2.46
  -4  -1  -1  165.04    2.43
   4   1   1  161.61    2.48
   4   1   1  165.42    2.56
   4   1   1  162.43    2.43
  -4   0  -1    0.01    0.03
  -4   0  -1   -0.01    0.02
  -4   0  -1   -0.03    0.02
   4   0   1    0.04    0.03
   4   0   1   -0.02    0.02
  -4   1  -1  165.06    2.45
  -4   1  -1  163.40    2.42
  -4   1  -1  162.37    2.53
   4  -1   1  165.71    2.51
   4  -1   1  158.82    2.52
  -4   2  -1   76.66    1.20
  -4   2  -1   76.93    1.18
  -4   2  -1   78.10    1.17
   4  -2   1   78.35    1.20
   4  -2   1   75.76    1.19
  -4   3  -1    0.01    0.03
  -4   3  -1    0.00    0.03
  -4   3  -1    0.02    0.03
   4  -3   1    0.07    0.03
   4  -3   1    0.06    0.03
  -4   4  -1    1.19    0.08
  -4   4  -1    1.03    0.07
  -4   4  -1    1.21    0.07
   4  -4   1    1.16    0.08
   4  -4   1    1.15    0.08
  -4   5  -1   66.64    1.10
  -4   5  -1   69.33    1.09
  -4   5  -1   67.88    1.08
   4  -5   1   66.83    1.10
   4  -5   1   72.28    1.09
  -4   6  -1    3.49    0.14
  -4   6  -1    3.99    0.14
  -4   6  -1    3.58    0.14
   4  -6   1    3.66    0.13
   4  -6   1    3.50    0.14
  -4   7  -1   19.62    0.40
  -4   7  -1   20.53    0.40
  -4   7  -1   20.39    0.41
   4  -7   1   19.96    0.39
   4  -7   1   20.26    0.42
  -4   8  -1    0.07    0.06
  -4   8  -1    0.11    0.06
   4  -8   1    0.01    0.05
   4  -8   1    0.04    0.05
  -4   9  -1    0.55    0.08
  -4   9  -1    0.55    0.08
   4  -9   1    0.43    0.07
   4  -9   1    0.36    0.08
  -4  10  -1    6.70    0.23
  -4  10  -1    6.49    0.21
   4 -10   1    6.44    0.25
  -4  11  -1    0.47    0.08
  -4  11  -1    0.52    0.09
  -4  12  -1    0.03    0.07
  -4  12  -1    0.13    0.06
  -5 -12  -1    1.86    0.16
  -5 -12  -1    1.87    0.16
   5  12   1    1.96    0.17
  -5 -11  -1    0.12    0.08
  -5 -11  -1    0.24    0.08
   5  11   1    0.17    0.08
  -5 -10  -1    1.70    0.14
  -5 -10  -1    1.55    0.13
   5  10   1    1.76    0.14
  -5  -9  -1    1.14    0.11
  -5  -9  -1    1.16    0.10
   5   9   1    1.02    0.11
  -5  -8  -1    1.48    0.11
  -5  -8  -1    1.31    0.10
   5   8   1    1.23    0.11
   5   8   1    1.56    0.11
  -5  -7  -1    1.09    0.09
  -5  -7  -1    1.05    0.09
   5   7   1    1.26    0.11
   5   7   1    1.19    0.10
  -5  -6  -1    1.66    0.10
  -5  -6  -1    1.75    0.10
   5   6   1    1.81    0.11
   5   6   1    1.78    0.11
   5   6   1    1.71    0.05
  -5  -5  -1    5.87    0.18
  -5  -5  -1    5.58    0.16
  -5  -5  -1    5.41    0.11
  -5  -5  -1    5.84    0.16
   5   5   1    5.78    0.17
   5   5   1    5.63    0.11
   5   5   1    5.93    0.17
  -5  -4  -1   37.41    0.63
  -5  -4  -1   38.26    0.65
  -5  -4  -1   37.06    0.62
   5   4   1   38.87    0.63
   5   4   1   37.50    0.59
   5   4   1   37.30    0.65
  -5  -3  -1    0.94    0.07
  -5  -3  -1    0.87    0.07
  -5  -3  -1    0.91    0.06
   5   3   1    1.11    0.08
   5   3   1    0.89    0.06
   5   3   1    1.00    0.05
  -5  -2  -1    8.24    0.17
  -5  -2  -1    8.35    0.17
  -5  -2  -1    8.07    0.20
   5   2   1    8.25    0.13
   5   2   1    8.17    0.20
   5   2   1    8.17    0.17
   5   2   1    8.54    0.17
  -5  -1  -1    0.85    0.05
  -5  -1  -1    0.90    0.07
  -5  -1  -1    0.94    0.05
  -5  -1  -1    0.89    0.04
   5   1   1    0.95    0.05
   5   1   1    0.92    0.06
   5   1   1    0.89    0.06
  -5   0  -1   -0.04    0.02
  -5   0  -1   -0.03    0.02
  -5   0  -1   -0.02    0.03
   5   0   1   -0.03    0.03
   5   0   1   -0.01    0.03
  -5   1  -1    0.84    0.06
  -5   1  -1    1.12    0.06
  -5   1  -1    0.93    0.05
   5  -1   1    0.91    0.06
  -5   2  -1    8.33    0.18
  -5   2  -1    8.40    0.17
  -5   2  -1    8.43    0.20
   5  -2   1    8.44    0.19
   5  -2   1    8.25    0.19
  -5   3  -1    1.04    0.07
  -5   3  -1    1.09    0.07
  -5   3  -1    0.94    0.07
   5  -3   1    1.13    0.08
   5  -3   1    0.96    0.07
  -5   4  -1   37.18    0.62
  -5   4  -1   37.67    0.63
  -5   4  -1   37.77    0.64
   5  -4   1   36.87    0.64
   5  -4   1   37.05    0.64
  -5   5  -1    5.70    0.16
  -5   5  -1    5.48    0.17
  -5   5  -1    5.63    0.16
   5  -5   1    5.48    0.16
   5  -5   1    5.72    0.17
  -5   6  -1    1.70    0.10
  -5   6  -1    1.62    0.10
  -5   6  -1    1.69    0.10
   5  -6   1    1.62    0.10
   5  -6   1    1.54    0.10
  -5   7  -1    1.09    0.10
  -5   7  -1    0.93    0.08
  -5   7  -1    0.93    0.10
   5  -7   1    1.08    0.10
   5  -7   1    1.19    0.10
  -5   8  -1    1.23    0.11
  -5   8  -1    1.07    0.10
   5  -8   1    1.22    0.11
   5  -8   1    1.19    0.11
  -5   9  -1    1.15    0.11
  -5   9  -1    1.23    0.11
   5  -9   1    1.31    0.11
   5  -9   1    1.02    0.11
  -5  10  -1    1.73    0.13
  -5  10  -1    1.64    0.14
  -5  11  -1    0.31    0.08
  -5  11  -1    0.22    0.08
  -5  12  -1    2.19    0.15
  -5  12  -1    1.78    0.15
  -6 -11  -1    0.19    0.08
  -6 -11  -1    0.19    0.08
   6  11   1    0.19    0.08
  -6 -10  -1    3.68    0.17
  -6 -10  -1    3.47    0.18
   6  10   1    3.48    0.19
  -6  -9  -1    0.02    0.07
  -6  -9  -1    0.10    0.06
   6   9   1    0.18    0.07
  -6  -8  -1   10.92    0.27
  -6  -8  -1   10.91    0.28
   6   8   1   11.00    0.29
   6   8   1   10.45    0.29
  -6  -7  -1    0.08    0.06
  -6  -7  -1    0.02    0.05
   6   7   1    0.15    0.05
   6   7   1    0.06    0.06
  -6  -6  -1    3.39    0.14
  -6  -6  -1    3.47    0.13
   6   6   1    3.42    0.14
   6   6   1    3.35    0.14
  -6  -5  -1   10.30    0.24
  -6  -5  -1   10.13    0.23
   6   5   1   10.36    0.19
   6   5   1   10.47    0.26
   6   5   1   10.50    0.24
  -6  -4  -1    0.78    0.08
  -6  -4  -1    0.77    0.07
  -6  -4  -1    0.65    0.06
   6   4   1    0.72    0.05
   6   4   1    0.83    0.08
   6   4   1    0.55    0.06
  -6  -3  -1   52.59    0.86
  -6  -3  -1   52.65    0.82
   6   3   1   52.09    0.83
   6   3   1   50.70    0.86
   6   3   1   51.04    0.81
  -6  -2  -1   10.54    0.17
  -6  -2  -1   10.77    0.22
  -6  -2  -1   10.93    0.25
  -6  -2  -1   10.94    0.21
   6   2   1   10.74    0.25
   6   2   1   10.69    0.21
   6   2   1   10.48    0.22
  -6  -1  -1    0.11    0.04
  -6  -1  -1    0.06    0.03
  -6  -1  -1    0.15    0.02
   6   1   1    0.08    0.03
   6   1   1    0.08    0.03
  -6   0  -1   -0.02    0.02
  -6   0  -1   -0.02    0.03
  -6   0  -1   -0.01    0.02
   6   0   1   -0.01    0.03
   6   0   1    0.00    0.04
  -6   1  -1    0.07    0.03
  -6   1  -1    0.08    0.04
  -6   1  -1    0.14    0.03
   6  -1   1    0.08    0.05
   6  -1   1    0.06    0.03
  -6   2  -1   10.80    0.24
  -6   2  -1   10.65    0.22
  -6   2  -1   11.36    0.22
   6  -2   1   10.57    0.24
   6  -2   1   10.76    0.24
  -6   3  -1   50.21    0.81
  -6   3  -1   51.02    0.84
  -6   3  -1   50.65    0.82
   6  -3   1   50.27    0.84
   6  -3   1   50.56    0.84
  -6   4  -1    0.64    0.06
  -6   4  -1    0.74    0.07
  -6   4  -1    0.66    0.07
   6  -4   1    0.67    0.07
  -6   5  -1   10.29    0.23
  -6   5  -1   10.52    0.24
  -6   5  -1   10.40    0.25
   6  -5   1    9.97    0.25
   6  -5   1   10.17    0.25
  -6   6  -1    3.16    0.14
  -6   6  -1    3.28    0.13
  -6   6  -1    3.20    0.14
   6  -6   1    3.22    0.14
   6  -6   1    3.24    0.14
  -6   7  -1    0.06    0.05
  -6   7  -1   -0.04    0.05
   6  -7   1   -0.03    0.06
   6  -7   1    0.09    0.05
  -6   8  -1   10.83    0.27
  -6   8  -1   10.52    0.28
   6  -8   1   10.53    0.28
   6  -8   1   10.63    0.29
  -6   9  -1    0.07    0.06
  -6   9  -1    0.08    0.06
   6  -9   1    0.11    0.06
   6  -9   1    0.04    0.06
  -6  10  -1    3.45    0.17
  -6  10  -1    3.56    0.17
   6 -10   1    3.50    0.17
  -6  11  -1    0.18    0.07
  -6  11  -1    0.10    0.07
  -7 -11  -1    0.23    0.09
  -7 -11  -1    0.35    0.09
   7  11   1    0.23    0.09
  -7 -10  -1    1.20    0.12
  -7 -10  -1    1.20    0.12
   7  10   1    1.37    0.13
  -7  -9  -1    2.07    0.14
  -7  -9  -1    2.23    0.14
   7   9   1    1.95    0.14
  -7  -8  -1    4.03    0.17
  -7  -8  -1    4.03    0.16
   7   8   1    4.17    0.18
  -7  -7  -1    3.85    0.15
  -7  -7  -1    4.10    0.16
   7   7   1    4.21    0.17
   7   7   1    4.26    0.18
  -7  -6  -1    4.70    0.15
  -7  -6  -1    4.65    0.17
   7   6   1    4.66    0.17
   7   6   1    4.53    0.17
  -7  -5  -1    2.63    0.12
  -7  -5  -1    2.51    0.11
   7   5   1    2.60    0.13
   7   5   1    2.45    0.08
   7   5   1    2.71    0.13
  -7  -4  -1    2.85    0.11
  -7  -4  -1    2.89    0.12
   7   4   1    2.81    0.13
   7   4   1    2.84    0.09
   7   4   1    2.85    0.12
  -7  -3  -1   15.81    0.30
   7   3   1   15.27    0.34
   7   3   1   15.80    0.31
   7   3   1   15.93    0.29
  -7  -2  -1   30.97    0.53
  -7  -2  -1   31.34    0.52
  -7  -2  -1   31.34    0.57
  -7  -2  -1   31.13    0.48
   7   2   1   31.43    0.57
   7   2   1   31.44    0.53
   7   2   1   31.64    0.53
  -7  -1  -1    3.19    0.13
  -7  -1  -1    3.35    0.10
  -7  -1  -1    3.29    0.08
   7   1   1    3.19    0.12
   7   1   1    3.17    0.10
   7   1   1    3.02    0.11
  -7   0  -1    0.02    0.03
  -7   0  -1   -0.02    0.02
  -7   0  -1   -0.01    0.03
   7   0   1    0.01    0.04
   7   0   1   -0.01    0.03
   7   0   1   -0.02    0.03
  -7   1  -1    3.22    0.12
  -7   1  -1    3.18    0.10
  -7   1  -1    3.21    0.10
   7  -1   1    3.26    0.12
   7  -1   1    3.16    0.12
  -7   2  -1   31.61    0.54
  -7   2  -1   31.76    0.54
  -7   2  -1   32.17    0.57
   7  -2   1   32.15    0.57
   7  -2   1   31.56    0.57
  -7   3  -1   15.77    0.33
  -7   3  -1   15.67    0.31
  -7   3  -1   15.82    0.31
   7  -3   1   15.92    0.33
   7  -3   1   15.53    0.33
  -7   4  -1    3.00    0.11
  -7   4  -1    2.79    0.12
  -7   4  -1    2.73    0.13
   7  -4   1    3.02    0.14
   7  -4   1    2.72    0.13
  -7   5  -1    2.59    0.12
  -7   5  -1    2.72    0.12
  -7   5  -1    2.48    0.12
   7  -5   1    2.75    0.14
   7  -5   1    2.59    0.13
  -7   6  -1    4.33    0.16
  -7   6  -1    4.37    0.15
   7  -6   1    4.26    0.17
   7  -6   1    4.53    0.17
  -7   7  -1    3.83    0.16
  -7   7  -1    4.13    0.17
   7  -7   1    4.02    0.17
   7  -7   1    3.89    0.17
  -7   8  -1    3.93    0.17
  -7   8  -1    4.34    0.17
   7  -8   1    3.89    0.18
   7  -8   1    4.17    0.18
  -7   9  -1    2.22    0.14
  -7   9  -1    1.79    0.13
   7  -9   1    2.10    0.14
  -7  10  -1    1.08    0.12
  -7  10  -1    1.60    0.13
   7 -10   1    1.27    0.12
  -7  11  -1    0.17    0.08
  -7  11  -1    0.37    0.09
  -8 -11  -1    1.80    0.15
  -8 -11  -1    1.60    0.15
   8  11   1    1.66    0.15
  -8 -10  -1    0.05    0.07
  -8 -10  -1    0.09    0.08
   8  10   1    0.04    0.07
  -8  -9  -1    0.92    0.11
  -8  -9  -1    1.10    0.10
   8   9   1    1.41    0.13
  -8  -8  -1    3.32    0.16
  -8  -8  -1    3.48    0.15
   8   8   1    3.21    0.17
  -8  -7  -1   12.20    0.30
  -8  -7  -1   12.07    0.28
   8   7   1   12.19    0.31
  -8  -6  -1    3.50    0.14
  -8  -6  -1    3.65    0.15
   8   6   1    3.72    0.17
   8   6   1    3.61    0.16
  -8  -5  -1    3.26    0.12
  -8  -5  -1    3.09    0.14
   8   5   1    3.19    0.15
   8   5   1    3.11    0.14
   8   5   1    3.25    0.10
  -8  -4  -1    9.44    0.21
   8   4   1    9.34    0.23
   8   4   1    9.28    0.26
   8   4   1    9.11    0.20
  -8  -3  -1    5.64    0.15
   8   3   1    5.69    0.15
   8   3   1    5.84    0.17
   8   3   1    5.82    0.19
  -8  -2  -1    0.77    0.04
  -8  -2  -1    0.64    0.06
   8   2   1    0.56    0.07
   8   2   1    0.85    0.08
   8   2   1    0.68    0.06
  -8  -1  -1    0.06    0.04
  -8  -1  -1    0.07    0.04
   8   1   1    0.12    0.05
   8   1   1    0.06    0.04
   8   1   1    0.13    0.04
  -8   0  -1    0.04    0.03
  -8   0  -1    0.04    0.04
  -8   0  -1    0.04    0.03
   8   0   1   -0.02    0.03
   8   0   1    0.02    0.03
   8   0   1    0.04    0.05
  -8   1  -1    0.07    0.03
  -8   1  -1    0.05    0.04
  -8   1  -1    0.03    0.04
   8  -1   1    0.10    0.04
   8  -1   1    0.15    0.06
  -8   2  -1    0.70    0.07
  -8   2  -1    0.71    0.06
  -8   2  -1    0.76    0.06
   8  -2   1    0.63    0.07
   8  -2   1    0.66    0.07
  -8   3  -1    5.65    0.16
  -8   3  -1    5.79    0.17
  -8   3  -1    5.64    0.18
   8  -3   1    5.67    0.18
   8  -3   1    5.81    0.19
  -8   4  -1    9.14    0.23
  -8   4  -1    9.19    0.22
   8  -4   1    9.19    0.25
   8  -4   1    9.63    0.25
  -8   5  -1    3.28    0.14
  -8   5  -1    3.29    0.13
   8  -5   1    3.23    0.15
   8  -5   1    3.46    0.16
  -8   6  -1    3.31    0.15
  -8   6  -1    3.33    0.14
   8  -6   1    3.37    0.16
   8  -6   1    3.70    0.16
  -8   7  -1   11.73    0.28
  -8   7  -1   11.12    0.29
   8  -7   1   11.41    0.30
   8  -7   1   11.63    0.31
  -8   8  -1    3.28    0.16
  -8   8  -1    3.24    0.15
   8  -8   1    3.23    0.17
   8  -8   1    3.27    0.17
  -8   9  -1    0.93    0.11
  -8   9  -1    0.88    0.10
   8  -9   1    1.07    0.12
  -8  10  -1   -0.07    0.06
  -8  10  -1    0.10    0.07
   8 -10   1   -0.05    0.06
  -8  11  -1    1.51    0.14
  -8  11  -1    2.20    0.17
  -9 -10  -1    4.34    0.19
  -9 -10  -1    4.34    0.21
   9  10   1    4.54    0.22
  -9  -9  -1    2.33    0.14
  -9  -9  -1    2.17    0.15
   9   9   1    2.28    0.17
  -9  -8  -1    1.82    0.12
  -9  -8  -1    1.82    0.14
   9   8   1    2.21    0.15
  -9  -7  -1    0.65    0.09
  -9  -7  -1    0.57    0.07
   9   7   1    0.66    0.09
  -9  -6  -1    3.23    0.13
   9   6   1    3.16    0.15
  -9  -5  -1   -0.02    0.04
   9   5   1    0.02    0.06
   9   5   1    0.00    0.05
  -9  -4  -1    5.44    0.16
   9   4   1    5.44    0.15
   9   4   1    5.54    0.18
   9   4   1    5.46    0.20
  -9  -3  -1    0.18    0.04
  -9  -3  -1    0.11    0.05
   9   3   1    0.18    0.05
   9   3   1    0.08    0.05
   9   3   1    0.16    0.05
  -9  -2  -1    1.01    0.04
  -9  -2  -1    1.02    0.08
   9   2   1    0.99    0.10
   9   2   1    1.09    0.08
   9   2   1    0.99    0.09
  -9  -1  -1    2.05    0.10
  -9  -1  -1    2.21    0.07
   9   1   1    2.11    0.11
   9   1   1    2.19    0.12
   9   1   1    2.19    0.10
  -9   0  -1    0.01    0.04
  -9   0  -1    0.09    0.03
   9   0   1    0.05    0.05
   9   0   1   -0.01    0.03
   9   0   1    0.02    0.04
  -9   1  -1    2.22    0.10
  -9   1  -1    2.30    0.09
   9  -1   1    2.23    0.12
   9  -1   1    2.20    0.13
  -9   2  -1    1.04    0.08
  -9   2  -1    0.90    0.08
   9  -2   1    1.07    0.10
   9  -2   1    1.04    0.09
  -9   3  -1    0.13    0.05
  -9   3  -1    0.11    0.05
   9  -3   1    0.11    0.05
   9  -3   1    0.15    0.06
  -9   4  -1    5.52    0.17
  -9   4  -1    5.27    0.17
   9  -4   1    5.68    0.20
   9  -4   1    5.66    0.19
  -9   5  -1   -0.02    0.05
  -9   5  -1   -0.06    0.05
   9  -5   1    0.03    0.05
   9  -5   1    0.03    0.06
  -9   6  -1    2.87    0.14
  -9   6  -1    2.83    0.14
   9  -6   1    3.20    0.16
   9  -6   1    2.91    0.15
  -9   7  -1    0.65    0.09
  -9   7  -1    0.69    0.09
   9  -7   1    0.53    0.08
   9  -7   1    0.42    0.09
  -9   8  -1    1.65    0.14
  -9   8  -1    2.10    0.14
   9  -8   1    1.92    0.15
  -9   9  -1    2.05    0.14
   9  -9   1    1.95    0.15
  -9  10  -1    3.67    0.19
  -9  10  -1    4.21    0.21
   9 -10   1    4.48    0.21
 -10 -10  -1    0.36    0.08
 -10 -10  -1    0.57    0.11
  10  10   1    0.32    0.10
 -10  -9  -1    0.36    0.08
 -10  -9  -1    0.33    0.09
  10   9   1    0.32    0.09
 -10  -8  -1    3.78    0.18
 -10  -8  -1    3.92    0.16
  10   8   1    3.73    0.19
 -10  -7  -1    0.25    0.06
  10   7   1    0.35    0.08
 -10  -6  -1    1.74    0.11
  10   6   1    1.75    0.13
 -10  -5  -1    0.05    0.05
  10   5   1   -0.02    0.05
 -10  -4  -1    2.46    0.11
  10   4   1    2.38    0.11
  10   4   1    2.31    0.13
 -10  -3  -1   11.06    0.26
  10   3   1   10.83    0.30
  10   3   1   10.97    0.25
  10   3   1   10.78    0.26
 -10  -2  -1    2.86    0.12
  10   2   1    2.98    0.12
  10   2   1    2.79    0.13
  10   2   1    2.94    0.15
 -10  -1  -1    3.90    0.11
 -10  -1  -1    4.05    0.14
  10   1   1    3.89    0.14
  10   1   1    3.68    0.15
  10   1   1    3.69    0.16
 -10   0  -1    0.01    0.03
 -10   0  -1   -0.07    0.04
  10   0   1   -0.05    0.05
  10   0   1    0.01    0.04
  10   0   1    0.01    0.04
 -10   1  -1    3.67    0.13
 -10   1  -1    3.76    0.12
  10  -1   1    3.82    0.16
  10  -1   1    3.99    0.17
 -10   2  -1    3.02    0.13
 -10   2  -1    2.92    0.12
  10  -2   1    2.82    0.14
  10  -2   1    2.96    0.15
 -10   3  -1   10.62    0.25
 -10   3  -1   10.48    0.25
  10  -3   1   10.34    0.28
  10  -3   1   10.87    0.29
 -10   4  -1    2.75    0.13
 -10   4  -1    2.50    0.13
  10  -4   1    2.38    0.14
  10  -4   1    2.60    0.15
 -10   5  -1    0.03    0.05
 -10   5  -1    0.05    0.05
  10  -5   1    0.02    0.05
  10  -5   1   -0.04    0.07
 -10   6  -1    1.50    0.12
 -10   6  -1    1.87    0.12
  10  -6   1    1.63    0.13
  10  -6   1    1.58    0.14
 -10   7  -1    0.40    0.08
 -10   7  -1    0.21    0.07
  10  -7   1    0.29    0.09
 -10   8  -1    3.89    0.18
 -10   8  -1    3.87    0.18
  10  -8   1    3.87    0.20
 -10   9  -1    0.24    0.08
 -10   9  -1    0.39    0.09
  10  -9   1    0.19    0.09
 -10  10  -1    0.39    0.09
 -10  10  -1    0.46    0.10
  10 -10   1    0.28    0.10
 -11  -9  -1    0.10    0.06
  11   9   1    0.08    0.08
 -11  -8  -1    4.50    0.18
  11   8   1    4.16    0.20
 -11  -7  -1    3.34    0.15
  11   7   1    3.93    0.18
 -11  -6  -1    0.19    0.06
  11   6   1    0.14    0.07
 -11  -5  -1    0.14    0.05
  11   5   1    0.10    0.06
  11   4   1    5.02    0.18
  11   4   1    4.88    0.16
 -11  -3  -1    0.08    0.05
  11   3   1    0.00    0.05
  11   3   1   -0.04    0.05
 -11  -2  -1    1.43    0.10
  11   2   1    1.44    0.11
  11   2   1    1.38    0.10
 -11  -1  -1    0.06    0.05
  11   1   1    0.07    0.05
  11   1   1    0.15    0.06
 -11   0  -1    0.03    0.05
 -11   0  -1    0.06    0.03
  11   0   1   -0.03    0.04
  11   0   1    0.02    0.06
  11   0   1    0.02    0.04
 -11   1  -1    0.00    0.05
 -11   1  -1    0.10    0.04
  11  -1   1    0.14    0.05
  11  -1   1    0.14    0.07
  11  -1   1    0.08    0.05
 -11   2  -1    1.53    0.10
 -11   2  -1    1.52    0.10
  11  -2   1    1.35    0.13
  11  -2   1    1.28    0.11
 -11   3  -1    0.01    0.05
 -11   3  -1    0.01    0.05
  11  -3   1    0.01    0.07
  11  -3   1   -0.01    0.05
 -11   4  -1    5.32    0.18
 -11   4  -1    5.01    0.18
  11  -4   1    4.85    0.20
 -11   5  -1    0.16    0.06
 -11   5  -1    0.23    0.06
  11  -5   1   -0.02    0.07
 -11   6  -1    0.09    0.06
 -11   6  -1    0.24    0.07
  11  -6   1    0.19    0.08
 -11   7  -1    3.21    0.16
 -11   7  -1    3.13    0.16
  11  -7   1    3.45    0.18
 -11   8  -1    3.95    0.19
 -11   8  -1    4.40    0.20
  11  -8   1    4.06    0.21
 -11   9  -1    0.27    0.08
 -11   9  -1   -0.02    0.07
  11  -9   1   -0.09    0.08
 -12  -8  -1    1.97    0.13
  12   8   1    1.50    0.14
 -12  -7  -1    1.78    0.12
  12   7   1    1.58    0.14
 -12  -6  -1    1.92    0.11
  12   6   1    2.28    0.15
  12   5   1    0.05    0.06
  12   4   1   11.00    0.29
 -12  -3  -1    0.09    0.05
  12   3   1    0.18    0.06
  12   3   1    0.10    0.06
 -12  -2  -1    1.21    0.10
  12   2   1    1.22    0.11
  12   2   1    1.22    0.12
 -12  -1  -1    0.61    0.07
  12   1   1    0.65    0.09
  12   1   1    0.72    0.08
 -12   0  -1   -0.03    0.05
  12   0   1    0.00    0.06
  12   0   1   -0.03    0.04
 -12   1  -1    0.84    0.08
 -12   1  -1    0.76    0.07
  12  -1   1    0.56    0.07
  12  -1   1    0.80    0.10
 -12   2  -1    1.33    0.11
 -12   2  -1    1.23    0.09
  12  -2   1    1.14    0.12
 -12   3  -1    0.10    0.06
 -12   3  -1    0.16    0.05
  12  -3   1    0.17    0.07
 -12   4  -1   10.88    0.28
 -12   4  -1   11.12    0.28
  12  -4   1   10.69    0.31
 -12   5  -1    0.08    0.06
 -12   5  -1    0.13    0.06
  12  -5   1   -0.02    0.07
 -12   6  -1    2.17    0.14
 -12   6  -1    2.09    0.14
  12  -6   1    2.12    0.16
 -12   7  -1    1.92    0.14
 -12   7  -1    1.77    0.14
  12  -7   1    1.76    0.16
 -12   8  -1    1.98    0.15
 -12   8  -1    2.31    0.16
  12  -8   1    1.87    0.17
 -13  -7  -1    0.12    0.06
  13   7   1    0.17    0.08
  13   6   1    0.12    0.07
  13   5   1    0.48    0.09
  13   4   1    0.37    0.08
 -13  -3  -1    0.52    0.08
  13   3   1    0.61    0.09
  13   3   1    0.50    0.08
 -13  -2  -1    3.38    0.15
  13   2   1    3.42    0.15
  13   2   1    3.11    0.16
 -13  -1  -1    4.03    0.16
  13   1   1    4.28    0.16
  13   1   1    4.33    0.19
 -13   0  -1    0.01    0.05
  13   0   1   -0.02    0.07
  13   0   1   -0.02    0.05
 -13   1  -1    4.03    0.16
  13  -1   1    4.39    0.20
  13  -1   1    4.34    0.16
 -13   2  -1    3.36    0.15
 -13   2  -1    3.60    0.14
  13  -2   1    3.31    0.18
 -13   3  -1    0.47    0.07
 -13   3  -1    0.50    0.08
  13  -3   1    0.49    0.09
 -13   4  -1    0.39    0.07
 -13   4  -1    0.23    0.07
  13  -4   1    0.26    0.09
 -13   5  -1    0.74    0.09
 -13   5  -1    0.88    0.10
  13  -5   1    0.67    0.11
 -13   6  -1    0.14    0.07
 -13   6  -1    0.05    0.07
  13  -6   1    0.02    0.08
 -13   7  -1    0.32    0.09
 -13   7  -1    0.34    0.08
  13  -7   1    0.17    0.10
  14   6   1    0.01    0.07
  14   5   1    0.69    0.10
  14   4   1    1.61    0.13
 -14  -3  -1    0.43    0.08
  14   3   1    0.31    0.08
 -14  -2  -1    0.77    0.09
  14   2   1    0.63    0.10
  14   2   1    0.90    0.10
 -14  -1  -1    0.10    0.06
  14   1   1    0.00    0.07
  14   1   1    0.02    0.05
 -14   0  -1   -0.05    0.05
  14   0   1   -0.08    0.07
  14   0   1    0.05    0.06
 -14   1  -1    0.10    0.06
  14  -1   1   -0.08    0.07
  14  -1   1    0.02    0.05
 -14   2  -1    0.98    0.10
  14  -2   1    0.65    0.10
  14  -2   1    0.75    0.09
 -14   3  -1    0.43    0.08
 -14   3  -1    0.48    0.07
  14  -3   1    0.34    0.10
 -14   4  -1    1.69    0.13
 -14   4  -1    1.52    0.13
  14  -4   1    1.70    0.16
 -14   5  -1    0.69    0.09
 -14   5  -1    0.62    0.09
  14  -5   1    0.46    0.11
 -14   6  -1   -0.02    0.07
 -14   6  -1    0.06    0.07
  14  -6   1   -0.17    0.07
  15   4   1    0.26    0.09
  15   3   1    0.76    0.10
 -15  -2  -1    0.44    0.08
  15   2   1    0.60    0.09
  15   2   1    0.34    0.09
 -15  -1  -1    2.33    0.15
  15   1   1    2.38    0.16
  15   1   1    2.61    0.15
 -15   0  -1    0.01    0.06
  15   0   1   -0.10    0.07
  15   0   1    0.01    0.05
 -15   1  -1    2.67    0.15
  15  -1   1    2.44    0.18
  15  -1   1    2.59    0.15
 -15   2  -1    0.56    0.09
  15  -2   1    0.55    0.08
  15  -2   1    0.41    0.11
 -15   3  -1    0.77    0.10
  15  -3   1    0.82    0.13
 -15   4  -1    0.27    0.08
 -15   4  -1    0.25    0.08
  15  -4   1    0.17    0.10
 -16  -1  -1   -0.01    0.06
  16   1   1   -0.08    0.08
  16   1   1    0.01    0.06
 -16   0  -1    0.00    0.06
  16   0   1   -0.17    0.07
  16   0   1    0.01    0.06
 -16   1  -1    0.06    0.07
  16  -1   1    0.03    0.06
  16  -1   1   -0.16    0.08
  16  -3  -2    0.80    0.13
 -16   3   2    0.98    0.12
  16  -2  -2    0.65    0.10
  16  -2  -2    0.39    0.11
 -16   2   2    0.56    0.10
  16  -1  -2    1.17    0.12
  16  -1  -2    1.07    0.13
 -16   1   2    1.33    0.13
  16   0  -2    3.10    0.19
  16   0  -2    3.86    0.18
 -16   0   2    3.43    0.17
  16   1  -2    1.09    0.13
  16   1  -2    1.11    0.11
 -16  -1   2    1.29    0.12
  16   2  -2    0.52    0.09
 -16  -2   2    0.54    0.09
  16   3  -2    1.02    0.12
 -16  -3   2    0.82    0.11
  15  -5  -2    1.75    0.17
 -15   5   2    1.92    0.15
 -15   5   2    1.94    0.15
  15  -4  -2    0.63    0.12
 -15   4   2    0.77    0.10
 -15   4   2    0.60    0.10
  15  -3  -2    3.33    0.19
 -15   3   2    3.37    0.18
  15  -2  -2    2.28    0.16
 -15   2   2    2.38    0.15
  15  -1  -2    0.02    0.06
  15  -1  -2   -0.04    0.08
 -15   1   2    0.10    0.07
  15   0  -2    0.78    0.10
  15   0  -2    0.72    0.11
 -15   0   2    1.01    0.11
  15   1  -2   -0.02    0.07
  15   1  -2    0.02    0.06
 -15  -1   2    0.05    0.06
  15   2  -2    2.81    0.16
  15   2  -2    2.28    0.16
 -15  -2   2    2.55    0.15
  15   3  -2    3.39    0.18
 -15  -3   2    3.21    0.17
  15   4  -2    0.70    0.10
  15   5  -2    2.18    0.16
  14  -6  -2   -0.03    0.08
 -14   6   2    0.01    0.07
 -14   6   2    0.09    0.07
  14  -5  -2    0.14    0.09
 -14   5   2    0.26    0.07
 -14   5   2    0.05    0.07
  14  -4  -2   -0.04    0.07
 -14   4   2    0.13    0.06
 -14   4   2    0.04    0.07
  14  -3  -2    0.17    0.09
 -14   3   2    0.02    0.06
 -14   3   2    0.13    0.06
  14  -2  -2    1.39    0.14
 -14   2   2    1.37    0.11
 -14   2   2    1.34    0.11
  14  -1  -2   -0.01    0.07
  14  -1  -2   -0.04    0.05
 -14   1   2    0.00    0.06
  14   0  -2    1.02    0.11
  14   0  -2    0.96    0.10
 -14   0   2    0.84    0.10
  14   1  -2    0.07    0.06
  14   1  -2   -0.08    0.07
 -14  -1   2    0.00    0.06
  14   2  -2    1.36    0.12
  14   2  -2    1.33    0.13
 -14  -2   2    1.40    0.12
  14   3  -2    0.01    0.06
 -14  -3   2    0.15    0.06
  14   4  -2    0.20    0.07
  14   5  -2    0.10    0.07
  14   6  -2    0.00    0.07
  13  -8  -2    1.11    0.15
  13  -7  -2   -0.08    0.07
 -13   7   2    0.09    0.08
 -13   7   2    0.11    0.07
  13  -6  -2    0.59    0.11
 -13   6   2    0.56    0.09
 -13   6   2    0.78    0.10
  13  -5  -2    0.02    0.08
 -13   5   2    0.04    0.06
 -13   5   2    0.07    0.06
  13  -4  -2    5.90    0.24
 -13   4   2    5.86    0.21
 -13   4   2    5.98    0.20
  13  -3  -2   -0.03    0.07
 -13   3   2   -0.05    0.06
 -13   3   2    0.06    0.05
  13  -2  -2    0.30    0.09
 -13   2   2    0.22    0.06
 -13   2   2    0.23    0.07
  13  -1  -2    1.94    0.15
 -13   1   2    1.99    0.13
 -13   1   2    1.85    0.10
  13   0  -2    1.27    0.12
  13   0  -2    1.25    0.11
 -13   0   2    1.08    0.10
  13   1  -2    1.91    0.14
  13   1  -2    1.86    0.12
 -13  -1   2    1.96    0.13
  13   2  -2    0.06    0.07
  13   2  -2    0.21    0.06
 -13  -2   2    0.15    0.06
  13   3  -2    0.08    0.06
  13   3  -2   -0.13    0.05
 -13  -3   2   -0.02    0.05
  13   4  -2    6.00    0.22
  13   5  -2   -0.02    0.06
  13   6  -2    0.59    0.09
  13   7  -2    0.04    0.07
  13   8  -2    1.04    0.13
  12  -8  -2    1.55    0.15
 -12   8   2    2.08    0.16
 -12   8   2    1.56    0.14
  12  -7  -2    1.13    0.13
 -12   7   2    1.24    0.12
 -12   7   2    0.92    0.11
  12  -6  -2    1.20    0.13
 -12   6   2    1.22    0.11
 -12   6   2    1.40    0.13
  12  -5  -2    0.03    0.07
 -12   5   2    0.01    0.06
 -12   5   2    0.05    0.06
  12  -4  -2    0.10    0.07
  12  -4  -2    0.13    0.06
 -12   4   2    0.17    0.06
 -12   4   2    0.14    0.06
  12  -3  -2    0.26    0.08
  12  -3  -2    0.20    0.06
 -12   3   2    0.27    0.06
 -12   3   2    0.24    0.06
  12  -2  -2    1.02    0.11
  12  -2  -2    0.98    0.10
 -12   2   2    0.97    0.09
 -12   2   2    1.04    0.10
  12  -1  -2    0.00    0.06
  12  -1  -2    0.10    0.05
 -12   1   2    0.10    0.06
 -12   1   2    0.09    0.04
  12   0  -2   12.80    0.29
  12   0  -2   12.20    0.31
  12   0  -2   12.76    0.37
 -12   0   2   12.75    0.30
 -12   0   2   12.35    0.26
  12   1  -2    0.14    0.05
  12   1  -2    0.12    0.07
 -12  -1   2    0.06    0.05
  12   2  -2    1.01    0.10
  12   2  -2    0.93    0.09
 -12  -2   2    1.03    0.09
  12   3  -2    0.17    0.06
  12   3  -2    0.16    0.06
 -12  -3   2    0.18    0.06
  12   4  -2    0.07    0.06
 -12  -4   2    0.18    0.06
  12   5  -2    0.00    0.06
  12   6  -2    1.14    0.11
 -12  -6   2    1.31    0.09
  12   7  -2    1.19    0.12
 -12  -7   2    1.22    0.09
  12   8  -2    1.50    0.14
 -12  -8   2    1.74    0.11
  11  -9  -2    0.20    0.09
 -11   9   2    0.19    0.08
 -11   9   2    0.24    0.08
  11  -8  -2    0.68    0.11
 -11   8   2    0.84    0.11
 -11   8   2    0.81    0.10
  11  -7  -2    0.12    0.07
 -11   7   2    0.05    0.06
 -11   7   2    0.16    0.07
  11  -6  -2    0.04    0.07
 -11   6   2    0.03    0.05
 -11   6   2   -0.03    0.06
  11  -5  -2    3.10    0.17
  11  -5  -2    3.01    0.15
 -11   5   2    3.07    0.15
 -11   5   2    2.81    0.14
  11  -4  -2    3.63    0.17
  11  -4  -2    3.55    0.16
 -11   4   2    3.57    0.15
 -11   4   2    3.46    0.15
  11  -3  -2   -0.02    0.07
  11  -3  -2    0.05    0.05
 -11   3   2    0.00    0.04
 -11   3   2   -0.03    0.05
  11  -2  -2    0.87    0.09
  11  -2  -2    0.96    0.09
 -11   2   2    1.21    0.09
 -11   2   2    0.89    0.09
  11  -1  -2    2.47    0.13
  11  -1  -2    2.37    0.14
 -11   1   2    2.42    0.13
 -11   1   2    2.39    0.11
  11   0  -2    0.77    0.09
  11   0  -2    1.02    0.08
  11   0  -2    0.84    0.09
 -11   0   2    0.79    0.07
 -11   0   2    0.70    0.08
  11   1  -2    2.43    0.14
  11   1  -2    2.53    0.12
  11   1  -2    2.56    0.13
 -11  -1   2    2.40    0.09
 -11  -1   2    2.52    0.12
  11   2  -2    1.13    0.10
  11   2  -2    1.07    0.11
  11   2  -2    1.05    0.10
 -11  -2   2    1.01    0.09
  11   3  -2   -0.02    0.05
  11   3  -2    0.00    0.05
 -11  -3   2   -0.01    0.05
  11   4  -2    3.65    0.16
  11   4  -2    3.86    0.15
 -11  -4   2    3.95    0.15
  11   5  -2    3.03    0.15
 -11  -5   2    2.98    0.11
  11   6  -2    0.03    0.06
 -11  -6   2    0.01    0.04
  11   7  -2    0.18    0.07
 -11  -7   2    0.25    0.08
 -11  -7   2    0.08    0.05
  11   8  -2    0.73    0.10
 -11  -8   2    0.73    0.08
 -11  -8   2    0.89    0.11
  11   9  -2    0.23    0.09
 -11  -9   2    0.21    0.09
 -11  -9   2    0.18    0.06
  10 -10  -2   -0.01    0.08
 -10  10   2    0.08    0.07
 -10  10   2    0.04    0.08
  10  -9  -2    0.93    0.12
 -10   9   2    1.11    0.12
  10  -8  -2    2.48    0.17
 -10   8   2    2.56    0.16
 -10   8   2    2.57    0.16
  10  -7  -2    2.67    0.16
 -10   7   2    2.59    0.15
 -10   7   2    2.57    0.15
  10  -6  -2    5.43    0.21
  10  -6  -2    5.40    0.21
 -10   6   2    5.23    0.19
 -10   6   2    5.25    0.19
  10  -5  -2    1.08    0.10
  10  -5  -2    1.06    0.11
 -10   5   2    0.96    0.09
 -10   5   2    1.05    0.09
  10  -4  -2    2.56    0.14
  10  -4  -2    2.50    0.13
 -10   4   2    2.34    0.12
 -10   4   2    2.48    0.13
  10  -3  -2    6.07    0.19
  10  -3  -2    5.68    0.20
 -10   3   2    5.87    0.17
 -10   3   2    5.87    0.18
  10  -2  -2    9.47    0.26
  10  -2  -2    9.48    0.25
 -10   2   2    9.30    0.22
 -10   2   2    9.17    0.23
  10  -1  -2    0.44    0.07
  10  -1  -2    0.52    0.07
 -10   1   2    0.49    0.06
 -10   1   2    0.56    0.07
  10   0  -2    0.79    0.09
  10   0  -2    0.75    0.08
 -10   0   2    0.84    0.08
 -10   0   2    0.83    0.06
  10   1  -2    0.45    0.07
  10   1  -2    0.43    0.07
  10   1  -2    0.49    0.06
 -10  -1   2    0.42    0.06
 -10  -1   2    0.51    0.05
  10   2  -2    9.41    0.23
  10   2  -2    9.37    0.23
  10   2  -2    9.48    0.26
 -10  -2   2    9.32    0.23
 -10  -2   2    9.41    0.23
  10   3  -2    6.08    0.21
  10   3  -2    6.04    0.17
  10   3  -2    5.92    0.18
 -10  -3   2    5.92    0.18
  10   4  -2    2.64    0.17
  10   4  -2    2.69    0.13
  10   4  -2    2.56    0.11
  10   5  -2    1.03    0.09
 -10  -5   2    1.19    0.07
  10   6  -2    5.69    0.20
 -10  -6   2    5.43    0.20
 -10  -6   2    5.56    0.15
  10   7  -2    2.62    0.15
 -10  -7   2    2.49    0.11
 -10  -7   2    2.42    0.15
  10   8  -2    2.45    0.16
 -10  -8   2    2.49    0.12
 -10  -8   2    2.39    0.15
  10   9  -2    1.25    0.13
 -10  -9   2    1.14    0.12
 -10  -9   2    1.07    0.09
  10  10  -2   -0.01    0.07
 -10 -10   2   -0.05    0.08
 -10 -10   2   -0.07    0.05
   9 -10  -2    0.02    0.07
  -9  10   2    0.09    0.08
  -9  10   2    0.15    0.07
   9  -9  -2    3.17    0.18
  -9   9   2    3.07    0.17
  -9   9   2    3.09    0.17
   9  -8  -2   -0.02    0.06
  -9   8   2   -0.06    0.06
  -9   8   2    0.04    0.06
   9  -7  -2    0.32    0.08
  -9   7   2    0.23    0.07
  -9   7   2    0.34    0.07
   9  -6  -2    1.03    0.11
   9  -6  -2    0.98    0.09
  -9   6   2    0.94    0.09
  -9   6   2    1.14    0.10
   9  -5  -2    0.50    0.07
   9  -5  -2    0.59    0.08
  -9   5   2    0.58    0.07
  -9   5   2    0.51    0.07
  -9   5   2    0.35    0.06
   9  -4  -2    1.94    0.12
   9  -4  -2    1.88    0.11
  -9   4   2    1.95    0.11
  -9   4   2    1.93    0.10
  -9   4   2    1.83    0.11
   9  -3  -2    0.18    0.05
   9  -3  -2    0.15    0.06
  -9   3   2    0.23    0.05
  -9   3   2    0.20    0.05
  -9   3   2    0.16    0.05
   9  -2  -2    0.20    0.05
   9  -2  -2    0.18    0.06
  -9   2   2    0.20    0.05
  -9   2   2    0.27    0.05
  -9   2   2    0.19    0.04
   9  -1  -2    0.84    0.08
   9  -1  -2    0.84    0.08
  -9   1   2    0.75    0.06
  -9   1   2    0.87    0.08
  -9   1   2    0.80    0.07
   9   0  -2   17.61    0.37
   9   0  -2   17.47    0.35
  -9   0   2   17.03    0.32
  -9   0   2   16.90    0.34
  -9   0   2   17.37    0.36
   9   1  -2    0.91    0.08
   9   1  -2    0.75    0.07
   9   1  -2    0.91    0.08
  -9  -1   2    0.76    0.05
  -9  -1   2    0.64    0.06
   9   2  -2    0.23    0.05
   9   2  -2    0.24    0.05
   9   2  -2    0.19    0.05
  -9  -2   2    0.19    0.05
  -9  -2   2    0.24    0.03
   9   3  -2    0.12    0.05
   9   3  -2    0.13    0.05
   9   3  -2    0.27    0.06
  -9  -3   2    0.18    0.05
   9   4  -2    1.81    0.12
   9   4  -2    1.98    0.09
   9   4  -2    2.01    0.12
  -9  -4   2    1.98    0.08
   9   5  -2    0.50    0.07
   9   5  -2    0.44    0.07
  -9  -5   2    0.49    0.05
  -9  -5   2    0.55    0.08
   9   6  -2    0.97    0.09
  -9  -6   2    0.94    0.08
  -9  -6   2    0.87    0.10
   9   7  -2    0.35    0.07
  -9  -7   2    0.23    0.07
  -9  -7   2    0.20    0.05
   9   8  -2   -0.04    0.06
  -9  -8   2   -0.01    0.04
  -9  -8   2   -0.04    0.07
   9   9  -2    3.51    0.18
  -9  -9   2    3.29    0.18
  -9  -9   2    3.12    0.14
   9  10  -2    0.01    0.07
  -9 -10   2    0.12    0.06
  -9 -10   2    0.14    0.08
  -8  11   2    1.13    0.13
  -8  11   2    1.73    0.15
   8 -10  -2   -0.03    0.06
  -8  10   2    0.01    0.07
  -8  10   2    0.10    0.06
   8  -9  -2    0.25    0.08
  -8   9   2    0.29    0.08
  -8   9   2    0.35    0.08
   8  -8  -2    0.36    0.08
  -8   8   2    0.33    0.07
  -8   8   2    0.37    0.07
   8  -7  -2    1.46    0.15
   8  -7  -2    1.36    0.12
  -8   7   2    1.45    0.12
  -8   7   2    1.31    0.11
   8  -6  -2   10.55    0.28
   8  -6  -2   10.71    0.26
  -8   6   2   10.36    0.25
  -8   6   2   10.69    0.27
  -8   6   2   10.13    0.26
   8  -5  -2    0.84    0.09
   8  -5  -2    0.87    0.08
  -8   5   2    0.82    0.08
  -8   5   2    0.90    0.08
  -8   5   2    0.80    0.08
   8  -4  -2    0.23    0.05
   8  -4  -2    0.26    0.06
  -8   4   2    0.21    0.05
  -8   4   2    0.30    0.06
  -8   4   2    0.22    0.05
   8  -3  -2    0.65    0.06
   8  -3  -2    0.44    0.06
  -8   3   2    0.56    0.06
  -8   3   2    0.64    0.07
  -8   3   2    0.60    0.07
   8  -2  -2    5.93    0.17
   8  -2  -2    5.83    0.18
  -8   2   2    5.79    0.17
  -8   2   2    6.05    0.16
  -8   2   2    6.03    0.16
   8  -1  -2   20.81    0.40
   8  -1  -2   20.80    0.40
  -8   1   2   21.29    0.40
  -8   1   2   20.38    0.37
  -8   1   2   21.10    0.39
   8   0  -2   35.57    0.62
   8   0  -2   36.28    0.63
  -8   0   2   36.66    0.61
  -8   0   2   36.46    0.63
  -8   0   2   36.43    0.59
   8   1  -2   21.64    0.42
   8   1  -2   21.05    0.39
   8   1  -2   21.12    0.39
  -8  -1   2   21.88    0.42
  -8  -1   2   21.32    0.39
  -8  -1   2   20.91    0.36
   8   2  -2    6.13    0.16
   8   2  -2    5.66    0.16
   8   2  -2    5.75    0.18
  -8  -2   2    5.64    0.18
  -8  -2   2    5.95    0.16
  -8  -2   2    5.77    0.12
   8   3  -2    0.60    0.06
   8   3  -2    0.60    0.07
   8   3  -2    0.72    0.07
  -8  -3   2    0.67    0.05
  -8  -3   2    0.65    0.03
  -8  -3   2    0.65    0.06
   8   4  -2    0.20    0.05
   8   4  -2    0.17    0.05
   8   4  -2    0.30    0.05
  -8  -4   2    0.22    0.04
  -8  -4   2    0.25    0.06
   8   5  -2    0.92    0.06
   8   5  -2    0.98    0.09
   8   5  -2    1.03    0.09
  -8  -5   2    0.73    0.08
  -8  -5   2    0.94    0.07
   8   6  -2   11.10    0.27
   8   6  -2   10.76    0.29
  -8  -6   2   10.79    0.28
  -8  -6   2   10.57    0.23
   8   7  -2    1.35    0.11
  -8  -7   2    1.39    0.12
  -8  -7   2    1.27    0.09
   8   8  -2    0.29    0.08
  -8  -8   2    0.32    0.06
  -8  -8   2    0.42    0.08
   8   9  -2    0.21    0.08
  -8  -9   2    0.14    0.07
  -8  -9   2    0.26    0.06
   8  10  -2    0.05    0.07
  -8 -10   2    0.02    0.08
  -8 -10   2    0.05    0.06
   8  11  -2    1.75    0.16
  -8 -11   2    1.55    0.15
  -8 -11   2    1.47    0.12
  -7  11   2    0.01    0.07
  -7  11   2    0.09    0.06
   7 -10  -2   -0.03    0.07
  -7  10   2    0.06    0.06
  -7  10   2    0.02    0.07
   7  -9  -2    0.24    0.07
  -7   9   2    0.33    0.07
  -7   9   2    0.27    0.08
   7  -8  -2    0.72    0.09
  -7   8   2    0.64    0.08
  -7   8   2    0.82    0.10
   7  -7  -2    1.26    0.10
   7  -7  -2    1.38    0.12
  -7   7   2    1.41    0.11
  -7   7   2    1.39    0.11
   7  -6  -2    0.11    0.04
   7  -6  -2    0.00    0.06
  -7   6   2    0.03    0.05
  -7   6   2    0.05    0.04
  -7   6   2    0.04    0.05
   7  -5  -2    0.11    0.05
   7  -5  -2    0.29    0.05
  -7   5   2    0.15    0.05
  -7   5   2    0.19    0.05
  -7   5   2    0.22    0.04
   7  -4  -2    5.81    0.16
   7  -4  -2    5.86    0.17
  -7   4   2    5.89    0.16
  -7   4   2    5.91    0.17
  -7   4   2    5.81    0.17
   7  -3  -2    0.36    0.05
   7  -3  -2    0.36    0.05
  -7   3   2    0.42    0.05
  -7   3   2    0.43    0.05
  -7   3   2    0.37    0.05
   7  -2  -2    7.43    0.19
   7  -2  -2    7.25    0.18
  -7   2   2    7.41    0.18
  -7   2   2    7.28    0.18
  -7   2   2    7.14    0.17
   7  -1  -2    0.18    0.04
   7  -1  -2    0.26    0.04
  -7   1   2    0.18    0.04
  -7   1   2    0.28    0.04
  -7   1   2    0.25    0.04
   7   0  -2   12.63    0.27
   7   0  -2   12.86    0.26
  -7   0   2   12.89    0.26
  -7   0   2   12.95    0.27
  -7   0   2   13.44    0.24
   7   1  -2    0.24    0.04
   7   1  -2    0.20    0.04
   7   1  -2    0.29    0.05
  -7  -1   2    0.24    0.04
  -7  -1   2    0.21    0.04
  -7  -1   2    0.22    0.03
   7   2  -2    7.40    0.17
   7   2  -2    7.36    0.17
   7   2  -2    7.25    0.19
  -7  -2   2    7.51    0.17
  -7  -2   2    7.34    0.14
  -7  -2   2    7.11    0.20
   7   3  -2    0.33    0.03
   7   3  -2    0.30    0.05
   7   3  -2    0.37    0.06
   7   3  -2    0.43    0.05
  -7  -3   2    0.39    0.04
  -7  -3   2    0.36    0.06
  -7  -3   2    0.29    0.05
  -7  -3   2    0.33    0.05
   7   4  -2    5.90    0.19
   7   4  -2    6.16    0.17
   7   4  -2    6.07    0.13
  -7  -4   2    5.93    0.18
  -7  -4   2    6.01    0.14
   7   5  -2    0.14    0.05
   7   5  -2    0.10    0.05
   7   5  -2    0.19    0.03
  -7  -5   2    0.22    0.04
  -7  -5   2    0.18    0.06
   7   6  -2    0.04    0.04
   7   6  -2    0.10    0.05
  -7  -6   2    0.02    0.05
  -7  -6   2   -0.01    0.03
   7   7  -2    1.62    0.14
   7   7  -2    1.55    0.12
  -7  -7   2    1.38    0.09
  -7  -7   2    1.32    0.11
   7   8  -2    0.80    0.09
  -7  -8   2    0.61    0.09
  -7  -8   2    0.75    0.08
   7   9  -2    0.15    0.07
  -7  -9   2    0.20    0.07
  -7  -9   2    0.19    0.06
   7  10  -2   -0.01    0.07
  -7 -10   2    0.02    0.06
  -7 -10   2    0.06    0.07
   7  11  -2   -0.04    0.07
  -7 -11   2    0.05    0.06
  -7 -11   2    0.04    0.08
  -6  11   2    0.51    0.10
  -6  11   2    0.55    0.09
   6 -10  -2   -0.05    0.06
  -6  10   2    0.03    0.07
  -6  10   2    0.05    0.05
   6  -9  -2    1.70    0.13
  -6   9   2    1.94    0.12
  -6   9   2    1.96    0.13
   6  -8  -2    0.05    0.06
  -6   8   2    0.05    0.06
  -6   8   2    0.11    0.05
   6  -7  -2    2.03    0.12
   6  -7  -2    1.91    0.11
  -6   7   2    1.86    0.11
  -6   7   2    2.20    0.12
  -6   7   2    1.91    0.12
   6  -6  -2    5.28    0.16
   6  -6  -2    5.25    0.17
  -6   6   2    5.05    0.15
  -6   6   2    4.72    0.16
  -6   6   2    5.27    0.17
   6  -5  -2    5.14    0.15
   6  -5  -2    5.45    0.17
  -6   5   2    5.68    0.15
  -6   5   2    5.10    0.16
   6  -4  -2    0.05    0.04
   6  -4  -2    0.08    0.03
  -6   4   2   -0.01    0.03
  -6   4   2    0.05    0.04
  -6   4   2    0.10    0.03
   6  -3  -2   13.32    0.26
   6  -3  -2   12.99    0.27
  -6   3   2   13.46    0.27
  -6   3   2   13.28    0.26
  -6   3   2   13.00    0.26
   6  -2  -2    1.38    0.07
   6  -2  -2    1.19    0.07
  -6   2   2    1.25    0.07
  -6   2   2    1.40    0.07
  -6   2   2    1.20    0.06
   6  -1  -2    3.86    0.12
   6  -1  -2    4.01    0.12
  -6   1   2    4.04    0.11
  -6   1   2    4.06    0.12
  -6   1   2    3.93    0.10
   6   0  -2    8.20    0.19
   6   0  -2    8.28    0.18
  -6   0   2    8.18    0.18
  -6   0   2    8.07    0.16
  -6   0   2    7.85    0.18
   6   1  -2    3.95    0.11
   6   1  -2    3.68    0.12
   6   1  -2    3.80    0.11
  -6  -1   2    3.97    0.09
  -6  -1   2    3.97    0.11
   6   2  -2    1.35    0.07
   6   2  -2    1.36    0.08
   6   2  -2    1.29    0.06
  -6  -2   2    1.28    0.07
  -6  -2   2    1.39    0.05
  -6  -2   2    1.46    0.08
  -6  -2   2    1.40    0.07
  -6  -2   2    1.34    0.05
   6   3  -2   13.03    0.24
   6   3  -2   13.46    0.27
   6   3  -2   13.18    0.22
   6   3  -2   13.49    0.29
  -6  -3   2   13.65    0.24
  -6  -3   2   13.29    0.26
  -6  -3   2   13.37    0.27
   6   4  -2    0.08    0.03
   6   4  -2    0.07    0.02
   6   4  -2    0.06    0.02
   6   4  -2    0.09    0.04
  -6  -4   2    0.11    0.04
  -6  -4   2    0.08    0.04
  -6  -4   2    0.08    0.03
   6   5  -2    5.50    0.10
   6   5  -2    5.48    0.16
   6   5  -2    5.35    0.10
   6   5  -2    5.52    0.18
   6   5  -2    5.43    0.10
  -6  -5   2    5.39    0.14
   6   6  -2    5.13    0.17
   6   6  -2    5.45    0.19
  -6  -6   2    5.08    0.14
  -6  -6   2    5.09    0.17
   6   7  -2    2.43    0.13
   6   7  -2    2.35    0.13
  -6  -7   2    2.14    0.11
  -6  -7   2    2.29    0.13
   6   8  -2    0.10    0.06
  -6  -8   2    0.05    0.05
  -6  -8   2    0.02    0.06
   6   9  -2    1.90    0.13
  -6  -9   2    1.83    0.12
  -6  -9   2    1.78    0.14
   6  10  -2   -0.05    0.06
  -6 -10   2   -0.01    0.05
  -6 -10   2    0.03    0.07
   6  11  -2    0.59    0.11
  -6 -11   2    0.51    0.09
  -6 -11   2    0.52    0.11
  -5  12   2    0.12    0.06
  -5  12   2    0.04    0.08
  -5  11   2    2.40    0.17
  -5  11   2    2.66    0.15
   5 -10  -2    2.09    0.13
  -5  10   2    1.75    0.14
  -5  10   2    1.78    0.12
   5  -9  -2    0.28    0.06
  -5   9   2    0.24    0.06
  -5   9   2    0.21    0.07
   5  -8  -2    1.39    0.10
   5  -8  -2    1.52    0.11
  -5   8   2    1.52    0.12
  -5   8   2    1.38    0.10
   5  -7  -2    8.16    0.21
   5  -7  -2    8.41    0.22
  -5   7   2    8.71    0.23
  -5   7   2    8.42    0.22
  -5   7   2    8.29    0.20
   5  -6  -2    5.22    0.14
   5  -6  -2    4.63    0.15
  -5   6   2    4.68    0.16
  -5   6   2    4.72    0.14
  -5   6   2    4.58    0.15
   5  -5  -2    0.74    0.06
   5  -5  -2    0.90    0.08
  -5   5   2    0.72    0.07
  -5   5   2    0.83    0.06
  -5   5   2    0.74    0.07
   5  -4  -2   15.54    0.29
   5  -4  -2   15.85    0.31
  -5   4   2   16.04    0.31
  -5   4   2   15.92    0.29
  -5   4   2   16.17    0.31
   5  -3  -2    2.57    0.10
   5  -3  -2    2.48    0.08
  -5   3   2    2.42    0.08
  -5   3   2    2.59    0.09
  -5   3   2    2.50    0.09
   5  -2  -2   55.48    0.88
   5  -2  -2   55.39    0.87
  -5   2   2   55.81    0.86
  -5   2   2   55.18    0.87
  -5   2   2   55.03    0.87
   5  -1  -2    7.21    0.16
   5  -1  -2    7.30    0.16
  -5   1   2    7.35    0.16
  -5   1   2    7.15    0.15
  -5   1   2    7.34    0.16
   5   0  -2    1.92    0.07
   5   0  -2    1.45    0.07
  -5   0   2    1.51    0.06
  -5   0   2    1.49    0.07
  -5   0   2    1.47    0.07
   5   1  -2    7.21    0.17
   5   1  -2    7.22    0.15
   5   1  -2    6.96    0.15
  -5  -1   2    7.25    0.17
  -5  -1   2    7.33    0.14
  -5  -1   2    7.03    0.15
   5   2  -2   55.22    0.90
   5   2  -2   55.97    0.86
   5   2  -2   55.93    0.87
  -5  -2   2   56.18    0.84
  -5  -2   2   56.61    0.90
  -5  -2   2   55.43    0.89
  -5  -2   2   56.90    0.85
  -5  -2   2   56.40    0.87
   5   3  -2    2.42    0.06
   5   3  -2    2.41    0.10
   5   3  -2    2.54    0.07
   5   3  -2    2.55    0.09
  -5  -3   2    2.44    0.07
  -5  -3   2    2.59    0.10
  -5  -3   2    2.64    0.11
   5   4  -2   15.89    0.26
   5   4  -2   16.11    0.33
   5   4  -2   15.61    0.26
   5   4  -2   16.07    0.31
   5   4  -2   16.17    0.26
  -5  -4   2   15.75    0.28
  -5  -4   2   15.98    0.32
  -5  -4   2   16.12    0.33
   5   5  -2    0.72    0.06
   5   5  -2    0.74    0.08
  -5  -5   2    0.89    0.06
  -5  -5   2    0.73    0.08
  -5  -5   2    0.66    0.07
   5   6  -2    4.79    0.17
   5   6  -2    4.79    0.16
   5   6  -2    5.12    0.11
  -5  -6   2    4.84    0.14
  -5  -6   2    4.87    0.17
   5   7  -2    8.66    0.25
   5   7  -2    8.68    0.17
   5   7  -2    8.17    0.22
  -5  -7   2    8.60    0.24
  -5  -7   2    8.15    0.21
   5   8  -2    1.36    0.12
   5   8  -2    1.34    0.11
  -5  -8   2    1.24    0.10
  -5  -8   2    1.45    0.12
   5   9  -2    0.17    0.07
  -5  -9   2    0.22    0.06
  -5  -9   2    0.23    0.08
   5  10  -2    2.01    0.14
  -5 -10   2    1.97    0.15
  -5 -10   2    2.01    0.13
   5  11  -2    2.51    0.17
  -5 -11   2    2.30    0.17
  -5 -11   2    2.53    0.15
   5  12  -2    0.03    0.08
  -5 -12   2    0.15    0.07
  -5 -12   2    0.09    0.09
  -4  12   2    2.98    0.19
  -4  12   2    3.27    0.17
  -4  11   2    0.18    0.06
  -4  11   2    0.08    0.07
  -4  10   2    1.14    0.11
  -4  10   2    1.29    0.11
   4  -9  -2    6.53    0.20
  -4   9   2    6.82    0.21
  -4   9   2    7.03    0.23
   4  -8  -2    0.03    0.05
  -4   8   2    0.07    0.05
  -4   8   2    0.04    0.05
   4  -7  -2    6.14    0.18
   4  -7  -2    6.27    0.17
  -4   7   2    6.73    0.20
  -4   7   2    6.45    0.17
  -4   7   2    6.35    0.18
   4  -6  -2    2.01    0.10
   4  -6  -2    2.22    0.10
  -4   6   2    2.23    0.09
  -4   6   2    2.25    0.11
  -4   6   2    2.00    0.10
   4  -5  -2    1.33    0.07
   4  -5  -2    1.50    0.07
  -4   5   2    1.47    0.07
  -4   5   2    1.39    0.09
  -4   5   2    1.45    0.08
   4  -4  -2    0.27    0.03
  -4   4   2    0.29    0.04
  -4   4   2    0.32    0.05
  -4   4   2    0.29    0.03
   4  -3  -2    2.80    0.08
   4  -3  -2    2.61    0.09
  -4   3   2    2.70    0.08
  -4   3   2    2.52    0.09
  -4   3   2    2.54    0.09
   4  -2  -2    0.00    0.03
   4  -2  -2    0.04    0.02
  -4   2   2    0.07    0.02
  -4   2   2    0.02    0.03
  -4   2   2    0.03    0.02
   4  -1  -2    1.10    0.06
   4  -1  -2    1.16    0.05
  -4   1   2    1.14    0.05
  -4   1   2    1.03    0.05
  -4   1   2    1.04    0.05
   4   0  -2    9.75    0.18
   4   0  -2    9.50    0.19
  -4   0   2    9.90    0.18
  -4   0   2    9.79    0.19
  -4   0   2    9.82    0.18
   4   1  -2    1.08    0.05
   4   1  -2    1.16    0.06
   4   1  -2    1.02    0.05
  -4  -1   2    1.26    0.06
  -4  -1   2    1.13    0.05
  -4  -1   2    1.19    0.06
  -4  -1   2    1.05    0.04
   4   2  -2    0.05    0.03
   4   2  -2    0.03    0.03
   4   2  -2    0.02    0.02
  -4  -2   2    0.03    0.01
  -4  -2   2    0.02    0.03
  -4  -2   2    0.02    0.03
  -4  -2   2    0.01    0.02
  -4  -2   2    0.03    0.02
   4   3  -2    2.86    0.11
   4   3  -2    2.79    0.06
   4   3  -2    2.81    0.09
   4   3  -2    2.89    0.07
   4   3  -2    2.67    0.06
  -4  -3   2    2.73    0.07
  -4  -3   2    2.75    0.10
   4   4  -2    0.21    0.04
   4   4  -2    0.31    0.03
   4   4  -2    0.29    0.04
  -4  -4   2    0.33    0.05
  -4  -4   2    0.22    0.05
  -4  -4   2    0.23    0.03
   4   5  -2    1.47    0.06
   4   5  -2    1.51    0.09
   4   5  -2    1.51    0.08
  -4  -5   2    1.46    0.07
  -4  -5   2    1.32    0.08
   4   6  -2    2.12    0.12
   4   6  -2    2.30    0.11
   4   6  -2    2.21    0.07
  -4  -6   2    2.16    0.11
  -4  -6   2    2.02    0.09
   4   7  -2    6.74    0.15
   4   7  -2    6.55    0.21
   4   7  -2    6.69    0.19
  -4  -7   2    6.04    0.20
   4   8  -2    0.10    0.03
   4   8  -2    0.04    0.05
   4   8  -2    0.08    0.05
  -4  -8   2    0.00    0.06
   4   9  -2    6.97    0.22
  -4  -9   2    6.86    0.23
   4  10  -2    1.03    0.11
  -4 -10   2    1.17    0.12
  -4 -10   2    1.22    0.11
   4  11  -2    0.14    0.08
  -4 -11   2    0.10    0.08
  -4 -11   2    0.11    0.07
   4  12  -2    3.36    0.20
  -4 -12   2    2.99    0.20
  -4 -12   2    3.37    0.18
  -3  12   2    1.41    0.12
  -3  12   2    1.01    0.12
  -3  11   2    0.06    0.05
  -3  11   2    0.02    0.07
  -3  10   2    3.44    0.18
  -3  10   2    3.34    0.15
   3  -9  -2    2.21    0.11
  -3   9   2    2.10    0.13
  -3   9   2    1.87    0.11
   3  -8  -2    2.14    0.11
  -3   8   2    2.19    0.10
  -3   8   2    1.85    0.10
  -3   8   2    2.10    0.11
   3  -7  -2    4.22    0.13
  -3   7   2    4.18    0.15
  -3   7   2    4.20    0.13
  -3   7   2    4.10    0.14
   3  -6  -2   30.99    0.51
   3  -6  -2   29.88    0.51
  -3   6   2   29.26    0.51
  -3   6   2   29.45    0.52
  -3   6   2   30.08    0.54
   3  -5  -2    0.07    0.03
   3  -5  -2    0.11    0.03
  -3   5   2    0.07    0.04
  -3   5   2    0.05    0.03
  -3   5   2    0.07    0.03
   3  -4  -2   85.08    1.30
   3  -4  -2   83.46    1.28
  -3   4   2   83.60    1.30
  -3   4   2   85.65    1.31
  -3   4   2   85.05    1.28
   3  -3  -2    3.92    0.11
   3  -3  -2    4.09    0.09
  -3   3   2    3.91    0.11
  -3   3   2    4.06    0.09
  -3   3   2    4.06    0.11
   3  -2  -2    0.31    0.03
   3  -2  -2    0.33    0.04
  -3   2   2    0.30    0.03
  -3   2   2    0.21    0.03
  -3   2   2    0.34    0.04
  -3   2   2    0.37    0.04
   3  -1  -2    1.12    0.04
   3  -1  -2    0.95    0.05
  -3   1   2    1.14    0.04
  -3   1   2    1.10    0.05
  -3   1   2    1.03    0.05
  -3   1   2    1.12    0.05
   3   0  -2   23.92    0.38
   3   0  -2   23.39    0.38
  -3   0   2   23.55    0.38
  -3   0   2   23.27    0.38
  -3   0   2   23.72    0.37
   3   1  -2    1.04    0.04
   3   1  -2    1.08    0.05
   3   1  -2    1.15    0.06
   3   1  -2    1.04    0.04
  -3  -1   2    1.11    0.05
  -3  -1   2    1.12    0.05
  -3  -1   2    1.13    0.05
  -3  -1   2    1.12    0.04
  -3  -1   2    1.07    0.03
  -3  -1   2    1.15    0.06
   3   2  -2    0.38    0.03
   3   2  -2    0.34    0.04
   3   2  -2    0.33    0.03
   3   2  -2    0.44    0.03
   3   2  -2    0.30    0.03
  -3  -2   2    0.35    0.03
  -3  -2   2    0.25    0.03
  -3  -2   2    0.30    0.03
  -3  -2   2    0.29    0.03
  -3  -2   2    0.32    0.04
   3   3  -2    4.21    0.11
   3   3  -2    3.95    0.07
   3   3  -2    4.16    0.08
   3   3  -2    4.13    0.09
   3   3  -2    4.33    0.12
  -3  -3   2    4.26    0.13
  -3  -3   2    4.27    0.08
  -3  -3   2    4.03    0.09
   3   4  -2   84.47    1.30
   3   4  -2   83.24    1.33
   3   4  -2   84.70    1.28
  -3  -4   2   87.56    1.32
   3   5  -2    0.05    0.04
   3   5  -2    0.20    0.03
   3   5  -2    0.10    0.04
   3   5  -2    0.09    0.04
  -3  -5   2    0.09    0.04
   3   6  -2   30.13    0.57
   3   6  -2   30.25    0.56
   3   6  -2   30.37    0.50
   3   6  -2   30.60    0.53
  -3  -6   2   30.18    0.55
   3   7  -2    4.32    0.16
   3   7  -2    4.50    0.15
   3   7  -2    4.37    0.12
  -3  -7   2    4.58    0.16
   3   8  -2    2.14    0.13
   3   8  -2    2.22    0.09
   3   8  -2    2.08    0.12
  -3  -8   2    2.00    0.12
   3   9  -2    2.13    0.09
   3   9  -2    2.08    0.13
   3   9  -2    2.09    0.13
  -3  -9   2    1.96    0.13
   3  10  -2    3.50    0.17
  -3 -10   2    3.29    0.17
   3  11  -2   -0.02    0.07
  -3 -11   2    0.01    0.08
   3  12  -2    1.30    0.14
  -3 -12   2    1.23    0.14
  -2  12   2    0.51    0.10
  -2  12   2    0.60    0.08
  -2  11   2    1.23    0.13
  -2  11   2    1.08    0.10
  -2  10   2    4.30    0.19
  -2  10   2    4.45    0.16
   2  -9  -2    0.01    0.04
  -2   9   2    0.03    0.04
  -2   9   2    0.06    0.06
   2  -8  -2    0.18    0.05
  -2   8   2    0.09    0.04
  -2   8   2    0.15    0.06
  -2   8   2    0.10    0.04
  -2   8   2    0.06    0.04
   2  -7  -2    0.71    0.07
  -2   7   2    0.70    0.07
  -2   7   2    0.69    0.07
  -2   7   2    0.58    0.07
  -2   7   2    0.74    0.07
   2  -6  -2   11.08    0.23
  -2   6   2   11.14    0.24
  -2   6   2   11.10    0.23
  -2   6   2   11.32    0.25
  -2   6   2   11.36    0.23
   2  -5  -2    7.70    0.17
  -2   5   2    7.74    0.18
  -2   5   2    7.62    0.19
  -2   5   2    8.04    0.17
   2  -4  -2    5.84    0.13
   2  -4  -2    5.76    0.13
  -2   4   2    5.78    0.14
  -2   4   2    5.69    0.14
  -2   4   2    5.79    0.12
   2  -3  -2    0.01    0.02
   2  -3  -2    0.04    0.02
  -2   3   2    0.06    0.03
  -2   3   2    0.06    0.03
  -2   3   2    0.04    0.02
   2  -2  -2    0.16    0.03
   2  -2  -2    0.30    0.02
  -2   2   2    0.24    0.03
  -2   2   2    0.15    0.03
  -2   2   2    0.25    0.02
   2  -1  -2    0.89    0.04
   2  -1  -2    0.88    0.03
  -2   1   2    0.83    0.04
  -2   1   2    0.94    0.04
  -2   1   2    0.88    0.03
   2   0  -2   24.15    0.38
   2   0  -2   23.39    0.37
   2   0  -2   23.05    0.38
   2   0  -2   24.35    0.37
  -2   0   2   23.56    0.38
  -2   0   2   23.75    0.37
  -2   0   2   24.24    0.37
  -2   0   2   24.06    0.37
   2   1  -2    0.84    0.03
   2   1  -2    0.83    0.05
   2   1  -2    0.86    0.04
   2   1  -2    0.85    0.03
  -2  -1   2    0.89    0.02
  -2  -1   2    0.87    0.04
  -2  -1   2    0.89    0.03
  -2  -1   2    0.81    0.04
  -2  -1   2    0.87    0.03
   2   2  -2    0.20    0.03
   2   2  -2    0.25    0.03
   2   2  -2    0.29    0.03
   2   2  -2    0.26    0.02
  -2  -2   2    0.23    0.02
  -2  -2   2    0.33    0.03
   2   3  -2    0.06    0.02
   2   3  -2    0.04    0.03
   2   3  -2    0.03    0.03
   2   3  -2    0.05    0.03
  -2  -3   2    0.01    0.01
  -2  -3   2    0.01    0.03
   2   4  -2    5.68    0.13
   2   4  -2    5.61    0.15
   2   4  -2    5.96    0.10
   2   4  -2    5.90    0.14
   2   4  -2    6.11    0.16
  -2  -4   2    5.82    0.10
  -2  -4   2    5.95    0.15
   2   5  -2    8.07    0.18
   2   5  -2    7.90    0.21
   2   5  -2    7.92    0.17
   2   5  -2    7.99    0.20
  -2  -5   2    7.92    0.19
  -2  -5   2    7.79    0.13
   2   6  -2   11.12    0.27
   2   6  -2   11.59    0.26
   2   6  -2   11.18    0.22
   2   6  -2   10.85    0.24
  -2  -6   2   10.70    0.25
   2   7  -2    0.62    0.07
   2   7  -2    0.69    0.07
   2   7  -2    0.74    0.06
  -2  -7   2    0.57    0.07
   2   8  -2    0.11    0.05
   2   8  -2    0.00    0.05
   2   8  -2    0.00    0.04
  -2  -8   2    0.08    0.06
   2   9  -2    0.06    0.04
   2   9  -2   -0.04    0.05
   2   9  -2    0.00    0.05
  -2  -9   2    0.03    0.06
   2  10  -2    4.75    0.19
   2  10  -2    4.38    0.15
  -2 -10   2    4.36    0.19
   2  11  -2    0.98    0.11
  -2 -11   2    1.10    0.13
   2  12  -2    0.40    0.10
  -2 -12   2    0.32    0.10
   1 -12  -2    4.78    0.22
  -1  12   2    4.59    0.22
  -1  12   2    4.61    0.18
  -1  11   2    0.15    0.08
  -1  11   2    0.37    0.07
  -1  10   2    0.04    0.07
  -1  10   2    0.15    0.05
  -1   9   2    4.75    0.19
  -1   9   2    5.09    0.16
  -1   9   2    4.69    0.17
   1  -8  -2   10.39    0.22
  -1   8   2   10.95    0.25
  -1   8   2   10.44    0.24
  -1   8   2   10.28    0.27
  -1   8   2   10.52    0.25
   1  -7  -2    2.54    0.09
  -1   7   2    2.67    0.10
  -1   7   2    2.45    0.11
  -1   7   2    2.76    0.11
  -1   7   2    2.68    0.13
   1  -6  -2    7.88    0.17
  -1   6   2    7.88    0.18
  -1   6   2    7.78    0.18
  -1   6   2    7.75    0.18
   1  -5  -2   32.65    0.53
  -1   5   2   32.57    0.54
  -1   5   2   32.25    0.53
  -1   5   2   32.35    0.54
  -1   5   2   33.79    0.56
   1  -4  -2   23.14    0.39
  -1   4   2   24.25    0.39
  -1   4   2   24.04    0.41
  -1   4   2   23.05    0.39
  -1   4   2   23.05    0.38
  -1   4   2   23.43    0.39
   1  -3  -2   12.47    0.22
  -1   3   2   12.50    0.22
  -1   3   2   12.59    0.21
  -1   3   2   12.24    0.21
  -1   3   2   11.99    0.22
  -1   3   2   12.54    0.23
   1  -2  -2   39.37    0.60
  -1   2   2   38.73    0.58
  -1   2   2   39.01    0.60
  -1   2   2   38.46    0.60
  -1   2   2   39.24    0.60
  -1   2   2   38.55    0.58
   1  -1  -2   69.97    1.06
  -1   1   2   69.08    1.06
  -1   1   2   71.26    1.05
  -1   1   2   70.25    1.05
   1   0  -2  133.84    2.03
   1   0  -2  133.81    2.01
   1   0  -2  134.60    2.00
   1   0  -2  134.26    1.99
   1   0  -2  138.08    2.05
  -1   0   2  132.67    2.00
  -1   0   2  135.25    2.00
  -1   0   2  124.47    1.98
  -1   0   2  133.40    2.01
  -1   0   2  133.01    2.05
   1   1  -2   70.89    1.06
   1   1  -2   70.43    1.06
   1   1  -2   70.54    1.08
   1   1  -2   72.95    1.07
   1   1  -2   71.10    1.06
  -1  -1   2   71.66    1.07
  -1  -1   2   70.37    1.06
  -1  -1   2   70.09    1.06
  -1  -1   2   72.03    1.08
  -1  -1   2   73.20    1.07
   1   2  -2   38.36    0.59
   1   2  -2   38.65    0.60
   1   2  -2   39.61    0.62
   1   2  -2   38.67    0.59
  -1  -2   2   39.72    0.62
  -1  -2   2   38.52    0.59
   1   3  -2   12.68    0.20
   1   3  -2   12.31    0.22
   1   3  -2   12.68    0.22
   1   3  -2   12.91    0.25
  -1  -3   2   12.43    0.21
   1   4  -2   23.84    0.40
   1   4  -2   22.99    0.37
   1   4  -2   23.33    0.39
   1   4  -2   24.17    0.43
  -1  -4   2   23.45    0.37
   1   5  -2   31.57    0.56
   1   5  -2   32.60    0.54
   1   5  -2   33.32    0.57
   1   5  -2   32.27    0.53
   1   5  -2   32.53    0.50
  -1  -5   2   32.30    0.50
   1   6  -2    7.90    0.21
   1   6  -2    7.34    0.20
   1   6  -2    7.65    0.18
   1   6  -2    7.69    0.19
  -1  -6   2    7.63    0.14
   1   7  -2    2.54    0.12
   1   7  -2    2.54    0.14
   1   7  -2    2.71    0.11
   1   7  -2    2.82    0.13
  -1  -7   2    2.52    0.07
   1   8  -2   10.83    0.24
   1   8  -2   10.89    0.28
   1   8  -2   10.80    0.26
   1   9  -2    4.86    0.16
   1   9  -2    4.42    0.17
   1   9  -2    4.67    0.19
   1  10  -2    0.17    0.05
   1  10  -2    0.07    0.07
  -1 -10   2    0.06    0.07
   1  11  -2    0.42    0.06
   1  11  -2    0.24    0.08
  -1 -11   2    0.32    0.09
   1  12  -2    4.72    0.22
  -1 -12   2    4.61    0.22
   0 -12  -2    0.03    0.08
   0  12   2    0.04    0.08
   0 -11  -2    0.90    0.11
   0  11   2    1.15    0.12
   0  11   2    1.18    0.10
   0 -10  -2    0.29    0.08
   0  10   2    0.23    0.07
   0  10   2    0.34    0.06
   0   9   2   34.44    0.62
   0   9   2   36.03    0.63
   0   9   2   35.58    0.66
   0  -8  -2    4.51    0.12
   0   8   2    4.71    0.17
   0   8   2    4.77    0.14
   0   8   2    4.66    0.15
   0   8   2    4.35    0.16
   0  -7  -2    0.18    0.03
   0   7   2    0.21    0.06
   0   7   2    0.11    0.04
   0   7   2    0.21    0.04
   0   7   2    0.23    0.05
   0  -6  -2    3.57    0.09
   0   6   2    3.24    0.11
   0   6   2    3.62    0.11
   0   6   2    3.50    0.12
   0   6   2    3.50    0.13
   0  -5  -2   12.20    0.22
   0   5   2   12.46    0.24
   0   5   2   12.36    0.25
   0   5   2   12.00    0.23
   0   5   2   12.26    0.24
   0   5   2   11.83    0.22
   0  -4  -2    3.18    0.08
   0   4   2    3.18    0.09
   0   4   2    3.27    0.09
   0   4   2    3.17    0.08
   0   4   2    3.43    0.09
   0   4   2    3.30    0.10
   0  -3  -2    1.09    0.05
   0   3   2    1.15    0.06
   0   3   2    1.11    0.05
   0   3   2    1.07    0.05
   0   3   2    0.97    0.05
   0  -2  -2   59.73    0.91
   0  -2  -2   59.49    0.90
   0   2   2   56.31    0.91
   0   2   2   61.78    0.91
   0   2   2   60.60    0.91
   0   2   2   62.58    0.91
   0  -1  -2   60.56    0.87
   0  -1  -2   58.27    0.89
   0  -1  -2   57.47    0.89
   0  -1  -2   60.75    0.88
   0   1   2   57.30    0.89
   0   1   2   59.57    0.88
   0   1   2   59.45    0.88
   0   1   2   57.96    0.89
   0   1   2   58.75    0.88
   0   0  -2    4.83    0.08
   0   0  -2    4.93    0.08
   0   0  -2    4.84    0.09
   0   0   2    4.88    0.09
   0   0   2    4.70    0.08
   0   0   2    4.91    0.09
   0   0   2    4.86    0.09
   0   1  -2   60.00    0.88
   0   1  -2   59.96    0.90
   0   1  -2   58.67    0.89
   0   1  -2   58.38    0.89
   0  -1   2   61.11    0.91
   0  -1   2   58.73    0.89
   0  -1   2   59.16    0.88
   0   2  -2   61.32    0.92
   0   2  -2   60.63    0.93
   0   2  -2   61.99    0.92
   0   2  -2   62.80    0.95
   0  -2   2   60.37    0.92
   0  -2   2   62.61    0.95
   0   3  -2    1.21    0.07
   0   3  -2    1.29    0.06
   0   3  -2    1.21    0.06
   0   3  -2    1.18    0.06
   0  -3   2    1.19    0.05
   0  -3   2    1.19    0.07
   0   4  -2    3.34    0.10
   0   4  -2    3.20    0.11
   0   4  -2    3.17    0.09
   0  -4   2    3.22    0.11
   0  -4   2    3.29    0.08
   0   5  -2   12.18    0.24
   0   5  -2   12.76    0.27
   0   5  -2   11.85    0.24
   0  -5   2   12.23    0.22
   0  -5   2   12.60    0.27
   0   6  -2    3.63    0.12
   0   6  -2    3.55    0.14
   0   6  -2    3.53    0.12
   0  -6   2    3.39    0.09
   0   7  -2    0.24    0.05
   0   7  -2    0.25    0.06
   0   7  -2    0.16    0.05
   0  -7   2    0.17    0.03
   0   8  -2    4.59    0.15
   0   8  -2    4.36    0.16
   0   8  -2    4.60    0.17
   0  -8   2    4.66    0.13
   0   9  -2   36.36    0.66
   0   9  -2   36.94    0.68
   0   9  -2   35.25    0.64
   0  10  -2    0.27    0.07
   0  10  -2    0.36    0.06
   0  11  -2    1.17    0.12
   0  11  -2    1.23    0.10
   0  12  -2    0.21    0.06
   0  12  -2    0.12    0.08
   0 -12   2    0.11    0.08
  -1 -12  -2    0.52    0.10
   1  12   2    0.59    0.11
  -1 -11  -2    2.90    0.16
   1  11   2    2.84    0.17
  -1 -10  -2    0.06    0.07
   1  10   2    0.10    0.04
   1  10   2    0.07    0.07
  -1  -9  -2   14.32    0.34
   1   9   2   14.68    0.35
   1   9   2   14.96    0.33
   1   9   2   14.50    0.30
  -1  -8  -2    1.80    0.11
   1   8   2    2.03    0.11
   1   8   2    2.07    0.13
   1   8   2    1.94    0.09
   1   8   2    1.76    0.11
  -1  -7  -2   22.55    0.38
  -1  -7  -2   22.87    0.43
   1   7   2   23.12    0.44
   1   7   2   23.04    0.44
   1   7   2   22.56    0.43
   1   7   2   23.03    0.40
  -1  -6  -2   17.49    0.33
  -1  -6  -2   17.23    0.29
   1   6   2   17.48    0.34
   1   6   2   17.04    0.34
   1   6   2   17.66    0.33
   1   6   2   17.37    0.31
   1   6   2   17.29    0.30
  -1  -5  -2    5.25    0.14
  -1  -5  -2    5.34    0.11
   1   5   2    5.60    0.15
   1   5   2    5.33    0.14
   1   5   2    5.42    0.12
   1   5   2    5.16    0.11
  -1  -4  -2   31.66    0.52
  -1  -4  -2   32.59    0.52
   1   4   2   32.75    0.51
   1   4   2   31.62    0.52
   1   4   2   31.03    0.50
   1   4   2   32.62    0.53
  -1  -3  -2   46.72    0.75
  -1  -3  -2   47.05    0.74
  -1  -3  -2   49.87    0.76
  -1  -3  -2   49.52    0.75
   1   3   2   47.93    0.75
   1   3   2   49.36    0.76
   1   3   2   47.06    0.74
   1   3   2   49.53    0.74
  -1  -2  -2   82.17    1.24
  -1  -2  -2   83.35    1.23
  -1  -2  -2   83.07    1.24
  -1  -2  -2   80.86    1.24
   1   2   2   83.90    1.23
   1   2   2   78.26    1.24
   1   2   2   82.45    1.24
   1   2   2   85.81    1.23
   1   2   2   83.75    1.24
  -1  -1  -2    3.93    0.09
  -1  -1  -2    4.06    0.08
   1   1   2    3.88    0.08
   1   1   2    4.03    0.08
   1   1   2    4.01    0.07
   1   1   2    4.02    0.08
   1   1   2    3.98    0.08
   1   1   2    4.05    0.09
  -1   0  -2    0.53    0.03
  -1   0  -2    0.53    0.03
  -1   0  -2    0.66    0.02
  -1   0  -2    0.59    0.03
  -1   0  -2    0.55    0.03
   1   0   2    0.58    0.03
   1   0   2    0.59    0.02
   1   0   2    0.59    0.03
   1   0   2    0.59    0.03
   1   0   2    0.52    0.02
  -1   1  -2    4.23    0.07
  -1   1  -2    4.19    0.10
  -1   1  -2    4.05    0.10
   1  -1   2    4.11    0.07
   1  -1   2    4.01    0.09
   1  -1   2    4.24    0.10
  -1   2  -2   81.43    1.26
  -1   2  -2   84.50    1.25
  -1   2  -2   85.56    1.28
   1  -2   2   83.79    1.28
   1  -2   2   84.60    1.28
  -1   3  -2   50.99    0.80
  -1   3  -2   49.66    0.77
  -1   3  -2   49.54    0.78
   1  -3   2   49.13    0.77
   1  -3   2   50.20    0.80
  -1   4  -2   32.83    0.56
  -1   4  -2   32.10    0.54
  -1   4  -2   33.23    0.53
   1  -4   2   32.23    0.56
   1  -4   2   32.62    0.52
  -1   5  -2    5.26    0.14
  -1   5  -2    5.57    0.16
  -1   5  -2    5.35    0.15
   1  -5   2    5.61    0.13
   1  -5   2    5.69    0.16
  -1   6  -2   17.45    0.34
  -1   6  -2   17.57    0.36
  -1   6  -2   17.24    0.33
   1  -6   2   17.67    0.36
   1  -6   2   17.58    0.31
  -1   7  -2   22.42    0.42
  -1   7  -2   23.49    0.46
  -1   7  -2   22.85    0.43
   1  -7   2   23.24    0.46
   1  -7   2   22.72    0.40
  -1   8  -2    2.00    0.12
  -1   8  -2    1.92    0.11
   1  -8   2    1.96    0.09
  -1   9  -2   15.33    0.35
  -1   9  -2   14.80    0.33
  -1   9  -2   14.93    0.36
  -1  10  -2    0.09    0.05
  -1  10  -2    0.04    0.06
  -1  11  -2    2.93    0.14
  -1  11  -2    2.93    0.17
  -1  12  -2    0.55    0.10
  -1  12  -2    0.51    0.08
  -2 -12  -2    0.41    0.10
  -2 -12  -2    0.64    0.11
   2  12   2    0.47    0.10
  -2 -11  -2    8.92    0.28
  -2 -11  -2    8.68    0.27
   2  11   2    8.91    0.28
  -2 -10  -2    5.31    0.20
  -2 -10  -2    5.51    0.21
   2  10   2    5.65    0.22
  -2  -9  -2   11.51    0.29
   2   9   2   11.42    0.25
   2   9   2   11.73    0.30
   2   9   2   11.50    0.28
  -2  -8  -2    1.83    0.11
   2   8   2    1.89    0.11
   2   8   2    1.82    0.12
   2   8   2    1.81    0.08
   2   8   2    1.84    0.12
  -2  -7  -2   30.31    0.55
  -2  -7  -2   30.12    0.48
   2   7   2   30.63    0.51
   2   7   2   31.32    0.56
   2   7   2   30.52    0.56
   2   7   2   31.50    0.55
  -2  -6  -2   28.33    0.51
  -2  -6  -2   28.91    0.46
  -2  -6  -2   29.64    0.52
   2   6   2   29.34    0.46
   2   6   2   29.51    0.52
   2   6   2   28.88    0.48
   2   6   2   30.00    0.52
  -2  -5  -2   23.16    0.41
  -2  -5  -2   24.01    0.42
  -2  -5  -2   22.97    0.41
   2   5   2   22.14    0.37
   2   5   2   23.03    0.42
   2   5   2   22.78    0.38
   2   5   2   24.01    0.42
  -2  -4  -2    0.14    0.03
  -2  -4  -2    0.25    0.04
  -2  -4  -2    0.16    0.04
   2   4   2    0.17    0.02
   2   4   2    0.20    0.04
   2   4   2    0.21    0.02
  -2  -3  -2   32.31    0.51
  -2  -3  -2   32.39    0.52
  -2  -3  -2   32.15    0.52
  -2  -3  -2   31.02    0.52
   2   3   2   32.03    0.52
   2   3   2   32.61    0.52
   2   3   2   31.97    0.49
   2   3   2   31.54    0.50
  -2  -2  -2   19.62    0.34
  -2  -2  -2   20.25    0.34
  -2  -2  -2   19.25    0.34
  -2  -2  -2   20.02    0.33
   2   2   2   20.39    0.31
   2   2   2   20.12    0.34
   2   2   2   20.14    0.33
   2   2   2   20.29    0.33
   2   2   2   20.75    0.34
   2   2   2   20.71    0.34
  -2  -1  -2  277.20    4.32
  -2  -1  -2  275.82    4.41
  -2  -1  -2  294.39    4.28
   2   1   2  289.47    4.32
   2   1   2  295.95    4.34
   2   1   2  281.82    4.43
   2   1   2  293.01    4.31
   2   1   2  292.88    4.33
  -2   0  -2   52.35    0.81
  -2   0  -2   53.30    0.83
  -2   0  -2   53.56    0.80
  -2   0  -2   53.75    0.81
   2   0   2   53.78    0.81
   2   0   2   53.25    0.83
   2   0   2   53.77    0.82
   2   0   2   54.04    0.80
  -2   1  -2  294.89    4.37
  -2   1  -2  293.76    4.46
   2  -1   2  292.01    4.49
  -2   2  -2   20.69    0.36
  -2   2  -2   20.50    0.35
  -2   2  -2   20.93    0.33
   2  -2   2   20.60    0.36
   2  -2   2   20.34    0.35
  -2   3  -2   32.39    0.53
  -2   3  -2   32.09    0.51
  -2   3  -2   32.54    0.54
   2  -3   2   32.04    0.52
   2  -3   2   31.56    0.54
  -2   4  -2    0.50    0.05
  -2   4  -2    0.10    0.04
  -2   4  -2    0.22    0.04
   2  -4   2    0.24    0.04
   2  -4   2    0.28    0.05
  -2   5  -2   22.77    0.40
  -2   5  -2   23.12    0.43
  -2   5  -2   22.05    0.41
   2  -5   2   22.78    0.43
   2  -5   2   22.61    0.39
  -2   6  -2   28.91    0.51
  -2   6  -2   29.59    0.54
  -2   6  -2   28.94    0.51
   2  -6   2   29.47    0.50
   2  -6   2   29.84    0.55
  -2   7  -2   31.48    0.55
  -2   7  -2   31.82    0.58
  -2   7  -2   31.01    0.55
   2  -7   2   30.58    0.58
   2  -7   2   30.78    0.53
  -2   8  -2    1.76    0.11
  -2   8  -2    2.03    0.12
   2  -8   2    1.91    0.10
   2  -8   2    1.87    0.13
  -2   9  -2   11.87    0.29
  -2   9  -2   11.10    0.28
  -2  10  -2    5.44    0.19
  -2  10  -2    5.89    0.21
  -2  11  -2    8.87    0.26
  -2  11  -2    9.14    0.28
  -2  12  -2    0.76    0.10
  -2  12  -2    0.41    0.10
  -3 -12  -2    1.20    0.13
  -3 -12  -2    1.27    0.13
   3  12   2    1.30    0.14
  -3 -11  -2    0.66    0.10
  -3 -11  -2    0.55    0.09
   3  11   2    0.69    0.11
  -3 -10  -2    0.99    0.10
  -3 -10  -2    1.14    0.11
   3  10   2    1.15    0.12
  -3  -9  -2   18.70    0.40
  -3  -9  -2   18.89    0.41
   3   9   2   18.74    0.40
   3   9   2   18.09    0.41
  -3  -8  -2    0.50    0.08
  -3  -8  -2    0.50    0.07
   3   8   2    0.41    0.06
   3   8   2    0.50    0.05
   3   8   2    0.52    0.08
  -3  -7  -2    8.81    0.23
  -3  -7  -2    8.39    0.22
   3   7   2    8.92    0.23
   3   7   2    8.76    0.23
   3   7   2    8.85    0.18
  -3  -6  -2   29.85    0.52
  -3  -6  -2   29.42    0.52
  -3  -6  -2   29.47    0.53
  -3  -6  -2   28.77    0.46
   3   6   2   29.58    0.52
   3   6   2   29.19    0.47
   3   6   2   27.37    0.45
  -3  -5  -2    0.08    0.04
  -3  -5  -2    0.04    0.04
  -3  -5  -2    0.06    0.04
   3   5   2    0.05    0.04
   3   5   2    0.06    0.02
   3   5   2    0.02    0.03
   3   5   2    0.08    0.02
  -3  -4  -2    3.81    0.11
  -3  -4  -2    3.61    0.12
  -3  -4  -2    3.34    0.10
   3   4   2    3.73    0.08
   3   4   2    3.64    0.12
   3   4   2    3.60    0.09
   3   4   2    3.59    0.11
  -3  -3  -2   12.34    0.24
  -3  -3  -2   11.64    0.23
  -3  -3  -2   12.12    0.22
   3   3   2   11.84    0.23
   3   3   2   11.63    0.21
   3   3   2   12.10    0.20
   3   3   2   12.37    0.24
  -3  -2  -2    0.82    0.06
  -3  -2  -2    0.91    0.05
  -3  -2  -2    0.84    0.05
  -3  -2  -2    0.85    0.03
   3   2   2    0.91    0.05
   3   2   2    0.88    0.05
   3   2   2    0.81    0.06
  -3  -1  -2   23.69    0.40
  -3  -1  -2   23.49    0.37
  -3  -1  -2   24.11    0.39
  -3  -1  -2   23.77    0.38
   3   1   2   23.37    0.39
   3   1   2   24.04    0.38
   3   1   2   23.48    0.40
  -3   0  -2    0.08    0.03
  -3   0  -2    0.02    0.02
   3   0   2    0.03    0.02
   3   0   2    0.02    0.02
   3   0   2   -0.01    0.03
  -3   1  -2   23.50    0.37
  -3   1  -2   23.57    0.38
  -3   1  -2   23.67    0.40
   3  -1   2   23.09    0.40
   3  -1   2   23.83    0.39
  -3   2  -2    0.82    0.06
  -3   2  -2    0.82    0.06
  -3   2  -2    0.84    0.04
   3  -2   2    0.79    0.06
   3  -2   2    0.93    0.06
  -3   3  -2   11.48    0.21
  -3   3  -2   11.59    0.24
   3  -3   2   11.80    0.23
   3  -3   2   11.60    0.24
  -3   4  -2    3.35    0.10
  -3   4  -2    3.43    0.12
  -3   4  -2    3.82    0.12
   3  -4   2    3.49    0.12
   3  -4   2    3.66    0.11
  -3   5  -2    0.07    0.04
  -3   5  -2    0.09    0.04
  -3   5  -2    0.06    0.04
   3  -5   2    0.01    0.04
   3  -5   2    0.03    0.04
  -3   6  -2   28.90    0.50
  -3   6  -2   28.17    0.51
  -3   6  -2   28.45    0.53
   3  -6   2   28.63    0.50
   3  -6   2   28.94    0.54
  -3   7  -2    9.38    0.28
  -3   7  -2    8.87    0.23
  -3   7  -2    9.03    0.22
   3  -7   2    8.72    0.21
   3  -7   2    8.10    0.24
  -3   8  -2    0.46    0.07
  -3   8  -2    0.46    0.07
   3  -8   2    0.32    0.07
   3  -8   2    0.49    0.06
  -3   9  -2   18.38    0.39
  -3   9  -2   17.71    0.38
   3  -9   2   17.81    0.41
   3  -9   2   17.49    0.36
  -3  10  -2    0.90    0.09
  -3  10  -2    0.98    0.10
  -3  11  -2    0.76    0.09
  -3  11  -2    0.86    0.11
  -3  12  -2    1.36    0.13
  -3  12  -2    1.24    0.13
  -4 -12  -2    0.48    0.10
  -4 -12  -2    0.63    0.11
   4  12   2    0.46    0.11
  -4 -11  -2    0.28    0.08
  -4 -11  -2    0.23    0.08
   4  11   2    0.21    0.08
  -4 -10  -2    5.80    0.21
  -4 -10  -2    6.21    0.22
   4  10   2    6.18    0.23
  -4  -9  -2    1.57    0.13
  -4  -9  -2    1.29    0.11
   4   9   2    1.59    0.13
   4   9   2    1.47    0.11
  -4  -8  -2   36.33    0.65
  -4  -8  -2   35.95    0.65
   4   8   2   36.15    0.66
   4   8   2   36.25    0.66
  -4  -7  -2    0.20    0.06
  -4  -7  -2    0.12    0.05
   4   7   2    0.29    0.06
   4   7   2    0.15    0.03
   4   7   2    0.15    0.05
  -4  -6  -2    6.56    0.18
  -4  -6  -2    6.69    0.18
  -4  -6  -2    7.13    0.20
   4   6   2    7.05    0.19
   4   6   2    6.37    0.13
   4   6   2    6.81    0.19
   4   6   2    6.59    0.13
  -4  -5  -2   46.57    0.77
  -4  -5  -2   46.17    0.75
  -4  -5  -2   44.80    0.75
   4   5   2   46.06    0.76
   4   5   2   45.21    0.71
   4   5   2   46.47    0.77
   4   5   2   44.99    0.69
  -4  -4  -2   18.26    0.34
  -4  -4  -2   19.03    0.36
  -4  -4  -2   18.46    0.34
   4   4   2   17.74    0.31
   4   4   2   18.62    0.29
   4   4   2   18.80    0.34
   4   4   2   19.14    0.36
  -4  -3  -2   62.30    0.91
  -4  -3  -2   60.31    0.96
  -4  -3  -2   61.84    0.96
  -4  -3  -2   62.30    0.98
   4   3   2   61.81    0.94
   4   3   2   59.47    0.98
   4   3   2   61.48    0.96
  -4  -2  -2   19.20    0.33
  -4  -2  -2   18.78    0.29
  -4  -2  -2   18.91    0.35
   4   2   2   18.60    0.32
   4   2   2   18.92    0.32
   4   2   2   18.44    0.35
  -4  -1  -2   20.04    0.33
  -4  -1  -2   20.44    0.32
  -4  -1  -2   20.39    0.34
   4   1   2   20.10    0.34
   4   1   2   20.16    0.36
   4   1   2   20.44    0.34
  -4   0  -2    2.51    0.07
  -4   0  -2    2.50    0.09
  -4   0  -2    2.61    0.08
   4   0   2    2.60    0.09
   4   0   2    2.55    0.07
   4   0   2    2.62    0.09
  -4   1  -2   20.16    0.34
  -4   1  -2   20.59    0.37
  -4   1  -2   20.64    0.35
   4  -1   2   20.51    0.36
   4  -1   2   20.55    0.37
  -4   2  -2   18.26    0.31
  -4   2  -2   18.55    0.35
  -4   2  -2   18.40    0.33
   4  -2   2   18.47    0.34
   4  -2   2   18.93    0.35
  -4   3  -2   60.33    0.97
  -4   3  -2   63.04    0.95
  -4   3  -2   60.79    0.98
   4  -3   2   61.53    0.97
   4  -3   2   61.30    0.99
  -4   4  -2   18.28    0.35
  -4   4  -2   18.44    0.33
  -4   4  -2   18.79    0.36
   4  -4   2   18.51    0.35
   4  -4   2   18.33    0.37
  -4   5  -2   45.46    0.77
  -4   5  -2   44.14    0.75
  -4   5  -2   45.12    0.73
   4  -5   2   45.57    0.77
   4  -5   2   44.94    0.75
  -4   6  -2    6.56    0.20
  -4   6  -2    6.48    0.18
  -4   6  -2    6.70    0.19
   4  -6   2    6.34    0.20
   4  -6   2    6.68    0.18
  -4   7  -2    0.15    0.05
   4  -7   2    0.19    0.06
   4  -7   2    0.13    0.05
  -4   8  -2   34.50    0.63
  -4   8  -2   34.80    0.63
   4  -8   2   34.75    0.62
   4  -8   2   35.39    0.67
  -4   9  -2    1.40    0.12
  -4   9  -2    1.45    0.12
   4  -9   2    1.39    0.10
   4  -9   2    1.72    0.13
  -4  10  -2    6.02    0.21
  -4  10  -2    6.08    0.21
  -4  11  -2    0.49    0.08
  -4  11  -2    0.41    0.09
  -4  12  -2    0.54    0.10
  -4  12  -2    0.66    0.10
  -5 -12  -2    1.00    0.12
  -5 -12  -2    1.10    0.13
   5  12   2    0.84    0.12
  -5 -11  -2    0.11    0.08
  -5 -11  -2    0.07    0.07
   5  11   2    0.06    0.08
  -5 -10  -2    0.27    0.08
  -5 -10  -2    0.17    0.07
   5  10   2    0.30    0.09
  -5  -9  -2   -0.04    0.05
  -5  -9  -2    0.02    0.06
   5   9   2    0.08    0.06
   5   9   2    0.00    0.05
  -5  -8  -2   11.41    0.28
  -5  -8  -2   11.33    0.28
   5   8   2   11.66    0.30
   5   8   2   11.44    0.30
  -5  -7  -2   36.82    0.66
  -5  -7  -2   37.80    0.66
   5   7   2   37.36    0.67
   5   7   2   37.27    0.68
  -5  -6  -2   29.00    0.52
  -5  -6  -2   28.15    0.51
   5   6   2   28.75    0.54
   5   6   2   29.10    0.53
   5   6   2   27.63    0.45
  -5  -5  -2   43.05    0.72
  -5  -5  -2   43.15    0.72
  -5  -5  -2   43.42    0.74
   5   5   2   42.84    0.72
   5   5   2   43.33    0.74
   5   5   2   42.95    0.68
  -5  -4  -2    8.45    0.19
  -5  -4  -2    8.04    0.21
  -5  -4  -2    8.20    0.19
   5   4   2    8.24    0.19
   5   4   2    7.75    0.16
   5   4   2    8.05    0.21
  -5  -3  -2   28.94    0.51
  -5  -3  -2   28.48    0.48
   5   3   2   28.01    0.46
   5   3   2   27.84    0.50
   5   3   2   27.77    0.48
  -5  -2  -2   68.15    1.03
  -5  -2  -2   69.29    1.10
  -5  -2  -2   70.08    1.07
   5   2   2   69.08    1.07
   5   2   2   69.30    1.10
   5   2   2   70.09    1.07
  -5  -1  -2    1.41    0.08
  -5  -1  -2    1.45    0.05
  -5  -1  -2    1.36    0.06
  -5  -1  -2    1.35    0.06
   5   1   2    1.35    0.07
   5   1   2    1.31    0.06
   5   1   2    1.38    0.08
  -5   0  -2   20.95    0.36
  -5   0  -2   21.68    0.39
  -5   0  -2   21.82    0.35
   5   0   2   21.04    0.35
   5   0   2   21.05    0.38
   5   0   2   21.29    0.39
  -5   1  -2    1.37    0.06
  -5   1  -2    1.44    0.08
  -5   1  -2    1.47    0.07
   5  -1   2    1.31    0.07
   5  -1   2    1.39    0.08
  -5   2  -2   67.07    1.06
  -5   2  -2   67.97    1.04
  -5   2  -2   68.70    1.09
   5  -2   2   69.23    1.09
   5  -2   2   67.22    1.07
  -5   3  -2   28.75    0.51
  -5   3  -2   28.88    0.49
  -5   3  -2   28.87    0.48
   5  -3   2   28.72    0.51
   5  -3   2   28.20    0.52
  -5   4  -2    8.19    0.20
  -5   4  -2    8.41    0.21
  -5   4  -2    8.38    0.19
   5  -4   2    8.34    0.20
   5  -4   2    8.19    0.22
  -5   5  -2   42.27    0.72
  -5   5  -2   42.14    0.70
  -5   5  -2   42.22    0.73
   5  -5   2   42.99    0.72
   5  -5   2   42.10    0.74
  -5   6  -2   27.78    0.52
  -5   6  -2   28.56    0.54
  -5   6  -2   28.39    0.51
   5  -6   2   27.81    0.54
   5  -6   2   28.46    0.52
  -5   7  -2   36.28    0.64
  -5   7  -2   34.86    0.64
   5  -7   2   36.59    0.67
   5  -7   2   36.30    0.64
  -5   8  -2   11.38    0.29
  -5   8  -2   11.45    0.28
   5  -8   2   10.86    0.30
   5  -8   2   11.67    0.28
  -5   9  -2    0.05    0.06
  -5   9  -2    0.03    0.06
   5  -9   2   -0.03    0.05
   5  -9   2    0.00    0.06
  -5  10  -2    0.28    0.08
  -5  10  -2    0.31    0.07
  -5  11  -2    0.15    0.06
  -5  11  -2    0.08    0.07
  -5  12  -2    1.54    0.14
  -5  12  -2    1.07    0.13
  -6 -11  -2    0.36    0.09
  -6 -11  -2    0.40    0.10
   6  11   2    0.36    0.09
  -6 -10  -2    1.14    0.12
  -6 -10  -2    1.22    0.12
   6  10   2    0.93    0.11
  -6  -9  -2    0.34    0.08
  -6  -9  -2    0.25    0.07
   6   9   2    0.30    0.08
  -6  -8  -2    5.46    0.19
  -6  -8  -2    4.80    0.18
   6   8   2    5.28    0.20
   6   8   2    5.03    0.19
  -6  -7  -2   10.41    0.26
  -6  -7  -2   10.30    0.26
   6   7   2   10.49    0.27
   6   7   2   10.62    0.28
  -6  -6  -2   16.14    0.34
  -6  -6  -2   16.76    0.34
   6   6   2   16.47    0.36
   6   6   2   16.48    0.35
   6   6   2   16.25    0.30
  -6  -5  -2    3.33    0.13
  -6  -5  -2    3.69    0.13
   6   5   2    3.33    0.10
   6   5   2    3.58    0.14
   6   5   2    3.73    0.14
  -6  -4  -2   -0.03    0.04
  -6  -4  -2   -0.01    0.04
  -6  -4  -2   -0.03    0.04
   6   4   2    0.04    0.03
   6   4   2    0.03    0.04
   6   4   2   -0.03    0.04
  -6  -3  -2    0.78    0.08
  -6  -3  -2    0.70    0.06
   6   3   2    0.62    0.06
   6   3   2    0.85    0.06
  -6  -2  -2   29.86    0.50
  -6  -2  -2   29.99    0.46
  -6  -2  -2   30.29    0.50
  -6  -2  -2   30.01    0.54
   6   2   2   30.03    0.50
   6   2   2   29.47    0.54
   6   2   2   30.10    0.50
  -6  -1  -2   11.82    0.21
  -6  -1  -2   11.55    0.26
  -6  -1  -2   11.72    0.23
   6   1   2   11.90    0.23
   6   1   2   11.59    0.26
   6   1   2   12.02    0.24
  -6   0  -2    9.65    0.20
  -6   0  -2   11.58    0.20
  -6   0  -2    9.71    0.23
   6   0   2   10.09    0.24
   6   0   2   10.30    0.22
   6   0   2   10.02    0.20
  -6   1  -2   12.26    0.27
  -6   1  -2   12.04    0.23
  -6   1  -2   11.94    0.23
   6  -1   2   11.70    0.26
   6  -1   2   12.03    0.26
  -6   2  -2   29.83    0.53
  -6   2  -2   28.93    0.49
  -6   2  -2   29.38    0.49
   6  -2   2   28.94    0.53
   6  -2   2   28.95    0.52
  -6   3  -2    0.78    0.08
  -6   3  -2    0.68    0.07
  -6   3  -2    0.74    0.06
   6  -3   2    0.65    0.07
  -6   4  -2    0.02    0.04
  -6   4  -2   -0.09    0.03
  -6   4  -2    0.02    0.04
   6  -4   2    0.19    0.05
   6  -4   2    0.01    0.04
  -6   5  -2    3.77    0.15
  -6   5  -2    3.56    0.15
  -6   5  -2    3.75    0.13
   6  -5   2    3.60    0.15
   6  -5   2    3.78    0.15
  -6   6  -2   16.12    0.33
  -6   6  -2   16.18    0.35
   6  -6   2   16.44    0.35
   6  -6   2   15.85    0.37
  -6   7  -2   10.02    0.26
  -6   7  -2    9.79    0.25
   6  -7   2   10.44    0.28
   6  -7   2   10.03    0.26
  -6   8  -2    5.26    0.19
  -6   8  -2    4.99    0.18
   6  -8   2    5.18    0.19
   6  -8   2    4.93    0.20
  -6   9  -2    0.27    0.07
  -6   9  -2    0.20    0.07
   6  -9   2    0.34    0.07
  -6  10  -2    1.57    0.14
  -6  10  -2    1.10    0.11
   6 -10   2    1.23    0.12
  -6  11  -2    0.28    0.08
  -6  11  -2    0.62    0.09
  -7 -11  -2    0.20    0.08
  -7 -11  -2    0.16    0.08
   7  11   2    0.14    0.09
  -7 -10  -2    1.70    0.14
  -7 -10  -2    1.74    0.14
   7  10   2    1.54    0.14
  -7  -9  -2    0.33    0.08
  -7  -9  -2    0.29    0.08
   7   9   2    0.29    0.08
  -7  -8  -2    0.37    0.07
  -7  -8  -2    0.47    0.08
   7   8   2    0.37    0.08
  -7  -7  -2   43.88    0.78
  -7  -7  -2   44.63    0.77
   7   7   2   44.28    0.81
   7   7   2   44.87    0.79
  -7  -6  -2    7.32    0.20
  -7  -6  -2    7.26    0.21
   7   6   2    7.56    0.22
   7   6   2    7.50    0.23
  -7  -5  -2   16.90    0.34
  -7  -5  -2   16.83    0.33
   7   5   2   16.30    0.35
   7   5   2   17.25    0.37
   7   5   2   16.26    0.30
  -7  -4  -2   76.48    1.21
   7   4   2   77.22    1.19
   7   4   2   76.87    1.22
   7   4   2   77.60    1.26
  -7  -3  -2   78.54    1.29
  -7  -3  -2   74.71    1.18
   7   3   2   75.78    1.23
   7   3   2   74.83    1.19
   7   3   2   74.69    1.18
  -7  -2  -2    2.76    0.10
  -7  -2  -2    2.87    0.10
  -7  -2  -2    2.83    0.07
  -7  -2  -2    2.72    0.12
   7   2   2    2.68    0.10
   7   2   2    2.74    0.10
   7   2   2    2.74    0.12
  -7  -1  -2    7.56    0.15
  -7  -1  -2    7.87    0.17
  -7  -1  -2    7.65    0.21
   7   1   2    7.40    0.17
   7   1   2    7.71    0.21
   7   1   2    7.44    0.19
  -7   0  -2    2.96    0.10
  -7   0  -2    3.42    0.10
  -7   0  -2    3.02    0.12
   7   0   2    3.12    0.12
   7   0   2    2.84    0.10
   7   0   2    2.90    0.12
  -7   1  -2    7.51    0.20
  -7   1  -2    7.60    0.17
  -7   1  -2    7.47    0.17
   7  -1   2    7.69    0.20
   7  -1   2    7.51    0.20
  -7   2  -2    2.50    0.12
  -7   2  -2    2.70    0.10
  -7   2  -2    2.67    0.10
   7  -2   2    2.73    0.12
   7  -2   2    2.83    0.12
  -7   3  -2   73.85    1.16
  -7   3  -2   74.85    1.20
  -7   3  -2   73.06    1.17
   7  -3   2   72.76    1.19
   7  -3   2   74.74    1.21
  -7   4  -2   75.95    1.21
  -7   4  -2   75.61    1.19
  -7   4  -2   75.33    1.24
   7  -4   2   76.16    1.23
   7  -4   2   75.99    1.24
  -7   5  -2   15.99    0.34
  -7   5  -2   16.17    0.33
   7  -5   2   16.06    0.35
   7  -5   2   16.42    0.37
  -7   6  -2    7.33    0.20
  -7   6  -2    7.31    0.21
   7  -6   2    7.21    0.22
   7  -6   2    6.85    0.22
  -7   7  -2   43.15    0.76
  -7   7  -2   44.60    0.78
   7  -7   2   43.81    0.78
   7  -7   2   43.36    0.80
  -7   8  -2    0.48    0.08
  -7   8  -2    0.45    0.08
   7  -8   2    0.48    0.09
   7  -8   2    0.44    0.08
  -7   9  -2    0.36    0.08
  -7   9  -2    0.26    0.07
   7  -9   2    0.23    0.07
  -7  10  -2    1.74    0.14
  -7  10  -2    1.74    0.14
   7 -10   2    1.51    0.13
  -7  11  -2    0.19    0.08
  -7  11  -2    0.12    0.07
  -8 -10  -2    1.51    0.14
  -8 -10  -2    1.45    0.12
   8  10   2    1.35    0.14
  -8  -9  -2    0.39    0.08
  -8  -9  -2    0.56    0.08
   8   9   2    0.61    0.10
  -8  -8  -2    0.07    0.06
  -8  -8  -2    0.04    0.06
   8   8   2    0.02    0.06
  -8  -7  -2    1.60    0.12
  -8  -7  -2    1.46    0.11
   8   7   2    1.62    0.12
  -8  -6  -2    2.07    0.12
  -8  -6  -2    2.03    0.12
   8   6   2    1.97    0.13
   8   6   2    2.35    0.14
  -8  -5  -2    8.95    0.22
   8   5   2    9.15    0.24
   8   5   2    9.08    0.20
   8   5   2    8.93    0.26
  -8  -4  -2   14.37    0.29
   8   4   2   13.93    0.30
   8   4   2   14.39    0.34
   8   4   2   13.92    0.28
  -8  -3  -2   16.83    0.32
   8   3   2   16.69    0.32
   8   3   2   16.64    0.34
   8   3   2   16.51    0.37
  -8  -2  -2    0.15    0.04
  -8  -2  -2    0.20    0.03
  -8  -2  -2    0.05    0.04
   8   2   2    0.18    0.05
   8   2   2    0.14    0.05
   8   2   2    0.07    0.04
  -8  -1  -2    1.99    0.09
  -8  -1  -2    1.76    0.07
   8   1   2    1.78    0.09
   8   1   2    1.78    0.11
   8   1   2    2.15    0.11
  -8   0  -2    3.19    0.10
  -8   0  -2    3.18    0.11
   8   0   2    2.96    0.10
   8   0   2    3.02    0.13
   8   0   2    3.11    0.13
  -8   1  -2    1.85    0.09
  -8   1  -2    1.78    0.09
   8  -1   2    1.96    0.11
   8  -1   2    1.66    0.10
  -8   2  -2    0.18    0.04
  -8   2  -2    0.23    0.05
   8  -2   2    0.13    0.04
   8  -2   2    0.15    0.06
  -8   3  -2   16.47    0.32
  -8   3  -2   16.33    0.33
   8  -3   2   16.36    0.36
   8  -3   2   17.06    0.37
  -8   4  -2   14.01    0.29
  -8   4  -2   13.89    0.30
   8  -4   2   13.93    0.32
   8  -4   2   14.28    0.34
  -8   5  -2    8.40    0.23
  -8   5  -2    8.91    0.22
   8  -5   2    9.25    0.26
   8  -5   2    8.97    0.25
  -8   6  -2    2.10    0.13
  -8   6  -2    1.85    0.12
   8  -6   2    1.84    0.13
   8  -6   2    2.16    0.14
  -8   7  -2    1.58    0.13
  -8   7  -2    1.56    0.11
   8  -7   2    1.54    0.13
   8  -7   2    1.49    0.13
  -8   8  -2    0.07    0.06
  -8   8  -2    0.05    0.06
   8  -8   2    0.08    0.07
  -8   9  -2    0.68    0.10
  -8   9  -2    0.53    0.09
   8  -9   2    0.58    0.09
  -8  10  -2    1.60    0.14
  -8  10  -2    1.42    0.13
   8 -10   2    1.23    0.13
  -9 -10  -2    2.87    0.18
  -9 -10  -2    2.67    0.16
   9  10   2    2.66    0.19
  -9  -9  -2    5.19    0.20
  -9  -9  -2    5.39    0.21
   9   9   2    5.39    0.22
  -9  -8  -2    7.74    0.25
  -9  -8  -2    7.94    0.23
   9   8   2    7.98    0.26
  -9  -7  -2    0.06    0.05
   9   7   2    0.03    0.06
  -9  -6  -2    7.35    0.21
   9   6   2    7.33    0.23
  -9  -5  -2   66.61    1.08
   9   5   2   67.56    1.09
   9   5   2   66.12    1.10
  -9  -4  -2    1.45    0.10
   9   4   2    1.57    0.12
   9   4   2    1.39    0.11
   9   4   2    1.41    0.09
  -9  -3  -2    1.45    0.09
   9   3   2    1.55    0.09
   9   3   2    1.49    0.11
   9   3   2    1.54    0.10
  -9  -2  -2    8.51    0.21
  -9  -2  -2    8.56    0.18
   9   2   2    8.75    0.25
   9   2   2    8.79    0.22
   9   2   2    8.56    0.21
  -9  -1  -2    6.82    0.18
  -9  -1  -2    6.78    0.15
   9   1   2    7.02    0.20
   9   1   2    7.00    0.18
   9   1   2    6.81    0.21
  -9   0  -2    1.45    0.09
  -9   0  -2    1.26    0.07
   9   0   2    1.35    0.08
   9   0   2    1.52    0.11
   9   0   2    1.32    0.10
  -9   1  -2    6.35    0.17
  -9   1  -2    6.68    0.17
   9  -1   2    7.07    0.21
   9  -1   2    6.84    0.21
  -9   2  -2    8.43    0.20
  -9   2  -2    8.61    0.21
   9  -2   2    8.59    0.25
   9  -2   2    8.56    0.24
  -9   3  -2    1.40    0.10
  -9   3  -2    1.53    0.09
   9  -3   2    1.57    0.11
   9  -3   2    1.64    0.12
  -9   4  -2    1.44    0.11
  -9   4  -2    1.52    0.10
   9  -4   2    1.64    0.12
   9  -4   2    1.59    0.12
  -9   5  -2   65.95    1.07
  -9   5  -2   64.55    1.08
   9  -5   2   64.13    1.12
   9  -5   2   66.47    1.11
  -9   6  -2    7.16    0.22
  -9   6  -2    6.84    0.21
   9  -6   2    7.31    0.24
   9  -6   2    6.91    0.24
  -9   7  -2    0.04    0.05
  -9   7  -2    0.12    0.06
   9  -7   2    0.03    0.07
  -9   8  -2    7.87    0.24
  -9   8  -2    8.09    0.25
   9  -8   2    7.97    0.26
  -9   9  -2    5.46    0.22
  -9   9  -2    5.19    0.21
   9  -9   2    5.37    0.22
  -9  10  -2    2.90    0.18
  -9  10  -2    2.39    0.16
   9 -10   2    2.67    0.18
 -10  -9  -2    0.54    0.10
 -10  -9  -2    0.50    0.08
  10   9   2    0.61    0.11
 -10  -8  -2    1.13    0.10
  10   8   2    1.15    0.12
 -10  -7  -2    0.55    0.08
  10   7   2    0.57    0.09
 -10  -6  -2    0.19    0.06
  10   6   2    0.28    0.07
 -10  -5  -2   17.91    0.37
  10   5   2   18.09    0.39
 -10  -4  -2    8.70    0.22
  10   4   2    8.99    0.24
  10   4   2    8.66    0.22
  10   3   2   13.65    0.31
  10   3   2   13.89    0.30
 -10  -2  -2    1.69    0.10
  10   2   2    1.88    0.13
  10   2   2    1.81    0.11
  10   2   2    1.83    0.11
 -10  -1  -2    0.14    0.03
 -10  -1  -2    0.17    0.05
  10   1   2    0.11    0.05
  10   1   2    0.16    0.05
  10   1   2    0.25    0.07
 -10   0  -2   24.57    0.43
 -10   0  -2   24.86    0.45
  10   0   2   24.87    0.45
  10   0   2   24.73    0.51
  10   0   2   24.39    0.48
 -10   1  -2    0.16    0.05
 -10   1  -2    0.13    0.05
  10  -1   2    0.10    0.04
  10  -1   2    0.13    0.05
  10  -1   2    0.12    0.06
 -10   2  -2    1.73    0.10
 -10   2  -2    1.94    0.10
  10  -2   2    1.79    0.12
  10  -2   2    1.66    0.12
 -10   3  -2   14.03    0.30
 -10   3  -2   13.61    0.30
  10  -3   2   14.34    0.35
  10  -3   2   13.90    0.35
 -10   4  -2    8.55    0.23
 -10   4  -2    8.79    0.23
  10  -4   2    8.87    0.27
  10  -4   2    8.82    0.27
 -10   5  -2   17.66    0.37
 -10   5  -2   17.52    0.38
  10  -5   2   18.22    0.42
 -10   6  -2    0.22    0.07
 -10   6  -2    0.18    0.06
  10  -6   2    0.21    0.08
 -10   7  -2    0.74    0.09
 -10   7  -2    0.65    0.09
  10  -7   2    0.61    0.09
 -10   8  -2    1.16    0.11
 -10   8  -2    1.08    0.11
  10  -8   2    1.30    0.13
 -10   9  -2    0.83    0.11
 -10   9  -2    0.44    0.09
  10  -9   2    0.75    0.12
 -11  -9  -2    1.35    0.12
  11   9   2    1.39    0.15
 -11  -8  -2    0.98    0.10
  11   8   2    1.17    0.12
 -11  -7  -2    2.46    0.14
  11   7   2    2.69    0.16
 -11  -6  -2    1.61    0.11
  11   6   2    1.59    0.13
 -11  -5  -2    0.02    0.05
  11   5   2   -0.02    0.05
  11   4   2    8.39    0.24
  11   4   2    8.15    0.22
  11   3   2   22.59    0.45
  11   3   2   22.66    0.45
 -11  -2  -2   -0.01    0.04
  11   2   2    0.01    0.05
  11   2   2    0.06    0.05
 -11  -1  -2    0.27    0.06
  11   1   2    0.36    0.07
  11   1   2    0.25    0.06
 -11   0  -2    9.37    0.23
 -11   0  -2    9.32    0.21
  11   0   2    9.90    0.27
  11   0   2    9.79    0.24
 -11   1  -2    0.30    0.06
 -11   1  -2    0.37    0.05
  11  -1   2    0.33    0.06
  11  -1   2    0.38    0.08
 -11   2  -2    0.04    0.04
 -11   2  -2    0.05    0.05
  11  -2   2    0.11    0.06
 -11   3  -2   21.89    0.43
 -11   3  -2   22.37    0.43
  11  -3   2   22.31    0.48
 -11   4  -2    8.91    0.23
 -11   4  -2    7.91    0.23
  11  -4   2    8.33    0.26
 -11   5  -2    0.08    0.06
 -11   5  -2   -0.05    0.05
  11  -5   2   -0.05    0.06
 -11   6  -2    1.51    0.12
 -11   6  -2    1.46    0.12
  11  -6   2    1.57    0.15
 -11   7  -2    2.61    0.15
 -11   7  -2    2.62    0.16
  11  -7   2    2.71    0.17
 -11   8  -2    1.19    0.12
 -11   8  -2    1.57    0.14
  11  -8   2    0.99    0.12
 -11   9  -2    1.34    0.13
 -11   9  -2    1.84    0.15
  11  -9   2    1.38    0.15
 -12  -8  -2    3.20    0.16
  12   8   2    3.49    0.20
 -12  -7  -2    0.78    0.09
  12   7   2    0.69    0.10
 -12  -6  -2    3.36    0.15
  12   6   2    2.87    0.16
 -12  -5  -2   -0.03    0.05
  12   5   2   -0.04    0.06
  12   4   2    0.41    0.08
  12   3   2    1.04    0.10
  12   3   2    1.00    0.10
 -12  -2  -2    3.07    0.14
  12   2   2    3.65    0.15
  12   2   2    3.53    0.16
 -12  -1  -2    1.23    0.10
  12   1   2    1.39    0.10
  12   1   2    1.33    0.12
 -12   0  -2   15.96    0.34
  12   0   2   15.57    0.37
  12   0   2   16.44    0.34
 -12   1  -2    1.45    0.11
 -12   1  -2    1.28    0.09
  12  -1   2    1.36    0.13
  12  -1   2    1.35    0.10
 -12   2  -2    3.65    0.14
 -12   2  -2    3.52    0.15
  12  -2   2    3.21    0.17
 -12   3  -2    1.09    0.10
 -12   3  -2    0.88    0.09
  12  -3   2    1.03    0.12
 -12   4  -2    0.53    0.08
 -12   4  -2    0.53    0.08
  12  -4   2    0.50    0.10
 -12   5  -2   -0.01    0.06
 -12   5  -2    0.04    0.06
  12  -5   2    0.00    0.07
 -12   6  -2    3.41    0.17
 -12   6  -2    3.13    0.16
  12  -6   2    3.04    0.19
 -12   7  -2    1.17    0.12
 -12   7  -2    1.01    0.11
  12  -7   2    0.84    0.12
 -12   8  -2    3.07    0.18
 -12   8  -2    3.56    0.19
  12  -8   2    2.88    0.19
 -13  -7  -2    0.72    0.09
  13   7   2    0.56    0.10
  13   6   2    2.04    0.16
  13   5   2    0.16    0.07
  13   4   2    0.10    0.07
  13   3   2    0.55    0.08
  13   3   2    0.38    0.08
 -13  -2  -2   -0.04    0.05
  13   2   2   -0.04    0.06
  13   2   2    0.07    0.06
 -13  -1  -2    8.81    0.24
  13   1   2    8.64    0.26
  13   1   2    8.85    0.24
 -13   0  -2    0.70    0.08
  13   0   2    0.57    0.08
  13   0   2    0.73    0.10
 -13   1  -2    9.06    0.24
  13  -1   2    8.71    0.24
  13  -1   2    8.63    0.27
 -13   2  -2    0.00    0.05
 -13   2  -2    0.08    0.05
  13  -2   2    0.00    0.05
  13  -2   2   -0.02    0.07
 -13   3  -2    0.49    0.08
 -13   3  -2    0.53    0.08
  13  -3   2    0.43    0.09
 -13   4  -2    0.04    0.06
 -13   4  -2    0.10    0.06
  13  -4   2   -0.03    0.07
 -13   5  -2    0.15    0.07
 -13   5  -2    0.18    0.07
  13  -5   2    0.06    0.08
 -13   6  -2    2.14    0.15
 -13   6  -2    1.75    0.14
  13  -6   2    1.91    0.17
 -13   7  -2    0.67    0.10
 -13   7  -2    0.77    0.10
  13  -7   2    0.80    0.13
  14   6   2    5.55    0.23
  14   5   2    0.53    0.10
  14   4   2    0.42    0.09
  14   3   2    0.39    0.08
 -14  -2  -2    1.23    0.11
  14   2   2    1.42    0.12
  14   2   2    1.26    0.12
 -14  -1  -2    0.73    0.09
  14   1   2    0.77    0.09
  14   1   2    0.61    0.10
 -14   0  -2    0.00    0.05
  14   0   2    0.12    0.06
  14   0   2   -0.04    0.07
 -14   1  -2    0.66    0.09
  14  -1   2    0.74    0.09
  14  -1   2    0.69    0.11
 -14   2  -2    1.61    0.13
  14  -2   2    1.40    0.11
  14  -2   2    1.15    0.13
 -14   3  -2    0.29    0.07
 -14   3  -2    0.36    0.07
  14  -3   2    0.33    0.09
 -14   4  -2    0.33    0.08
 -14   4  -2    0.41    0.08
  14  -4   2    0.23    0.09
 -14   5  -2    0.34    0.08
 -14   5  -2    0.71    0.10
  14  -5   2    0.55    0.12
 -14   6  -2    5.24    0.21
 -14   6  -2    5.37    0.22
  14  -6   2    5.04    0.24
  15   4   2    0.05    0.07
  15   3   2   -0.02    0.07
 -15  -2  -2    2.42    0.15
  15   2   2    2.36    0.16
  15   2   2    2.87    0.16
 -15  -1  -2    1.91    0.14
  15   1   2    1.82    0.15
  15   1   2    1.73    0.13
 -15   0  -2    0.43    0.08
  15   0   2    0.48    0.08
  15   0   2    0.37    0.10
 -15   1  -2    1.88    0.13
  15  -1   2    1.69    0.13
  15  -1   2    1.68    0.16
 -15   2  -2    2.59    0.15
  15  -2   2    2.21    0.17
  15  -2   2    2.38    0.14
 -15   3  -2    0.00    0.06
  15  -3   2   -0.06    0.07
  15  -3   2    0.02    0.06
 -15   4  -2   -0.07    0.06
  15  -4   2   -0.12    0.07
  16  -3  -3    0.13    0.09
 -16   3   3    0.22    0.08
  16  -2  -3    0.77    0.13
  16  -2  -3    0.98    0.11
 -16   2   3    0.92    0.11
  16  -1  -3    1.98    0.17
  16  -1  -3    2.18    0.15
 -16   1   3    2.17    0.16
  16   0  -3    0.05    0.07
  16   0  -3   -0.14    0.08
 -16   0   3    0.02    0.07
  16   1  -3    1.85    0.16
  16   1  -3    2.11    0.15
 -16  -1   3    1.80    0.15
  16   2  -3    1.02    0.11
 -16  -2   3    1.00    0.11
  16   3  -3    0.33    0.09
 -16  -3   3    0.21    0.08
  15  -5  -3    0.02    0.09
 -15   5   3    0.12    0.08
 -15   5   3    0.05    0.07
  15  -4  -3    0.87    0.13
 -15   4   3    0.69    0.10
 -15   4   3    0.81    0.10
  15  -3  -3    0.04    0.08
 -15   3   3    0.21    0.08
 -15   3   3    0.21    0.07
  15  -2  -3    0.68    0.11
 -15   2   3    0.68    0.09
  15  -1  -3    0.29    0.10
  15  -1  -3    0.33    0.08
 -15   1   3    0.31    0.08
  15   0  -3    0.04    0.06
  15   0  -3   -0.11    0.07
 -15   0   3   -0.03    0.06
  15   1  -3    0.32    0.08
  15   1  -3    0.11    0.08
 -15  -1   3    0.25    0.08
  15   2  -3    0.62    0.10
  15   2  -3    0.56    0.09
 -15  -2   3    0.76    0.10
  15   3  -3    0.21    0.07
 -15  -3   3    0.16    0.07
  15   4  -3    0.81    0.11
 -15  -4   3    0.95    0.11
  15   5  -3    0.05    0.07
  14  -6  -3    1.01    0.14
 -14   6   3    1.00    0.11
 -14   6   3    0.97    0.12
  14  -5  -3    3.26    0.20
 -14   5   3    3.02    0.16
 -14   5   3    2.89    0.17
  14  -4  -3    0.74    0.11
 -14   4   3    0.58    0.09
 -14   4   3    0.67    0.09
  14  -3  -3    2.37    0.17
 -14   3   3    2.22    0.15
 -14   3   3    2.22    0.13
  14  -2  -3    0.08    0.08
 -14   2   3    0.12    0.07
 -14   2   3    0.17    0.06
  14  -1  -3    2.08    0.15
  14  -1  -3    2.07    0.13
 -14   1   3    2.05    0.13
  14   0  -3   -0.02    0.07
  14   0  -3    0.03    0.05
 -14   0   3    0.02    0.06
  14   1  -3    2.04    0.15
  14   1  -3    2.18    0.14
 -14  -1   3    1.87    0.13
  14   2  -3    0.17    0.06
  14   2  -3    0.06    0.07
 -14  -2   3    0.18    0.06
  14   3  -3    2.25    0.14
 -14  -3   3    2.29    0.14
  14   4  -3    0.73    0.10
 -14  -4   3    0.79    0.10
  14   5  -3    3.01    0.17
  14   6  -3    1.02    0.12
  13  -8  -3    0.05    0.08
  13  -7  -3    3.38    0.20
 -13   7   3    2.93    0.18
 -13   7   3    2.98    0.17
  13  -6  -3    0.31    0.10
 -13   6   3    0.46    0.09
 -13   6   3    0.37    0.09
  13  -5  -3    4.16    0.20
 -13   5   3    4.09    0.18
 -13   5   3    4.06    0.19
  13  -4  -3    0.25    0.08
 -13   4   3    0.28    0.08
 -13   4   3    0.31    0.07
  13  -3  -3    1.01    0.12
 -13   3   3    1.12    0.11
 -13   3   3    1.28    0.11
  13  -2  -3    2.46    0.15
 -13   2   3    2.33    0.12
 -13   2   3    2.61    0.14
  13  -1  -3    2.04    0.15
 -13   1   3    1.88    0.11
 -13   1   3    1.87    0.13
  13   0  -3    0.00    0.05
  13   0  -3   -0.09    0.06
 -13   0   3    0.04    0.05
  13   1  -3    1.86    0.12
  13   1  -3    2.00    0.13
 -13  -1   3    1.95    0.12
  13   2  -3    2.65    0.14
  13   2  -3    2.70    0.14
 -13  -2   3    2.50    0.14
  13   3  -3    1.17    0.11
  13   3  -3    1.16    0.11
 -13  -3   3    1.33    0.11
  13   4  -3    0.17    0.07
 -13  -4   3    0.29    0.07
  13   5  -3    4.55    0.19
  13   6  -3    0.38    0.08
  13   7  -3    3.06    0.18
  13   8  -3    0.09    0.08
  12  -8  -3    1.06    0.13
 -12   8   3    1.09    0.12
 -12   8   3    1.30    0.13
  12  -7  -3    1.04    0.13
 -12   7   3    1.06    0.12
 -12   7   3    1.08    0.11
  12  -6  -3    0.50    0.09
 -12   6   3    0.39    0.08
 -12   6   3    0.44    0.08
  12  -5  -3    5.30    0.22
 -12   5   3    5.73    0.21
 -12   5   3    5.81    0.20
  12  -4  -3    0.08    0.07
  12  -4  -3    0.11    0.05
 -12   4   3    0.05    0.06
 -12   4   3    0.09    0.05
  12  -3  -3    2.83    0.15
  12  -3  -3    2.96    0.15
 -12   3   3    2.94    0.15
 -12   3   3    3.05    0.14
  12  -2  -3    6.31    0.22
  12  -2  -3    6.17    0.21
 -12   2   3    6.41    0.21
 -12   2   3    6.28    0.19
  12  -1  -3    0.36    0.07
  12  -1  -3    0.31    0.08
 -12   1   3    0.21    0.05
 -12   1   3    0.32    0.06
  12   0  -3   -0.02    0.04
  12   0  -3    0.00    0.04
  12   0  -3    0.03    0.06
 -12   0   3    0.01    0.03
 -12   0   3    0.00    0.05
  12   1  -3    0.17    0.06
  12   1  -3    0.23    0.06
 -12  -1   3    0.27    0.06
  12   2  -3    6.59    0.20
  12   2  -3    6.58    0.20
 -12  -2   3    6.21    0.20
  12   3  -3    2.86    0.14
  12   3  -3    2.98    0.14
 -12  -3   3    2.89    0.14
  12   4  -3    0.06    0.05
 -12  -4   3   -0.04    0.05
  12   5  -3    6.05    0.21
  12   6  -3    0.45    0.08
  12   7  -3    0.92    0.11
 -12  -7   3    0.94    0.07
  12   8  -3    1.51    0.14
 -12  -8   3    1.13    0.09
  11  -9  -3    1.08    0.13
 -11   9   3    1.23    0.13
 -11   9   3    1.34    0.13
  11  -8  -3    0.03    0.07
 -11   8   3   -0.04    0.06
 -11   8   3    0.07    0.06
  11  -7  -3    1.54    0.15
 -11   7   3    1.11    0.11
 -11   7   3    1.39    0.13
  11  -6  -3    0.15    0.08
 -11   6   3    0.11    0.06
 -11   6   3    0.11    0.06
  11  -5  -3    9.50    0.29
 -11   5   3   10.43    0.27
 -11   5   3   10.32    0.27
  11  -4  -3    1.41    0.10
  11  -4  -3    1.35    0.13
 -11   4   3    1.35    0.11
 -11   4   3    1.33    0.11
  11  -3  -3    4.03    0.16
  11  -3  -3    3.94    0.18
 -11   3   3    3.72    0.15
 -11   3   3    4.00    0.16
  11  -2  -3    0.21    0.05
  11  -2  -3    0.12    0.07
 -11   2   3    0.14    0.06
 -11   2   3    0.19    0.05
  11  -1  -3    0.17    0.05
  11  -1  -3    0.08    0.06
 -11   1   3    0.12    0.05
 -11   1   3    0.11    0.04
  11   0  -3    0.00    0.04
  11   0  -3    0.00    0.06
 -11   0   3   -0.01    0.03
 -11   0   3    0.00    0.05
  11   1  -3    0.18    0.06
  11   1  -3    0.13    0.05
  11   1  -3    0.12    0.05
 -11  -1   3    0.08    0.05
 -11  -1   3    0.13    0.04
  11   2  -3    0.12    0.06
  11   2  -3    0.18    0.06
  11   2  -3    0.19    0.05
 -11  -2   3    0.12    0.05
  11   3  -3    3.89    0.15
  11   3  -3    3.92    0.15
 -11  -3   3    4.11    0.15
  11   4  -3    1.22    0.10
  11   4  -3    1.37    0.13
 -11  -4   3    1.46    0.11
  11   5  -3   10.35    0.28
  11   6  -3    0.12    0.06
 -11  -6   3    0.13    0.04
  11   7  -3    1.11    0.11
 -11  -7   3    1.21    0.09
 -11  -7   3    1.48    0.13
  11   8  -3    0.02    0.07
 -11  -8   3    0.02    0.04
 -11  -8   3    0.00    0.07
  11   9  -3    1.25    0.13
 -11  -9   3    1.38    0.14
 -11  -9   3    1.36    0.10
  10 -10  -3    0.16    0.09
 -10  10   3    0.32    0.09
 -10  10   3    0.25    0.09
  10  -9  -3    0.10    0.08
 -10   9   3    0.27    0.08
 -10   9   3    0.23    0.08
  10  -8  -3    0.69    0.10
 -10   8   3    0.52    0.09
 -10   8   3    0.71    0.10
  10  -7  -3    1.56    0.13
 -10   7   3    1.29    0.12
 -10   7   3    1.67    0.13
  10  -6  -3    0.23    0.08
 -10   6   3    0.08    0.06
 -10   6   3    0.14    0.06
  10  -5  -3    0.09    0.06
  10  -5  -3    0.10    0.05
 -10   5   3    0.04    0.05
 -10   5   3    0.05    0.06
  10  -4  -3    5.49    0.19
  10  -4  -3    5.20    0.17
 -10   4   3    5.46    0.18
 -10   4   3    5.00    0.17
 -10   4   3    5.36    0.18
  10  -3  -3   13.53    0.32
  10  -3  -3   12.86    0.30
 -10   3   3   12.75    0.30
 -10   3   3   13.32    0.29
 -10   3   3   12.93    0.30
  10  -2  -3    0.57    0.08
  10  -2  -3    0.60    0.07
 -10   2   3    0.68    0.07
 -10   2   3    0.58    0.07
 -10   2   3    0.64    0.07
  10  -1  -3    4.39    0.16
  10  -1  -3    4.20    0.15
 -10   1   3    4.11    0.13
 -10   1   3    4.20    0.15
  10   0  -3    0.03    0.04
  10   0  -3   -0.01    0.04
 -10   0   3    0.01    0.04
 -10   0   3    0.02    0.03
  10   1  -3    4.29    0.16
  10   1  -3    4.44    0.15
  10   1  -3    4.26    0.14
 -10  -1   3    4.38    0.15
 -10  -1   3    4.19    0.12
  10   2  -3    0.68    0.07
  10   2  -3    0.68    0.07
  10   2  -3    0.54    0.07
 -10  -2   3    0.62    0.05
 -10  -2   3    0.57    0.07
  10   3  -3   13.16    0.28
  10   3  -3   13.24    0.33
  10   3  -3   12.71    0.29
 -10  -3   3   13.41    0.29
  10   4  -3    5.32    0.16
  10   4  -3    5.41    0.18
  10   4  -3    5.41    0.23
 -10  -4   3    5.70    0.18
  10   5  -3    0.15    0.06
 -10  -5   3    0.15    0.04
 -10  -5   3    0.06    0.06
  10   6  -3    0.10    0.06
 -10  -6   3    0.08    0.04
 -10  -6   3    0.16    0.07
  10   7  -3    1.47    0.12
 -10  -7   3    1.66    0.09
 -10  -7   3    1.51    0.13
  10   8  -3    0.47    0.09
 -10  -8   3    0.58    0.10
 -10  -8   3    0.56    0.07
  10   9  -3    0.12    0.08
 -10  -9   3    0.20    0.09
 -10  -9   3    0.22    0.06
  10  10  -3    0.14    0.08
 -10 -10   3    0.14    0.09
 -10 -10   3    0.21    0.06
   9 -10  -3    0.08    0.08
  -9  10   3    0.03    0.08
  -9  10   3    0.10    0.07
   9  -9  -3    0.06    0.07
  -9   9   3    0.07    0.06
  -9   9   3    0.05    0.07
   9  -8  -3    5.13    0.21
  -9   8   3    5.02    0.20
  -9   8   3    4.79    0.20
   9  -7  -3    0.16    0.07
  -9   7   3    0.15    0.06
  -9   7   3    0.15    0.06
   9  -6  -3   10.02    0.28
  -9   6   3    9.89    0.27
  -9   6   3   10.50    0.27
   9  -5  -3    3.03    0.13
   9  -5  -3    3.18    0.16
  -9   5   3    3.41    0.15
  -9   5   3    3.22    0.14
  -9   5   3    3.13    0.14
   9  -4  -3    0.05    0.05
   9  -4  -3    0.02    0.04
  -9   4   3   -0.03    0.05
  -9   4   3    0.04    0.04
  -9   4   3    0.00    0.04
   9  -3  -3   11.54    0.27
   9  -3  -3   11.25    0.28
  -9   3   3   11.98    0.26
  -9   3   3   11.73    0.27
  -9   3   3   11.35    0.26
   9  -2  -3    0.23    0.05
   9  -2  -3    0.22    0.06
  -9   2   3    0.19    0.05
  -9   2   3    0.28    0.06
  -9   2   3    0.26    0.05
   9  -1  -3    3.91    0.14
   9  -1  -3    3.73    0.14
  -9   1   3    3.64    0.12
  -9   1   3    3.70    0.13
  -9   1   3    3.59    0.14
   9   0  -3    0.00    0.05
   9   0  -3    0.02    0.04
  -9   0   3    0.00    0.04
  -9   0   3   -0.02    0.04
  -9   0   3    0.00    0.03
   9   1  -3    3.80    0.13
   9   1  -3    3.76    0.13
   9   1  -3    3.88    0.15
  -9  -1   3    3.81    0.11
  -9  -1   3    4.72    0.24
  -9  -1   3    3.81    0.13
   9   2  -3    0.28    0.05
   9   2  -3    0.23    0.05
   9   2  -3    0.23    0.05
  -9  -2   3    0.21    0.03
  -9  -2   3    0.24    0.05
   9   3  -3   11.56    0.25
   9   3  -3   12.35    0.27
   9   3  -3   11.95    0.30
  -9  -3   3   12.12    0.22
  -9  -3   3   12.10    0.27
   9   4  -3    0.03    0.04
   9   4  -3    0.08    0.05
   9   4  -3    0.03    0.04
  -9  -4   3    0.03    0.04
  -9  -4   3    0.02    0.05
  -9  -4   3    0.04    0.03
   9   5  -3    3.22    0.16
   9   5  -3    3.27    0.14
  -9  -5   3    3.30    0.14
  -9  -5   3    3.34    0.10
   9   6  -3   10.56    0.27
  -9  -6   3   10.35    0.22
  -9  -6   3   10.34    0.28
   9   7  -3    0.19    0.07
  -9  -7   3    0.13    0.04
  -9  -7   3    0.12    0.07
   9   8  -3    5.13    0.20
  -9  -8   3    5.05    0.21
  -9  -8   3    5.29    0.16
   9   9  -3    0.08    0.07
  -9  -9   3    0.03    0.07
  -9  -9   3    0.06    0.05
   9  10  -3    0.10    0.08
  -9 -10   3    0.04    0.08
  -9 -10   3    0.03    0.05
  -8  11   3    0.44    0.10
  -8  11   3    0.33    0.08
   8 -10  -3    0.73    0.10
  -8  10   3    0.70    0.11
  -8  10   3    0.85    0.10
   8  -9  -3    0.58    0.09
  -8   9   3    0.55    0.08
  -8   9   3    0.42    0.09
   8  -8  -3    2.75    0.15
  -8   8   3    2.74    0.15
  -8   8   3    2.50    0.14
   8  -7  -3    0.38    0.07
  -8   7   3    0.23    0.07
  -8   7   3    0.56    0.08
   8  -6  -3    3.90    0.14
   8  -6  -3    4.35    0.17
  -8   6   3    3.85    0.16
  -8   6   3    4.08    0.16
   8  -5  -3    0.54    0.07
   8  -5  -3    0.67    0.07
  -8   5   3    0.66    0.08
  -8   5   3    0.71    0.07
  -8   5   3    0.78    0.08
   8  -4  -3    0.03    0.03
   8  -4  -3   -0.02    0.05
  -8   4   3    0.01    0.03
  -8   4   3   -0.03    0.04
  -8   4   3    0.03    0.04
   8  -3  -3   12.97    0.30
   8  -3  -3   13.51    0.28
  -8   3   3   13.38    0.28
  -8   3   3   13.84    0.29
  -8   3   3   13.58    0.28
   8  -2  -3    8.68    0.21
   8  -2  -3    8.53    0.22
  -8   2   3    8.94    0.21
  -8   2   3    8.88    0.20
  -8   2   3    8.83    0.21
   8  -1  -3   26.05    0.47
   8  -1  -3   25.55    0.47
  -8   1   3   24.87    0.46
  -8   1   3   25.66    0.45
  -8   1   3   25.78    0.47
   8   0  -3   -0.03    0.03
   8   0  -3   -0.06    0.04
  -8   0   3   -0.05    0.03
  -8   0   3    0.01    0.04
  -8   0   3   -0.04    0.03
   8   1  -3   25.12    0.45
   8   1  -3   25.85    0.48
   8   1  -3   25.58    0.45
  -8  -1   3   25.66    0.45
  -8  -1   3   25.48    0.48
  -8  -1   3   25.41    0.43
   8   2  -3    8.87    0.23
   8   2  -3    9.11    0.20
   8   2  -3    9.19    0.21
  -8  -2   3    8.71    0.17
  -8  -2   3    9.05    0.21
  -8  -2   3    9.27    0.24
   8   3  -3   13.86    0.29
   8   3  -3   13.34    0.31
   8   3  -3   13.64    0.26
  -8  -3   3   14.09    0.28
  -8  -3   3   13.46    0.23
   8   4  -3    0.04    0.04
   8   4  -3   -0.02    0.02
   8   4  -3   -0.01    0.03
   8   4  -3    0.01    0.04
  -8  -4   3    0.01    0.03
  -8  -4   3   -0.05    0.04
   8   5  -3    0.69    0.08
   8   5  -3    0.63    0.06
   8   5  -3    0.47    0.07
  -8  -5   3    0.70    0.06
  -8  -5   3    0.74    0.09
   8   6  -3    4.34    0.21
   8   6  -3    3.93    0.16
  -8  -6   3    4.05    0.16
  -8  -6   3    4.17    0.13
   8   7  -3    0.28    0.07
  -8  -7   3    0.35    0.07
  -8  -7   3    0.38    0.05
   8   8  -3    2.74    0.15
  -8  -8   3    2.43    0.15
  -8  -8   3    2.69    0.12
   8   9  -3    0.63    0.10
  -8  -9   3    0.52    0.10
  -8  -9   3    0.54    0.07
   8  10  -3    0.48    0.10
  -8 -10   3    0.61    0.11
  -8 -10   3    0.84    0.09
   8  11  -3    0.36    0.10
  -8 -11   3    0.18    0.07
  -8 -11   3    0.28    0.10
  -7  11   3   -0.01    0.07
  -7  11   3    0.11    0.06
   7 -10  -3    3.70    0.18
  -7  10   3    3.93    0.18
  -7  10   3    4.05    0.20
   7  -9  -3    4.85    0.19
  -7   9   3    4.55    0.19
  -7   9   3    4.45    0.18
   7  -8  -3    0.58    0.08
  -7   8   3    0.44    0.08
  -7   8   3    0.58    0.08
   7  -7  -3    0.03    0.06
  -7   7   3    0.04    0.05
  -7   7   3    0.04    0.05
   7  -6  -3    3.33    0.14
   7  -6  -3    3.42    0.12
  -7   6   3    3.30    0.15
  -7   6   3    3.78    0.13
  -7   6   3    3.33    0.14
   7  -5  -3   -0.02    0.03
   7  -5  -3   -0.02    0.05
  -7   5   3   -0.02    0.04
  -7   5   3    0.00    0.03
  -7   5   3   -0.01    0.04
   7  -4  -3    9.22    0.23
   7  -4  -3    9.54    0.21
  -7   4   3    9.36    0.21
  -7   4   3    9.56    0.23
  -7   4   3    9.33    0.22
   7  -3  -3    6.57    0.18
   7  -3  -3    6.73    0.16
  -7   3   3    6.35    0.17
  -7   3   3    6.61    0.16
  -7   3   3    6.38    0.17
   7  -2  -3   10.25    0.23
   7  -2  -3   10.68    0.23
  -7   2   3   10.73    0.23
  -7   2   3   10.62    0.23
  -7   2   3   10.67    0.23
   7  -1  -3    3.47    0.11
   7  -1  -3    3.34    0.11
  -7   1   3    3.50    0.10
  -7   1   3    3.23    0.11
  -7   1   3    3.51    0.11
   7   0  -3    0.07    0.03
   7   0  -3   -0.03    0.03
  -7   0   3    0.02    0.02
  -7   0   3   -0.01    0.03
  -7   0   3   -0.02    0.03
   7   1  -3    3.41    0.12
   7   1  -3    3.50    0.11
  -7  -1   3    3.49    0.11
  -7  -1   3    3.57    0.09
  -7  -1   3    3.36    0.12
   7   2  -3   10.40    0.25
   7   2  -3   10.28    0.22
   7   2  -3   10.78    0.21
  -7  -2   3   10.68    0.22
  -7  -2   3   10.55    0.19
  -7  -2   3   10.71    0.25
   7   3  -3    6.92    0.19
   7   3  -3    6.32    0.15
   7   3  -3    6.52    0.13
   7   3  -3    6.68    0.17
  -7  -3   3    6.28    0.16
  -7  -3   3    6.64    0.13
  -7  -3   3    6.70    0.20
  -7  -3   3    6.59    0.18
   7   4  -3    9.70    0.19
   7   4  -3    9.58    0.22
   7   4  -3    9.36    0.17
   7   4  -3   10.03    0.25
  -7  -4   3    9.62    0.19
  -7  -4   3    9.71    0.24
   7   5  -3    0.02    0.03
   7   5  -3   -0.01    0.04
   7   5  -3    0.01    0.02
   7   5  -3   -0.05    0.04
  -7  -5   3    0.02    0.04
  -7  -5   3    0.00    0.03
   7   6  -3    3.60    0.14
   7   6  -3    3.78    0.16
  -7  -6   3    3.66    0.12
  -7  -6   3    3.49    0.15
   7   7  -3    0.13    0.06
  -7  -7   3    0.03    0.04
  -7  -7   3    0.04    0.06
   7   8  -3    0.44    0.08
  -7  -8   3    0.55    0.07
  -7  -8   3    0.55    0.09
   7   9  -3    5.05    0.20
  -7  -9   3    4.78    0.20
  -7  -9   3    4.72    0.17
   7  10  -3    3.71    0.19
  -7 -10   3    3.72    0.16
  -7 -10   3    3.51    0.19
   7  11  -3   -0.07    0.07
  -7 -11   3   -0.05    0.06
  -7 -11   3    0.01    0.08
  -6  11   3    0.52    0.09
  -6  11   3    0.32    0.09
   6 -10  -3    0.10    0.06
  -6  10   3    0.08    0.06
  -6  10   3    0.09    0.07
   6  -9  -3    0.35    0.07
  -6   9   3    0.37    0.07
  -6   9   3    0.38    0.08
   6  -8  -3    2.06    0.12
  -6   8   3    2.10    0.14
  -6   8   3    1.93    0.12
   6  -7  -3    7.50    0.19
   6  -7  -3    7.37    0.21
  -6   7   3    7.25    0.21
  -6   7   3    7.40    0.22
   6  -6  -3   -0.01    0.05
   6  -6  -3    0.02    0.03
  -6   6   3    0.00    0.03
  -6   6   3    0.04    0.05
  -6   6   3    0.01    0.04
   6  -5  -3    2.60    0.12
   6  -5  -3    2.44    0.09
  -6   5   3    2.60    0.11
  -6   5   3    2.68    0.09
   6  -4  -3    0.02    0.03
   6  -4  -3    0.03    0.04
  -6   4   3   -0.01    0.02
  -6   4   3   -0.04    0.04
  -6   4   3   -0.06    0.03
   6  -3  -3   15.43    0.28
   6  -3  -3   14.86    0.30
  -6   3   3   14.79    0.28
  -6   3   3   15.06    0.30
  -6   3   3   14.79    0.29
   6  -2  -3   10.02    0.22
   6  -2  -3    9.78    0.20
  -6   2   3   10.30    0.21
  -6   2   3    9.81    0.21
  -6   2   3    9.72    0.20
   6  -1  -3   49.07    0.79
   6  -1  -3   49.28    0.79
  -6   1   3   49.77    0.78
  -6   1   3   48.85    0.78
  -6   1   3   48.91    0.78
   6   0  -3    0.01    0.03
   6   0  -3   -0.02    0.03
  -6   0   3    0.01    0.02
  -6   0   3   -0.02    0.03
  -6   0   3    0.02    0.03
   6   1  -3   48.29    0.78
   6   1  -3   49.76    0.78
   6   1  -3   49.06    0.80
  -6  -1   3   49.59    0.76
  -6  -1   3   49.45    0.80
  -6  -1   3   49.19    0.78
   6   2  -3    9.86    0.19
   6   2  -3    9.71    0.20
   6   2  -3    9.75    0.22
  -6  -2   3    9.52    0.21
  -6  -2   3    9.77    0.18
  -6  -2   3    9.59    0.22
  -6  -2   3    9.67    0.20
   6   3  -3   15.28    0.26
   6   3  -3   14.86    0.25
   6   3  -3   15.10    0.29
   6   3  -3   14.30    0.31
  -6  -3   3   14.81    0.32
  -6  -3   3   15.22    0.25
  -6  -3   3   14.83    0.30
  -6  -3   3   15.13    0.28
   6   4  -3    0.00    0.02
   6   4  -3   -0.01    0.03
   6   4  -3    0.01    0.02
   6   4  -3   -0.04    0.03
  -6  -4   3    0.00    0.04
  -6  -4   3    0.05    0.04
  -6  -4   3    0.00    0.02
   6   5  -3    2.59    0.06
   6   5  -3    2.56    0.13
   6   5  -3    2.58    0.07
   6   5  -3    2.50    0.11
   6   5  -3    2.54    0.06
  -6  -5   3    2.63    0.12
  -6  -5   3    2.68    0.09
   6   6  -3    0.03    0.04
   6   6  -3    0.00    0.04
   6   6  -3    0.03    0.03
  -6  -6   3    0.03    0.03
  -6  -6   3   -0.05    0.05
   6   7  -3    7.65    0.22
   6   7  -3    7.49    0.24
  -6  -7   3    7.24    0.19
  -6  -7   3    7.41    0.22
   6   8  -3    2.18    0.13
  -6  -8   3    1.89    0.11
  -6  -8   3    1.96    0.13
   6   9  -3    0.29    0.07
  -6  -9   3    0.46    0.07
  -6  -9   3    0.30    0.08
   6  10  -3    0.10    0.07
  -6 -10   3    0.11    0.06
  -6 -10   3    0.11    0.08
   6  11  -3    0.22    0.09
  -6 -11   3    0.40    0.10
  -6 -11   3    0.33    0.08
  -5  12   3    4.36    0.20
  -5  12   3    4.21    0.22
  -5  11   3    0.51    0.10
  -5  11   3    0.53    0.08
   5 -10  -3    0.08    0.06
  -5  10   3    0.05    0.05
  -5  10   3    0.04    0.07
   5  -9  -3    0.51    0.07
  -5   9   3    0.40    0.07
  -5   9   3    0.43    0.08
   5  -8  -3    1.14    0.09
  -5   8   3    0.98    0.10
  -5   8   3    1.14    0.10
   5  -7  -3    2.43    0.12
   5  -7  -3    2.23    0.10
  -5   7   3    2.55    0.13
  -5   7   3    2.20    0.12
   5  -6  -3    1.95    0.09
   5  -6  -3    1.73    0.10
  -5   6   3    1.70    0.10
  -5   6   3    1.93    0.08
  -5   6   3    1.81    0.11
   5  -5  -3   12.97    0.25
   5  -5  -3   12.47    0.27
  -5   5   3   12.79    0.24
  -5   5   3   12.46    0.27
  -5   5   3   13.03    0.28
   5  -4  -3   25.99    0.46
   5  -4  -3   25.25    0.43
  -5   4   3   25.88    0.46
  -5   4   3   24.90    0.42
  -5   4   3   25.42    0.45
   5  -3  -3    1.40    0.06
   5  -3  -3    1.36    0.08
  -5   3   3    1.53    0.08
  -5   3   3    1.38    0.06
  -5   3   3    1.34    0.07
   5  -2  -3    3.88    0.11
   5  -2  -3    3.89    0.10
  -5   2   3    3.97    0.11
  -5   2   3    4.01    0.10
  -5   2   3    3.88    0.11
   5  -1  -3    0.36    0.04
   5  -1  -3    0.37    0.04
  -5   1   3    0.36    0.04
  -5   1   3    0.35    0.04
  -5   1   3    0.47    0.04
   5   0  -3   -0.01    0.02
   5   0  -3   -0.02    0.02
  -5   0   3    0.05    0.03
  -5   0   3    0.01    0.02
  -5   0   3    0.00    0.02
  -5   0   3    0.02    0.03
   5   1  -3    0.38    0.04
   5   1  -3    0.38    0.04
   5   1  -3    0.37    0.04
  -5  -1   3    0.41    0.04
  -5  -1   3    0.36    0.03
  -5  -1   3    0.35    0.04
   5   2  -3    3.86    0.11
   5   2  -3    3.82    0.09
   5   2  -3    3.69    0.12
  -5  -2   3    3.80    0.11
  -5  -2   3    3.84    0.08
  -5  -2   3    3.85    0.09
  -5  -2   3    3.59    0.10
   5   3  -3    1.32    0.08
   5   3  -3    1.43    0.07
   5   3  -3    1.36    0.05
   5   3  -3    1.42    0.05
  -5  -3   3    1.39    0.08
  -5  -3   3    1.36    0.07
  -5  -3   3    1.45    0.05
  -5  -3   3    1.61    0.08
   5   4  -3   25.57    0.41
   5   4  -3   25.35    0.48
   5   4  -3   25.74    0.40
   5   4  -3   25.78    0.41
   5   4  -3   24.83    0.44
  -5  -4   3   25.67    0.42
  -5  -4   3   25.79    0.46
  -5  -4   3   25.65    0.48
   5   5  -3   12.91    0.27
   5   5  -3   12.98    0.30
   5   5  -3   12.85    0.23
  -5  -5   3   13.05    0.25
  -5  -5   3   12.90    0.28
   5   6  -3    1.96    0.11
   5   6  -3    1.86    0.08
   5   6  -3    1.90    0.12
  -5  -6   3    1.96    0.11
  -5  -6   3    2.04    0.09
   5   7  -3    2.52    0.09
   5   7  -3    2.39    0.14
   5   7  -3    2.54    0.13
  -5  -7   3    2.28    0.10
  -5  -7   3    2.53    0.13
   5   8  -3    1.24    0.15
   5   8  -3    1.16    0.10
  -5  -8   3    1.17    0.11
  -5  -8   3    1.09    0.09
   5   9  -3    0.43    0.08
  -5  -9   3    0.41    0.07
  -5  -9   3    0.39    0.09
   5  10  -3    0.03    0.07
  -5 -10   3    0.01    0.07
  -5 -10   3    0.05    0.06
   5  11  -3    0.61    0.10
  -5 -11   3    0.70    0.11
  -5 -11   3    0.64    0.09
   5  12  -3    4.34    0.22
  -5 -12   3    4.40    0.22
  -5 -12   3    4.36    0.20
  -4  12   3    0.00    0.08
  -4  12   3    0.11    0.06
  -4  11   3    0.65    0.11
  -4  11   3    0.66    0.09
  -4  10   3    0.15    0.07
  -4  10   3    0.10    0.05
   4  -9  -3    2.36    0.12
  -4   9   3    2.60    0.13
  -4   9   3    2.29    0.14
   4  -8  -3    1.13    0.09
  -4   8   3    1.05    0.09
  -4   8   3    1.30    0.11
   4  -7  -3    0.47    0.06
  -4   7   3    0.33    0.06
  -4   7   3    0.41    0.05
  -4   7   3    0.50    0.06
   4  -6  -3    1.43    0.09
   4  -6  -3    1.55    0.08
  -4   6   3    1.39    0.10
  -4   6   3    1.60    0.09
  -4   6   3    1.57    0.07
   4  -5  -3    0.07    0.03
   4  -5  -3    0.03    0.03
  -4   5   3    0.07    0.02
  -4   5   3    0.05    0.03
  -4   5   3    0.09    0.04
   4  -4  -3    0.07    0.03
   4  -4  -3    0.17    0.03
  -4   4   3    0.19    0.04
  -4   4   3    0.17    0.04
  -4   4   3    0.20    0.03
   4  -3  -3    3.49    0.11
   4  -3  -3    3.62    0.09
  -4   3   3    3.76    0.08
  -4   3   3    3.58    0.11
  -4   3   3    3.64    0.11
  -4   3   3    3.71    0.12
   4  -2  -3   26.81    0.42
   4  -2  -3   26.64    0.45
  -4   2   3   26.77    0.42
  -4   2   3   25.42    0.45
  -4   2   3   27.00    0.45
  -4   2   3   27.14    0.45
   4  -1  -3   34.89    0.56
   4  -1  -3   36.11    0.57
  -4   1   3   34.62    0.56
  -4   1   3   35.40    0.56
  -4   1   3   35.49    0.58
  -4   1   3   35.72    0.57
   4   0  -3   -0.01    0.02
   4   0  -3    0.00    0.02
  -4   0   3    0.00    0.02
  -4   0   3   -0.02    0.03
  -4   0   3   -0.01    0.02
  -4   0   3    0.00    0.02
   4   1  -3   35.86    0.56
   4   1  -3   34.97    0.58
   4   1  -3   35.74    0.56
  -4  -1   3   35.53    0.57
  -4  -1   3   35.44    0.56
  -4  -1   3   35.84    0.57
  -4  -1   3   35.66    0.58
  -4  -1   3   35.62    0.56
   4   2  -3   26.94    0.42
   4   2  -3   26.12    0.43
   4   2  -3   25.64    0.46
  -4  -2   3   26.74    0.40
  -4  -2   3   27.02    0.43
  -4  -2   3   26.04    0.44
  -4  -2   3   26.49    0.43
  -4  -2   3   26.67    0.46
  -4  -2   3   26.41    0.42
   4   3  -3    3.66    0.09
   4   3  -3    3.81    0.13
   4   3  -3    3.74    0.11
   4   3  -3    3.61    0.08
   4   3  -3    3.80    0.10
  -4  -3   3    3.67    0.08
  -4  -3   3    3.75    0.09
  -4  -3   3    3.63    0.11
   4   4  -3    0.16    0.02
   4   4  -3    0.13    0.04
   4   4  -3    0.17    0.03
   4   4  -3    0.09    0.02
   4   4  -3    0.13    0.04
  -4  -4   3    0.11    0.04
  -4  -4   3    0.11    0.02
  -4  -4   3    0.11    0.03
   4   5  -3    0.04    0.04
   4   5  -3    0.09    0.04
   4   5  -3    0.09    0.03
   4   5  -3    0.06    0.04
  -4  -5   3    0.04    0.04
   4   6  -3    1.69    0.11
   4   6  -3    1.57    0.10
   4   6  -3    1.48    0.08
  -4  -6   3    1.63    0.10
   4   7  -3    0.47    0.07
   4   7  -3    0.46    0.07
   4   7  -3    0.51    0.05
  -4  -7   3    0.40    0.07
   4   8  -3    1.09    0.10
   4   8  -3    1.21    0.07
   4   8  -3    1.12    0.12
  -4  -8   3    1.07    0.10
   4   9  -3    2.61    0.14
  -4  -9   3    2.31    0.15
   4  10  -3    0.09    0.07
  -4 -10   3    0.12    0.08
   4  11  -3    0.91    0.11
  -4 -11   3    0.56    0.10
   4  12  -3   -0.06    0.07
  -4 -12   3   -0.04    0.08
  -4 -12   3    0.04    0.07
  -3  12   3    2.66    0.19
  -3  12   3    2.67    0.15
  -3  11   3    2.85    0.17
  -3  11   3    2.63    0.14
  -3  10   3    0.91    0.09
  -3  10   3    0.81    0.10
   3  -9  -3    0.38    0.06
  -3   9   3    0.44    0.07
  -3   9   3    0.38    0.08
   3  -8  -3    4.95    0.15
  -3   8   3    4.94    0.16
  -3   8   3    4.85    0.18
   3  -7  -3    0.02    0.04
  -3   7   3    0.04    0.04
  -3   7   3    0.03    0.03
  -3   7   3    0.02    0.05
  -3   7   3    0.04    0.03
   3  -6  -3    6.57    0.17
  -3   6   3    6.55    0.17
  -3   6   3    6.42    0.18
  -3   6   3    6.53    0.15
   3  -5  -3    1.28    0.07
   3  -5  -3    1.24    0.06
  -3   5   3    1.17    0.05
  -3   5   3    1.22    0.07
  -3   5   3    1.19    0.08
   3  -4  -3    2.75    0.09
   3  -4  -3    2.89    0.07
  -3   4   3    2.79    0.10
  -3   4   3    2.72    0.10
  -3   4   3    2.73    0.07
  -3   4   3    2.79    0.10
   3  -3  -3    5.52    0.13
   3  -3  -3    5.67    0.11
  -3   3   3    5.75    0.13
  -3   3   3    5.72    0.14
  -3   3   3    5.68    0.10
  -3   3   3    5.38    0.14
   3  -2  -3   11.93    0.22
   3  -2  -3   11.77    0.19
  -3   2   3   11.80    0.19
  -3   2   3   11.61    0.22
  -3   2   3   12.07    0.22
   3  -1  -3    3.72    0.10
   3  -1  -3    3.97    0.08
  -3   1   3    3.88    0.10
  -3   1   3    3.71    0.09
  -3   1   3    3.94    0.08
   3   0  -3   -0.04    0.02
   3   0  -3   -0.07    0.02
  -3   0   3   -0.04    0.03
  -3   0   3   -0.01    0.02
  -3   0   3   -0.02    0.02
   3   1  -3    3.91    0.09
   3   1  -3    3.97    0.09
   3   1  -3    4.02    0.11
  -3  -1   3    3.98    0.10
  -3  -1   3    3.87    0.09
  -3  -1   3    3.89    0.11
  -3  -1   3    4.04    0.09
  -3  -1   3    3.89    0.10
   3   2  -3   11.25    0.21
   3   2  -3   11.57    0.23
   3   2  -3   11.73    0.20
  -3  -2   3   11.61    0.20
  -3  -2   3   11.72    0.19
  -3  -2   3   11.86    0.21
   3   3  -3    5.95    0.15
   3   3  -3    5.72    0.12
   3   3  -3    5.71    0.13
   3   3  -3    5.61    0.11
  -3  -3   3    5.67    0.11
  -3  -3   3    5.76    0.14
   3   4  -3    2.77    0.08
   3   4  -3    2.79    0.09
   3   4  -3    2.86    0.06
   3   4  -3    2.58    0.11
   3   4  -3    2.79    0.11
  -3  -4   3    2.75    0.11
  -3  -4   3    2.78    0.06
   3   5  -3    1.16    0.07
   3   5  -3    1.27    0.03
   3   5  -3    1.17    0.09
   3   5  -3    1.33    0.07
   3   5  -3    1.32    0.09
  -3  -5   3    1.26    0.09
  -3  -5   3    1.22    0.03
   3   6  -3    6.15    0.20
   3   6  -3    6.64    0.18
   3   6  -3    6.89    0.16
   3   6  -3    6.92    0.22
  -3  -6   3    6.81    0.19
   3   7  -3    0.04    0.05
   3   7  -3    0.05    0.05
   3   7  -3    0.02    0.04
  -3  -7   3   -0.01    0.05
   3   8  -3    4.93    0.19
   3   8  -3    4.99    0.14
   3   8  -3    5.03    0.17
  -3  -8   3    4.73    0.18
   3   9  -3    0.45    0.08
   3   9  -3    0.45    0.06
  -3  -9   3    0.44    0.08
   3  10  -3    0.79    0.10
  -3 -10   3    0.91    0.11
   3  11  -3    2.91    0.17
  -3 -11   3    2.70    0.18
   3  12  -3    2.97    0.19
  -3 -12   3    2.43    0.18
  -2  12   3    2.24    0.14
  -2  12   3    1.99    0.17
  -2  11   3    7.32    0.26
  -2  11   3    6.86    0.22
  -2  10   3    3.06    0.17
  -2  10   3    2.71    0.13
   2  -9  -3    0.46    0.06
  -2   9   3    0.52    0.08
  -2   9   3    0.61    0.07
   2  -8  -3    0.01    0.04
  -2   8   3   -0.04    0.03
  -2   8   3   -0.03    0.03
  -2   8   3    0.01    0.05
   2  -7  -3    0.16    0.04
  -2   7   3    0.12    0.04
  -2   7   3    0.17    0.04
  -2   7   3    0.13    0.06
  -2   7   3    0.15    0.04
   2  -6  -3    0.60    0.06
  -2   6   3    0.65    0.07
  -2   6   3    0.70    0.05
  -2   6   3    0.73    0.07
  -2   6   3    0.71    0.05
   2  -5  -3   11.29    0.22
  -2   5   3   11.22    0.24
  -2   5   3   11.08    0.23
  -2   5   3   11.32    0.21
  -2   5   3   11.08    0.23
  -2   5   3   11.13    0.21
   2  -4  -3    0.10    0.03
  -2   4   3    0.13    0.03
  -2   4   3    0.14    0.02
  -2   4   3    0.13    0.03
  -2   4   3    0.12    0.02
  -2   4   3    0.10    0.03
   2  -3  -3    1.24    0.06
  -2   3   3    1.14    0.06
  -2   3   3    1.36    0.06
  -2   3   3    1.18    0.06
  -2   2   3   10.14    0.19
  -2   2   3   10.12    0.19
   2  -1  -3    0.44    0.02
  -2   1   3    0.35    0.03
  -2   1   3    0.39    0.04
   2   0  -3    0.02    0.02
   2   0  -3   -0.02    0.02
   2   0  -3    0.00    0.01
  -2   0   3   -0.01    0.02
  -2   0   3    0.02    0.02
  -2   0   3    0.04    0.02
  -2   0   3   -0.01    0.02
   2   1  -3    0.47    0.04
   2   1  -3    0.41    0.03
   2   1  -3    0.54    0.05
   2   1  -3    0.46    0.04
  -2  -1   3    0.40    0.03
  -2  -1   3    0.52    0.04
  -2  -1   3    0.39    0.03
   2   2  -3   10.16    0.18
   2   2  -3   10.39    0.21
   2   2  -3    9.95    0.18
   2   2  -3   10.23    0.18
   2   2  -3   10.42    0.21
  -2  -2   3   10.15    0.18
  -2  -2   3   10.63    0.20
   2   3  -3    1.23    0.08
   2   3  -3    1.24    0.07
   2   3  -3    1.36    0.05
   2   3  -3    1.18    0.06
   2   3  -3    1.27    0.04
  -2  -3   3    1.23    0.05
  -2  -3   3    1.29    0.07
   2   4  -3    0.30    0.04
   2   4  -3    0.16    0.04
   2   4  -3    0.15    0.02
   2   4  -3    0.13    0.04
   2   4  -3    0.14    0.03
  -2  -4   3    0.09    0.02
  -2  -4   3    0.12    0.04
   2   5  -3   10.85    0.26
   2   5  -3   10.90    0.23
   2   5  -3   11.26    0.19
   2   5  -3   11.66    0.27
   2   5  -3   11.40    0.22
  -2  -5   3   11.14    0.19
  -2  -5   3   11.53    0.25
   2   6  -3    0.75    0.03
   2   6  -3    0.77    0.06
   2   6  -3    0.70    0.08
   2   6  -3    0.57    0.07
   2   6  -3    0.66    0.06
  -2  -6   3    0.67    0.07
  -2  -6   3    0.67    0.04
   2   7  -3    0.12    0.05
   2   7  -3    0.13    0.05
   2   7  -3    0.17    0.05
  -2  -7   3    0.12    0.05
  -2  -7   3    0.11    0.03
   2   8  -3    0.01    0.04
   2   8  -3    0.03    0.05
   2   8  -3    0.03    0.05
  -2  -8   3    0.00    0.05
   2   9  -3    0.52    0.08
   2   9  -3    0.52    0.08
   2   9  -3    0.62    0.07
  -2  -9   3    0.37    0.08
   2  10  -3    2.84    0.13
   2  10  -3    2.97    0.16
  -2 -10   3    2.56    0.16
   2  11  -3    7.31    0.25
  -2 -11   3    6.57    0.25
   2  12  -3    2.31    0.17
  -2 -12   3    2.23    0.18
   1 -12  -3    2.50    0.17
  -1  12   3    3.04    0.15
  -1  12   3    2.86    0.19
  -1  11   3    0.14    0.05
  -1  11   3    0.00    0.07
  -1  10   3    4.32    0.19
  -1  10   3    4.30    0.16
  -1   9   3    6.62    0.19
  -1   9   3    7.02    0.23
   1  -8  -3    1.53    0.08
  -1   8   3    1.32    0.09
  -1   8   3    1.23    0.08
  -1   8   3    1.47    0.09
  -1   8   3    1.37    0.11
   1  -7  -3    0.03    0.03
  -1   7   3    0.03    0.03
  -1   7   3    0.00    0.03
  -1   7   3    0.09    0.04
  -1   7   3    0.08    0.05
   1  -6  -3   13.37    0.26
  -1   6   3   13.87    0.29
  -1   6   3   14.00    0.27
  -1   6   3   13.58    0.26
  -1   6   3   13.89    0.27
  -1   6   3   13.76    0.27
   1  -5  -3   15.96    0.29
  -1   5   3   15.82    0.28
  -1   5   3   15.79    0.31
  -1   5   3   15.66    0.29
  -1   5   3   16.31    0.28
  -1   5   3   15.78    0.30
   1  -4  -3    6.31    0.14
  -1   4   3    6.10    0.14
  -1   4   3    5.92    0.14
  -1   4   3    6.35    0.13
  -1   4   3    5.92    0.12
  -1   4   3    6.12    0.15
   1  -3  -3    6.61    0.14
  -1   3   3    6.41    0.14
  -1   3   3    6.87    0.12
  -1   3   3    6.87    0.12
  -1   3   3    6.88    0.14
  -1   2   3    3.88    0.09
  -1   2   3    3.89    0.09
  -1   2   3    3.71    0.10
   1  -1  -3    3.82    0.07
   1  -1  -3    3.88    0.08
  -1   1   3    3.79    0.07
  -1   1   3    3.79    0.08
  -1   1   3    3.66    0.09
  -1   1   3    3.58    0.09
   1   0  -3   -0.02    0.01
   1   0  -3   -0.01    0.01
   1   0  -3   -0.03    0.01
   1   0  -3   -0.02    0.02
  -1   0   3   -0.02    0.02
  -1   0   3   -0.03    0.01
  -1   0   3   -0.01    0.02
  -1   0   3   -0.02    0.01
  -1   0   3   -0.01    0.02
   1   1  -3    3.65    0.09
   1   1  -3    3.64    0.09
   1   1  -3    3.82    0.07
   1   1  -3    3.70    0.07
  -1  -1   3    3.70    0.10
  -1  -1   3    3.74    0.09
  -1  -1   3    3.70    0.08
  -1  -1   3    3.78    0.07
   1   2  -3    3.96    0.09
   1   2  -3    3.97    0.10
   1   2  -3    3.91    0.08
  -1  -2   3    3.93    0.09
  -1  -2   3    3.82    0.11
   1   3  -3    6.88    0.14
   1   3  -3    6.81    0.14
   1   3  -3    6.88    0.17
  -1  -3   3    6.81    0.17
  -1  -3   3    6.85    0.13
   1   4  -3    6.00    0.14
   1   4  -3    6.08    0.14
   1   4  -3    6.08    0.17
  -1  -4   3    6.20    0.17
  -1  -4   3    6.01    0.12
   1   5  -3   16.25    0.30
   1   5  -3   15.55    0.30
   1   5  -3   16.28    0.34
  -1  -5   3   15.76    0.27
   1   6  -3   14.41    0.32
   1   6  -3   13.88    0.28
   1   6  -3   13.77    0.28
  -1  -6   3   13.57    0.24
   1   7  -3    0.02    0.04
   1   7  -3   -0.01    0.04
   1   7  -3    0.06    0.05
  -1  -7   3    0.04    0.02
   1   8  -3    1.40    0.11
   1   8  -3    1.41    0.11
   1   8  -3    1.28    0.09
   1   9  -3    6.81    0.23
   1   9  -3    7.16    0.22
   1   9  -3    7.09    0.20
   1  10  -3    4.42    0.16
   1  10  -3    4.25    0.18
   1  11  -3    0.12    0.05
   1  11  -3    0.01    0.07
  -1 -11   3    0.16    0.09
   1  12  -3    2.82    0.18
  -1 -12   3    2.84    0.19
   0 -12  -3    0.14    0.08
   0  12   3    0.29    0.10
   0 -11  -3    0.01    0.07
   0  11   3    0.01    0.07
   0  11   3    0.04    0.05
   0 -10  -3    1.87    0.13
   0  10   3    2.29    0.12
   0  10   3    2.48    0.15
   0  -9  -3    3.07    0.14
   0   9   3    3.18    0.13
   0   9   3    3.27    0.16
   0  -8  -3    0.53    0.05
   0   8   3    0.34    0.07
   0   8   3    0.45    0.06
   0   8   3    0.46    0.06
   0   8   3    0.55    0.06
   0  -7  -3   10.40    0.21
   0   7   3   10.55    0.24
   0   7   3   10.55    0.23
   0   7   3   10.54    0.26
   0   7   3   10.40    0.23
   0  -6  -3   19.63    0.34
   0   6   3   19.62    0.35
   0   6   3   19.84    0.38
   0   6   3   18.93    0.34
   0   6   3   19.31    0.35
   0   6   3   19.54    0.36
   0  -5  -3    0.12    0.03
   0   5   3    0.15    0.03
   0   5   3    0.19    0.04
   0   5   3    0.20    0.03
   0   5   3    0.14    0.03
   0   5   3    0.15    0.03
   0  -4  -3    1.20    0.05
   0  -4  -3    1.15    0.05
   0   4   3    1.24    0.05
   0   4   3    1.31    0.07
   0   4   3    1.29    0.06
   0   4   3    1.25    0.06
   0  -3  -3   20.90    0.33
   0   3   3   20.35    0.34
   0   3   3   21.01    0.35
   0   3   3   20.98    0.33
   0   3   3   20.05    0.35
   0  -2  -3   41.18    0.63
   0  -2  -3   40.10    0.62
   0  -2  -3   40.75    0.61
   0   2   3   40.71    0.63
   0   2   3   40.82    0.62
   0   2   3   40.67    0.64
   0   2   3   40.41    0.63
   0  -1  -3   16.31    0.26
   0  -1  -3   16.03    0.26
   0   1   3   15.62    0.26
   0   1   3   16.19    0.26
   0   1   3   16.10    0.27
   0   1   3   16.06    0.26
   0   1   3   15.51    0.27
   0   0  -3    0.03    0.02
   0   0  -3   -0.02    0.01
   0   0  -3   -0.02    0.01
   0   0   3   -0.02    0.01
   0   0   3   -0.02    0.01
   0   0   3   -0.03    0.02
   0   0   3    0.00    0.02
   0   0   3   -0.01    0.02
   0   1  -3   16.33    0.28
   0   1  -3   16.34    0.24
   0   1  -3   15.96    0.27
   0   1  -3   16.62    0.24
   0  -1   3   15.61    0.27
   0  -1   3   16.10    0.28
   0  -1   3   16.18    0.24
   0   2  -3   41.72    0.66
   0   2  -3   40.61    0.61
   0   2  -3   39.87    0.63
   0  -2   3   40.30    0.66
   0  -2   3   40.78    0.63
   0   3  -3   21.74    0.39
   0   3  -3   21.18    0.36
   0   3  -3   21.23    0.35
   0  -3   3   20.67    0.35
   0  -3   3   21.33    0.38
   0   4  -3    1.38    0.08
   0   4  -3    1.36    0.07
   0   4  -3    1.25    0.06
   0  -4   3    1.21    0.08
   0  -4   3    1.27    0.05
   0   5  -3    0.15    0.04
   0   5  -3    0.14    0.04
   0   5  -3    0.18    0.05
   0  -5   3    0.13    0.05
   0  -5   3    0.16    0.03
   0   6  -3   19.48    0.36
   0   6  -3   20.03    0.41
   0   6  -3   19.62    0.37
   0  -6   3   19.62    0.40
   0  -6   3   19.21    0.33
   0   7  -3   10.08    0.24
   0   7  -3   10.52    0.24
   0  -7   3   10.48    0.20
   0   8  -3    0.68    0.07
   0   8  -3    0.60    0.07
   0  -8   3    0.47    0.08
   0   9  -3    3.05    0.15
   0   9  -3    3.14    0.16
   0   9  -3    3.13    0.14
   0  10  -3    2.25    0.12
   0  10  -3    2.14    0.14
   0  11  -3    0.10    0.05
   0  11  -3    0.00    0.07
   0  12  -3    0.20    0.09
   0  12  -3    0.38    0.07
   0 -12   3    0.09    0.09
  -1 -12  -3    4.51    0.21
   1  12   3    4.93    0.23
  -1 -11  -3    1.44    0.13
   1  11   3    1.02    0.12
  -1 -10  -3    3.12    0.16
   1  10   3    3.14    0.17
   1  10   3    3.27    0.13
  -1  -9  -3    0.07    0.06
   1   9   3    0.07    0.07
   1   9   3    0.15    0.04
   1   9   3    0.12    0.06
  -1  -8  -3   11.46    0.27
   1   8   3   11.60    0.26
   1   8   3   11.51    0.25
   1   8   3   10.82    0.27
   1   8   3   11.24    0.28
  -1  -7  -3    5.64    0.13
  -1  -7  -3    5.47    0.16
   1   7   3    5.65    0.16
   1   7   3    5.54    0.15
   1   7   3    5.54    0.13
   1   7   3    5.71    0.18
   1   7   3    5.55    0.16
  -1  -6  -3    0.15    0.03
  -1  -6  -3    0.17    0.04
   1   6   3    0.21    0.04
   1   6   3    0.16    0.03
   1   6   3    0.16    0.05
   1   6   3    0.16    0.03
  -1  -5  -3   16.41    0.30
  -1  -5  -3   16.63    0.29
  -1  -5  -3   16.71    0.31
   1   5   3   16.27    0.30
   1   5   3   16.49    0.29
   1   5   3   16.24    0.29
  -1  -4  -3   59.38    0.94
  -1  -4  -3   60.31    0.93
  -1  -4  -3   61.06    0.93
   1   4   3   60.05    0.93
   1   4   3   59.75    0.94
   1   4   3   59.19    0.93
   1   4   3   60.16    0.92
  -1  -3  -3    4.89    0.12
  -1  -3  -3    4.82    0.11
  -1  -3  -3    4.89    0.10
   1   3   3    4.76    0.12
   1   3   3    4.85    0.11
   1   3   3    4.69    0.11
   1   3   3    4.85    0.11
  -1  -2  -3   36.86    0.59
  -1  -2  -3   37.04    0.58
  -1  -2  -3   37.49    0.57
   1   2   3   36.71    0.58
   1   2   3   37.41    0.58
   1   2   3   37.05    0.59
   1   2   3   38.11    0.57
   1   2   3   37.40    0.58
   1   2   3   37.65    0.59
  -1  -1  -3    0.95    0.05
  -1  -1  -3    0.89    0.04
   1   1   3    0.88    0.04
   1   1   3    0.81    0.04
   1   1   3    0.87    0.03
   1   1   3    0.89    0.04
   1   1   3    0.88    0.05
  -1   0  -3    0.01    0.01
  -1   0  -3   -0.01    0.01
  -1   0  -3    0.01    0.02
  -1   0  -3   -0.02    0.02
   1   0   3    0.10    0.02
   1   0   3    0.02    0.01
   1   0   3   -0.01    0.01
   1   0   3    0.01    0.01
   1   0   3    0.00    0.02
  -1   1  -3    0.84    0.05
  -1   1  -3    0.97    0.05
  -1   1  -3    0.93    0.02
   1  -1   3    0.92    0.05
   1  -1   3    0.95    0.02
   1  -1   3    0.94    0.06
  -1   2  -3   36.98    0.59
  -1   2  -3   37.90    0.61
  -1   2  -3   37.78    0.57
   1  -2   3   36.69    0.59
   1  -2   3   36.96    0.61
  -1   3  -3    4.81    0.11
  -1   3  -3    5.04    0.12
  -1   3  -3    4.94    0.14
   1  -3   3    4.89    0.14
   1  -3   3    4.95    0.12
  -1   4  -3   60.70    0.96
  -1   4  -3   61.39    0.95
  -1   4  -3   61.89    0.99
   1  -4   3   60.74    0.95
   1  -4   3   62.00    0.99
  -1   5  -3   17.13    0.31
  -1   5  -3   17.44    0.35
  -1   5  -3   16.62    0.32
   1  -5   3   16.90    0.35
   1  -5   3   16.61    0.30
  -1   6  -3    0.10    0.05
  -1   6  -3    0.21    0.05
  -1   6  -3    0.23    0.05
   1  -6   3    0.17    0.05
   1  -6   3    0.24    0.04
  -1   7  -3    6.06    0.17
  -1   7  -3    5.58    0.17
   1  -7   3    5.85    0.14
   1  -7   3    5.52    0.19
  -1   8  -3   11.21    0.27
  -1   8  -3   11.46    0.27
   1  -8   3   11.10    0.30
   1  -8   3   11.43    0.23
  -1   9  -3    0.14    0.06
  -1   9  -3    0.16    0.06
  -1  10  -3    3.19    0.16
  -1  10  -3    3.22    0.15
  -1  11  -3    1.59    0.12
  -1  11  -3    1.10    0.12
  -1  12  -3    4.78    0.19
  -1  12  -3    4.52    0.21
  -2 -12  -3    0.34    0.09
   2  12   3    0.12    0.08
  -2 -11  -3    0.00    0.06
  -2 -11  -3   -0.04    0.06
   2  11   3   -0.01    0.07
  -2 -10  -3   -0.03    0.06
  -2 -10  -3   -0.01    0.06
   2  10   3    0.14    0.07
  -2  -9  -3    3.50    0.15
  -2  -9  -3    3.43    0.16
   2   9   3    3.80    0.12
   2   9   3    3.12    0.14
   2   9   3    3.47    0.16
  -2  -8  -3    7.12    0.21
  -2  -8  -3    7.30    0.21
   2   8   3    7.29    0.21
   2   8   3    6.90    0.20
   2   8   3    6.95    0.17
   2   8   3    7.39    0.22
  -2  -7  -3    5.19    0.16
  -2  -7  -3    4.95    0.16
  -2  -7  -3    4.91    0.12
   2   7   3    4.93    0.12
   2   7   3    4.98    0.13
   2   7   3    4.77    0.15
  -2  -6  -3    0.14    0.04
  -2  -6  -3    0.16    0.04
  -2  -6  -3    0.18    0.04
  -2  -6  -3    0.13    0.03
   2   6   3    0.15    0.05
   2   6   3    0.10    0.03
   2   6   3    0.08    0.03
   2   6   3    0.18    0.04
  -2  -5  -3    6.09    0.15
  -2  -5  -3    6.04    0.15
  -2  -5  -3    6.20    0.16
   2   5   3    5.82    0.13
   2   5   3    5.74    0.16
   2   5   3    5.93    0.15
   2   5   3    6.03    0.13
  -2  -4  -3   23.41    0.38
  -2  -4  -3   22.15    0.39
  -2  -4  -3   22.87    0.40
   2   4   3   22.72    0.40
   2   4   3   22.32    0.38
   2   4   3   22.46    0.40
   2   4   3   22.68    0.37
  -2  -3  -3   55.02    0.83
  -2  -3  -3   54.75    0.85
  -2  -3  -3   53.34    0.85
   2   3   3   54.11    0.84
   2   3   3   53.06    0.84
   2   3   3   53.46    0.85
   2   3   3   54.78    0.82
  -2  -2  -3   45.50    0.70
  -2  -2  -3   45.60    0.71
  -2  -2  -3   45.92    0.72
   2   2   3   42.94    0.71
   2   2   3   45.99    0.71
   2   2   3   46.93    0.70
   2   2   3   45.90    0.70
   2   2   3   46.31    0.72
  -2  -1  -3   75.76    1.16
  -2  -1  -3   74.84    1.13
  -2  -1  -3   76.25    1.14
   2   1   3   76.68    1.15
   2   1   3   74.49    1.16
   2   1   3   75.68    1.13
  -2   0  -3   -0.03    0.01
  -2   0  -3   -0.04    0.03
  -2   0  -3    0.02    0.02
  -2   0  -3   -0.04    0.02
   2   0   3   -0.06    0.02
   2   0   3   -0.04    0.02
   2   0   3   -0.05    0.01
  -2   1  -3   75.62    1.18
  -2   1  -3   76.83    1.16
  -2   1  -3   76.87    1.13
   2  -1   3   75.89    1.13
   2  -1   3   76.19    1.16
   2  -1   3   76.68    1.18
  -2   2  -3   46.56    0.75
  -2   2  -3   45.71    0.72
  -2   2  -3   46.24    0.70
   2  -2   3   45.43    0.72
   2  -2   3   46.64    0.75
  -2   3  -3   54.61    0.83
  -2   3  -3   53.09    0.86
  -2   3  -3   55.37    0.88
   2  -3   3   54.91    0.88
   2  -3   3   54.74    0.85
  -2   4  -3   23.25    0.39
  -2   4  -3   23.16    0.43
   2  -4   3   23.50    0.44
   2  -4   3   23.28    0.40
  -2   5  -3    5.95    0.18
  -2   5  -3    5.83    0.15
  -2   5  -3    5.97    0.17
   2  -5   3    6.05    0.15
   2  -5   3    6.15    0.18
  -2   6  -3    0.21    0.05
  -2   6  -3    0.13    0.05
  -2   6  -3    0.20    0.05
   2  -6   3    0.14    0.05
   2  -6   3    0.16    0.04
  -2   7  -3    4.99    0.17
  -2   7  -3    4.87    0.16
   2  -7   3    5.00    0.14
   2  -7   3    4.75    0.18
  -2   8  -3    6.81    0.20
  -2   8  -3    7.05    0.21
   2  -8   3    7.25    0.18
   2  -8   3    6.92    0.23
  -2   9  -3    3.55    0.16
  -2   9  -3    4.01    0.16
   2  -9   3    3.55    0.18
  -2  10  -3    0.07    0.06
  -2  10  -3    0.01    0.06
  -2  11  -3   -0.02    0.07
  -2  11  -3    0.12    0.06
  -2  12  -3    0.58    0.08
  -2  12  -3    0.40    0.09
  -3 -12  -3    0.07    0.08
  -3 -12  -3    0.14    0.08
   3  12   3    0.05    0.08
  -3 -11  -3   -0.04    0.06
  -3 -11  -3    0.00    0.07
   3  11   3   -0.04    0.07
  -3 -10  -3   14.29    0.36
  -3 -10  -3   15.33    0.36
   3  10   3   14.84    0.37
  -3  -9  -3    1.04    0.10
  -3  -9  -3    1.11    0.11
   3   9   3    1.44    0.12
   3   9   3    1.19    0.10
  -3  -8  -3    7.12    0.21
  -3  -8  -3    7.71    0.22
   3   8   3    7.43    0.22
   3   8   3    7.37    0.17
   3   8   3    7.75    0.21
  -3  -7  -3   18.89    0.32
  -3  -7  -3   18.86    0.38
  -3  -7  -3   18.64    0.38
  -3  -7  -3   18.55    0.37
   3   7   3   18.94    0.33
   3   7   3   18.20    0.32
   3   7   3   19.18    0.39
   3   7   3   18.82    0.38
  -3  -6  -3    0.26    0.05
  -3  -6  -3    0.13    0.05
  -3  -6  -3    0.19    0.05
   3   6   3    0.18    0.03
   3   6   3    0.19    0.04
   3   6   3    0.22    0.03
   3   6   3    0.19    0.05
  -3  -5  -3   25.00    0.45
  -3  -5  -3   24.40    0.45
  -3  -5  -3   25.24    0.44
   3   5   3   25.51    0.45
   3   5   3   24.90    0.40
   3   5   3   24.77    0.45
   3   5   3   24.68    0.41
  -3  -4  -3    0.18    0.04
  -3  -4  -3    0.28    0.04
  -3  -4  -3    0.27    0.04
   3   4   3    0.35    0.03
   3   4   3    0.25    0.04
   3   4   3    0.30    0.04
   3   4   3    0.25    0.03
  -3  -3  -3   70.36    1.07
  -3  -3  -3   68.28    1.08
  -3  -3  -3   69.31    1.05
   3   3   3   69.19    1.03
   3   3   3   68.59    1.08
   3   3   3   67.73    1.06
   3   3   3   68.10    1.06
  -3  -2  -3   29.84    0.51
  -3  -2  -3   30.53    0.47
  -3  -2  -3   30.16    0.50
   3   2   3   30.19    0.49
   3   2   3   30.27    0.49
   3   2   3   31.05    0.51
  -3  -1  -3   10.98    0.19
  -3  -1  -3   10.45    0.20
  -3  -1  -3   10.65    0.22
   3   1   3   10.81    0.19
   3   1   3   11.12    0.21
   3   1   3   11.02    0.22
  -3   0  -3   -0.03    0.03
  -3   0  -3   -0.06    0.02
  -3   0  -3   -0.04    0.03
   3   0   3   -0.07    0.02
   3   0   3   -0.06    0.02
   3   0   3   -0.04    0.03
   3   0   3   -0.06    0.02
  -3   1  -3   10.91    0.23
  -3   1  -3   11.08    0.19
  -3   1  -3   10.94    0.21
   3  -1   3   11.17    0.23
   3  -1   3   10.95    0.22
  -3   2  -3   30.82    0.53
  -3   2  -3   30.47    0.50
  -3   2  -3   30.89    0.48
   3  -2   3   30.57    0.53
   3  -2   3   30.92    0.51
  -3   3  -3   69.51    1.05
  -3   3  -3   69.30    1.10
  -3   3  -3   69.04    1.08
   3  -3   3   69.01    1.08
   3  -3   3   68.32    1.10
  -3   4  -3    0.31    0.05
  -3   4  -3    0.20    0.05
  -3   4  -3    0.25    0.04
   3  -4   3    0.27    0.05
   3  -4   3    0.34    0.05
  -3   5  -3   25.70    0.46
  -3   5  -3   25.21    0.48
  -3   5  -3   25.04    0.44
   3  -5   3   25.11    0.48
   3  -5   3   25.45    0.45
  -3   6  -3    0.20    0.06
  -3   6  -3    0.21    0.06
  -3   6  -3    0.21    0.05
   3  -6   3    0.22    0.05
   3  -6   3    0.08    0.05
  -3   7  -3   18.95    0.37
  -3   7  -3   18.47    0.38
   3  -7   3   19.60    0.42
   3  -7   3   18.66    0.36
  -3   8  -3    7.46    0.21
  -3   8  -3    7.79    0.22
   3  -8   3    7.32    0.24
   3  -8   3    7.50    0.20
  -3   9  -3    1.17    0.11
  -3   9  -3    1.42    0.11
   3  -9   3    1.13    0.09
   3  -9   3    1.22    0.13
  -3  10  -3   14.54    0.35
  -3  10  -3   14.49    0.35
  -3  11  -3    0.04    0.06
  -3  11  -3   -0.01    0.07
  -3  12  -3    0.15    0.06
  -3  12  -3    0.05    0.07
  -4 -12  -3    0.44    0.10
  -4 -12  -3    0.43    0.10
   4  12   3    0.49    0.11
  -4 -11  -3    0.01    0.07
  -4 -11  -3    0.18    0.08
   4  11   3    0.04    0.07
  -4 -10  -3    0.16    0.08
  -4 -10  -3    0.13    0.07
   4  10   3    0.17    0.08
  -4  -9  -3    3.13    0.16
  -4  -9  -3    3.17    0.15
   4   9   3    3.01    0.16
   4   9   3    2.96    0.15
  -4  -8  -3   20.49    0.42
  -4  -8  -3   20.78    0.42
   4   8   3   20.36    0.43
   4   8   3   21.13    0.43
  -4  -7  -3    0.24    0.09
  -4  -7  -3    0.38    0.06
  -4  -7  -3    0.34    0.07
   4   7   3    0.34    0.06
   4   7   3    0.29    0.04
   4   7   3    0.27    0.06
  -4  -6  -3    0.20    0.05
  -4  -6  -3    0.40    0.06
  -4  -6  -3    0.21    0.05
   4   6   3    0.32    0.04
   4   6   3    0.35    0.06
   4   6   3    0.26    0.03
   4   6   3    0.30    0.05
  -4  -5  -3    6.10    0.17
  -4  -5  -3    6.02    0.17
  -4  -5  -3    6.14    0.16
   4   5   3    6.10    0.17
   4   5   3    6.04    0.14
   4   5   3    5.90    0.17
   4   5   3    6.09    0.12
  -4  -4  -3   13.26    0.27
  -4  -4  -3   13.53    0.26
  -4  -4  -3   13.88    0.29
   4   4   3   13.21    0.27
   4   4   3   14.10    0.23
   4   4   3   13.70    0.25
   4   4   3   13.83    0.29
  -4  -3  -3   25.24    0.43
  -4  -3  -3   25.17    0.39
  -4  -3  -3   24.57    0.42
  -4  -3  -3   24.53    0.44
   4   3   3   24.99    0.45
   4   3   3   24.04    0.42
   4   3   3   24.74    0.42
  -4  -2  -3   31.85    0.49
  -4  -2  -3   31.71    0.54
  -4  -2  -3   31.99    0.52
   4   2   3   31.86    0.52
   4   2   3   32.08    0.52
   4   2   3   31.78    0.55
  -4  -1  -3   22.15    0.37
  -4  -1  -3   22.80    0.41
  -4  -1  -3   22.57    0.38
  -4  -1  -3   23.28    0.37
   4   1   3   22.73    0.41
   4   1   3   22.82    0.39
   4   1   3   23.12    0.37
  -4   0  -3   -0.04    0.02
  -4   0  -3   -0.02    0.02
  -4   0  -3    0.03    0.03
   4   0   3   -0.01    0.02
   4   0   3    0.01    0.03
   4   0   3   -0.03    0.02
  -4   1  -3   22.70    0.37
  -4   1  -3   23.10    0.38
  -4   1  -3   22.54    0.41
   4  -1   3   22.47    0.40
   4  -1   3   22.89    0.41
  -4   2  -3   31.22    0.53
  -4   2  -3   32.29    0.55
  -4   2  -3   31.94    0.50
   4  -2   3   32.15    0.56
   4  -2   3   31.67    0.54
  -4   3  -3   25.33    0.42
  -4   3  -3   25.21    0.45
  -4   3  -3   25.87    0.47
   4  -3   3   25.36    0.45
   4  -3   3   24.89    0.47
  -4   4  -3   13.87    0.29
  -4   4  -3   13.86    0.30
  -4   4  -3   13.84    0.26
   4  -4   3   13.60    0.30
   4  -4   3   14.21    0.29
  -4   5  -3    6.05    0.18
  -4   5  -3    6.34    0.16
  -4   5  -3    6.36    0.19
   4  -5   3    6.27    0.17
   4  -5   3    6.28    0.19
  -4   6  -3    0.33    0.05
  -4   6  -3    0.38    0.07
   4  -6   3    0.47    0.06
   4  -6   3    0.30    0.06
  -4   7  -3    0.46    0.08
  -4   7  -3    0.28    0.06
   4  -7   3    0.40    0.06
   4  -7   3    0.30    0.07
  -4   8  -3   20.34    0.41
  -4   8  -3   20.26    0.42
   4  -8   3   20.27    0.45
   4  -8   3   20.34    0.40
  -4   9  -3    3.13    0.15
  -4   9  -3    3.01    0.15
   4  -9   3    2.98    0.25
   4  -9   3    3.05    0.13
  -4  10  -3    0.13    0.07
  -4  10  -3    0.28    0.07
  -4  11  -3    0.17    0.07
  -4  11  -3    0.07    0.07
  -4  12  -3    0.36    0.09
  -4  12  -3    0.54    0.09
  -5 -11  -3    1.94    0.15
  -5 -11  -3    1.90    0.14
   5  11   3    2.18    0.16
  -5 -10  -3    2.15    0.15
  -5 -10  -3    2.35    0.14
   5  10   3    2.38    0.16
  -5  -9  -3    3.57    0.16
  -5  -9  -3    3.26    0.16
   5   9   3    3.43    0.17
   5   9   3    3.34    0.16
  -5  -8  -3    0.56    0.08
  -5  -8  -3    0.54    0.08
   5   8   3    0.54    0.08
   5   8   3    0.48    0.08
  -5  -7  -3   15.07    0.33
  -5  -7  -3   15.27    0.33
   5   7   3   15.28    0.34
   5   7   3   14.87    0.34
  -5  -6  -3    2.38    0.11
  -5  -6  -3    2.42    0.12
   5   6   3    2.38    0.08
   5   6   3    2.31    0.12
   5   6   3    2.31    0.12
  -5  -5  -3   32.41    0.56
  -5  -5  -3   31.62    0.58
  -5  -5  -3   31.93    0.55
   5   5   3   31.93    0.56
   5   5   3   32.14    0.58
   5   5   3   31.45    0.52
  -5  -4  -3   31.80    0.54
  -5  -4  -3   32.24    0.49
  -5  -4  -3   31.70    0.57
  -5  -4  -3   31.53    0.54
   5   4   3   32.14    0.57
   5   4   3   30.98    0.52
   5   4   3   32.34    0.55
  -5  -3  -3   54.29    0.85
  -5  -3  -3   52.45    0.80
  -5  -3  -3   53.42    0.88
   5   3   3   52.75    0.88
   5   3   3   53.04    0.85
   5   3   3   53.73    0.84
  -5  -2  -3    0.05    0.03
  -5  -2  -3    0.02    0.02
  -5  -2  -3   -0.02    0.03
   5   2   3    0.00    0.03
   5   2   3    0.00    0.03
   5   2   3   -0.02    0.03
  -5  -1  -3    0.05    0.03
  -5  -1  -3   -0.01    0.03
  -5  -1  -3    0.03    0.03
  -5  -1  -3   -0.04    0.02
   5   1   3    0.03    0.03
   5   1   3    0.04    0.03
   5   1   3    0.01    0.02
  -5   0  -3    0.00    0.03
  -5   0  -3    0.03    0.03
  -5   0  -3   -0.02    0.02
   5   0   3    0.00    0.03
   5   0   3    0.00    0.03
   5   0   3    0.02    0.02
  -5   1  -3    0.01    0.03
  -5   1  -3    0.02    0.03
  -5   1  -3   -0.01    0.02
   5  -1   3    0.05    0.04
   5  -1   3    0.04    0.03
  -5   2  -3    0.03    0.02
  -5   2  -3    0.03    0.03
  -5   2  -3    0.06    0.04
   5  -2   3    0.02    0.04
   5  -2   3    0.01    0.03
  -5   3  -3   52.35    0.86
  -5   3  -3   53.14    0.88
  -5   3  -3   53.09    0.83
   5  -3   3   53.68    0.87
   5  -3   3   52.59    0.89
  -5   4  -3   31.68    0.56
  -5   4  -3   32.01    0.54
  -5   4  -3   32.56    0.59
   5  -4   3   32.58    0.59
   5  -4   3   32.69    0.57
  -5   5  -3   32.15    0.60
  -5   5  -3   32.75    0.55
   5  -5   3   32.17    0.60
   5  -5   3   32.25    0.58
  -5   6  -3    2.21    0.12
  -5   6  -3    2.35    0.11
   5  -6   3    2.52    0.12
   5  -6   3    2.49    0.13
  -5   7  -3   14.66    0.32
  -5   7  -3   14.90    0.34
   5  -7   3   14.73    0.36
   5  -7   3   14.96    0.33
  -5   8  -3    0.58    0.09
  -5   8  -3    0.36    0.07
   5  -8   3    0.38    0.08
   5  -8   3    0.44    0.07
  -5   9  -3    3.31    0.16
  -5   9  -3    3.20    0.15
   5  -9   3    3.26    0.15
  -5  10  -3    2.51    0.15
  -5  10  -3    2.17    0.14
  -5  11  -3    2.04    0.15
  -5  11  -3    1.71    0.14
  -6 -11  -3    0.72    0.11
  -6 -11  -3    0.75    0.11
   6  11   3    0.80    0.12
  -6 -10  -3    5.04    0.21
  -6 -10  -3    4.77    0.20
   6  10   3    5.01    0.21
  -6  -9  -3    0.27    0.07
  -6  -9  -3    0.18    0.07
   6   9   3    0.17    0.07
  -6  -8  -3    1.15    0.10
  -6  -8  -3    1.08    0.10
   6   8   3    1.40    0.11
   6   8   3    0.83    0.09
  -6  -7  -3    4.44    0.16
  -6  -7  -3    4.64    0.17
   6   7   3    4.41    0.17
   6   7   3    4.51    0.17
  -6  -6  -3   30.15    0.55
  -6  -6  -3   30.79    0.55
   6   6   3   30.63    0.56
   6   6   3   30.93    0.58
   6   6   3   29.26    0.50
  -6  -5  -3    0.49    0.06
  -6  -5  -3    0.42    0.06
   6   5   3    0.55    0.07
   6   5   3    0.49    0.05
   6   5   3    0.46    0.06
  -6  -4  -3    9.22    0.21
  -6  -4  -3    9.01    0.23
   6   4   3    9.27    0.24
   6   4   3    8.74    0.19
   6   4   3    8.96    0.21
  -6  -3  -3   11.50    0.27
  -6  -3  -3   11.32    0.24
  -6  -3  -3   11.21    0.19
   6   3   3   10.87    0.23
   6   3   3   11.23    0.26
   6   3   3   11.52    0.24
  -6  -2  -3    0.75    0.05
  -6  -2  -3    0.67    0.07
  -6  -2  -3    0.72    0.06
   6   2   3    0.73    0.06
   6   2   3    0.63    0.05
   6   2   3    0.68    0.07
  -6  -1  -3   28.58    0.46
  -6  -1  -3   28.54    0.52
  -6  -1  -3   28.62    0.48
  -6  -1  -3   27.80    0.47
   6   1   3   28.68    0.49
   6   1   3   28.42    0.52
   6   1   3   28.57    0.47
  -6   0  -3   -0.01    0.03
  -6   0  -3   -0.01    0.03
  -6   0  -3    0.02    0.02
   6   0   3    0.01    0.04
   6   0   3    0.00    0.02
   6   0   3    0.01    0.03
  -6   1  -3   27.70    0.51
  -6   1  -3   27.90    0.46
  -6   1  -3   28.03    0.47
   6  -1   3   27.22    0.49
   6  -1   3   28.15    0.51
  -6   2  -3    0.77    0.07
  -6   2  -3    0.78    0.06
  -6   2  -3    0.72    0.07
   6  -2   3    0.75    0.07
   6  -2   3    0.78    0.07
  -6   3  -3   11.23    0.22
  -6   3  -3   11.48    0.27
  -6   3  -3   10.91    0.24
   6  -3   3   11.02    0.27
   6  -3   3   11.28    0.26
  -6   4  -3    8.70    0.22
  -6   4  -3    8.69    0.24
  -6   4  -3    8.79    0.19
   6  -4   3    8.78    0.22
   6  -4   3    8.75    0.24
  -6   5  -3    0.58    0.08
  -6   5  -3    0.44    0.06
   6  -5   3    0.55    0.08
   6  -5   3    0.46    0.07
  -6   6  -3   29.15    0.55
  -6   6  -3   30.33    0.53
   6  -6   3   29.99    0.56
   6  -6   3   29.75    0.59
  -6   7  -3    4.22    0.17
  -6   7  -3    4.32    0.16
   6  -7   3    4.44    0.19
   6  -7   3    4.49    0.17
  -6   8  -3    1.19    0.10
  -6   8  -3    1.21    0.12
   6  -8   3    1.12    0.11
   6  -8   3    0.99    0.11
  -6   9  -3    0.23    0.07
  -6   9  -3    0.25    0.08
   6  -9   3    0.20    0.07
  -6  10  -3    5.01    0.20
  -6  10  -3    4.84    0.20
   6 -10   3    5.04    0.19
  -6  11  -3    0.64    0.10
  -6  11  -3    1.02    0.12
  -7 -11  -3    1.45    0.14
  -7 -11  -3    1.59    0.14
   7  11   3    1.63    0.15
  -7 -10  -3    2.13    0.15
  -7 -10  -3    2.00    0.15
   7  10   3    1.90    0.15
  -7  -9  -3    0.03    0.07
  -7  -9  -3    0.07    0.07
   7   9   3   -0.06    0.06
  -7  -8  -3    0.09    0.06
  -7  -8  -3    0.08    0.06
   7   8   3    0.12    0.07
  -7  -7  -3    0.08    0.05
  -7  -7  -3    0.16    0.06
   7   7   3    0.10    0.06
   7   7   3    0.21    0.06
  -7  -6  -3    3.54    0.14
  -7  -6  -3    3.47    0.14
   7   6   3    3.49    0.16
   7   6   3    3.51    0.15
  -7  -5  -3    0.30    0.06
   7   5   3    0.48    0.07
   7   5   3    0.30    0.05
   7   5   3    0.32    0.06
  -7  -4  -3   17.42    0.34
   7   4   3   17.03    0.33
   7   4   3   17.80    0.38
   7   4   3   17.82    0.35
  -7  -3  -3    0.10    0.02
  -7  -3  -3    0.01    0.04
   7   3   3    0.03    0.04
   7   3   3    0.02    0.04
   7   3   3    0.00    0.03
  -7  -2  -3    7.55    0.22
  -7  -2  -3    7.76    0.15
  -7  -2  -3    8.10    0.19
   7   2   3    7.77    0.21
   7   2   3    7.78    0.19
   7   2   3    7.52    0.18
  -7  -1  -3    1.58    0.07
  -7  -1  -3    1.41    0.07
  -7  -1  -3    1.28    0.09
   7   1   3    1.26    0.08
   7   1   3    1.32    0.07
   7   1   3    1.38    0.09
  -7   0  -3    0.02    0.03
  -7   0  -3    0.01    0.04
  -7   0  -3    0.03    0.03
   7   0   3    0.03    0.04
   7   0   3    0.01    0.03
   7   0   3    0.02    0.03
  -7   1  -3    1.48    0.10
  -7   1  -3    1.49    0.08
  -7   1  -3    1.28    0.07
   7  -1   3    1.36    0.09
   7  -1   3    1.47    0.10
  -7   2  -3    7.41    0.19
  -7   2  -3    7.44    0.17
  -7   2  -3    7.34    0.21
   7  -2   3    7.54    0.20
   7  -2   3    7.93    0.22
  -7   3  -3    0.04    0.03
  -7   3  -3    0.05    0.05
   7  -3   3    0.15    0.05
   7  -3   3    0.04    0.04
  -7   4  -3   16.75    0.35
  -7   4  -3   17.20    0.33
   7  -4   3   17.24    0.38
   7  -4   3   17.12    0.36
  -7   5  -3    0.22    0.06
  -7   5  -3    0.39    0.06
   7  -5   3    0.47    0.08
   7  -5   3    0.35    0.07
  -7   6  -3    3.79    0.16
  -7   6  -3    3.71    0.14
   7  -6   3    3.59    0.17
   7  -6   3    4.03    0.16
  -7   7  -3    0.05    0.06
  -7   7  -3    0.04    0.05
   7  -7   3    0.08    0.06
   7  -7   3    0.05    0.06
  -7   8  -3    0.14    0.07
  -7   8  -3    0.20    0.06
   7  -8   3    0.11    0.06
  -7   9  -3    0.06    0.06
  -7   9  -3    0.16    0.07
   7  -9   3    0.03    0.06
  -7  10  -3    1.83    0.14
  -7  10  -3    2.09    0.15
   7 -10   3    1.85    0.14
  -7  11  -3    1.63    0.14
  -7  11  -3    1.46    0.13
  -8 -10  -3    2.38    0.16
  -8 -10  -3    2.41    0.16
   8  10   3    2.44    0.17
  -8  -9  -3    0.27    0.08
  -8  -9  -3    0.21    0.07
   8   9   3    0.33    0.09
  -8  -8  -3    0.89    0.10
  -8  -8  -3    0.75    0.09
   8   8   3    0.84    0.10
  -8  -7  -3    0.27    0.07
  -8  -7  -3    0.40    0.07
   8   7   3    0.20    0.07
  -8  -6  -3   11.08    0.27
   8   6   3   11.31    0.35
   8   6   3   11.14    0.28
  -8  -5  -3   55.34    0.90
   8   5   3   52.66    0.87
   8   5   3   54.56    0.91
   8   5   3   53.85    0.95
  -8  -4  -3    2.81    0.12
   8   4   3    2.66    0.11
   8   4   3    2.79    0.14
   8   4   3    2.74    0.12
  -8  -3  -3    2.15    0.10
   8   3   3    2.04    0.10
   8   3   3    2.36    0.11
   8   3   3    2.25    0.12
  -8  -2  -3    0.34    0.05
  -8  -2  -3    0.29    0.03
  -8  -2  -3    0.26    0.05
   8   2   3    0.35    0.06
   8   2   3    0.28    0.05
   8   2   3    0.30    0.06
  -8  -1  -3    6.90    0.17
  -8  -1  -3    7.09    0.15
   8   1   3    6.89    0.17
   8   1   3    6.85    0.19
   8   1   3    7.07    0.21
  -8   0  -3   -0.06    0.03
  -8   0  -3    0.04    0.03
   8   0   3    0.00    0.03
   8   0   3    0.02    0.05
   8   0   3    0.00    0.04
  -8   1  -3    6.83    0.17
  -8   1  -3    7.20    0.17
   8  -1   3    7.03    0.21
   8  -1   3    6.93    0.20
  -8   2  -3    0.21    0.04
  -8   2  -3    0.27    0.06
   8  -2   3    0.28    0.06
   8  -2   3    0.24    0.06
  -8   3  -3    2.38    0.10
  -8   3  -3    2.24    0.12
   8  -3   3    2.23    0.13
   8  -3   3    2.23    0.13
  -8   4  -3    2.79    0.12
  -8   4  -3    2.87    0.13
   8  -4   3    2.84    0.14
   8  -4   3    2.83    0.15
  -8   5  -3   51.91    0.90
  -8   5  -3   54.87    0.88
   8  -5   3   53.32    0.95
   8  -5   3   53.67    0.92
  -8   6  -3   11.11    0.29
  -8   6  -3   11.03    0.26
   8  -6   3   10.78    0.31
   8  -6   3   11.40    0.30
  -8   7  -3    0.42    0.08
  -8   7  -3    0.38    0.07
   8  -7   3    0.33    0.08
  -8   8  -3    0.62    0.08
  -8   8  -3    0.88    0.11
   8  -8   3    0.78    0.10
  -8   9  -3    0.33    0.07
  -8   9  -3    0.42    0.09
   8  -9   3    0.18    0.07
  -8  10  -3    2.82    0.17
  -8  10  -3    2.24    0.15
   8 -10   3    2.14    0.16
  -9 -10  -3    3.10    0.17
  -9 -10  -3    3.06    0.18
   9  10   3    3.22    0.20
  -9  -9  -3   -0.06    0.06
  -9  -9  -3    0.00    0.07
   9   9   3   -0.01    0.07
  -9  -8  -3    0.03    0.06
   9   8   3   -0.08    0.06
  -9  -7  -3   -0.05    0.05
   9   7   3    0.02    0.06
  -9  -6  -3    0.17    0.06
   9   6   3    0.12    0.06
  -9  -5  -3    1.75    0.11
   9   5   3    1.73    0.12
   9   5   3    1.71    0.10
  -9  -4  -3   10.33    0.24
   9   4   3    9.79    0.25
   9   4   3   10.14    0.24
   9   4   3    9.66    0.28
  -9  -3  -3    0.36    0.06
   9   3   3    0.36    0.06
   9   3   3    0.45    0.06
   9   3   3    0.43    0.07
  -9  -2  -3   28.94    0.52
   9   2   3   30.37    0.59
   9   2   3   29.47    0.54
   9   2   3   29.73    0.53
  -9  -1  -3    3.42    0.10
  -9  -1  -3    3.52    0.12
   9   1   3    3.57    0.12
   9   1   3    3.33    0.13
   9   1   3    3.43    0.15
  -9   0  -3    0.03    0.04
  -9   0  -3   -0.01    0.04
   9   0   3    0.06    0.05
   9   0   3    0.04    0.04
   9   0   3    0.03    0.04
  -9   1  -3    3.37    0.12
  -9   1  -3    3.70    0.12
   9  -1   3    3.59    0.15
   9  -1   3    3.33    0.15
   9  -1   3    3.50    0.12
  -9   2  -3   29.68    0.52
  -9   2  -3   28.95    0.52
   9  -2   3   29.88    0.59
   9  -2   3   29.93    0.57
  -9   3  -3    0.39    0.07
  -9   3  -3    0.41    0.06
   9  -3   3    0.42    0.07
   9  -3   3    0.37    0.08
  -9   4  -3    9.94    0.23
  -9   4  -3    9.65    0.25
   9  -4   3    9.52    0.27
   9  -4   3    9.88    0.29
  -9   5  -3    1.62    0.11
  -9   5  -3    1.66    0.12
   9  -5   3    1.73    0.14
   9  -5   3    1.58    0.13
  -9   6  -3    0.25    0.07
  -9   6  -3    0.14    0.06
   9  -6   3    0.27    0.07
  -9   7  -3   -0.01    0.05
  -9   7  -3   -0.03    0.06
   9  -7   3   -0.02    0.06
  -9   8  -3    0.06    0.07
  -9   8  -3   -0.01    0.06
   9  -8   3   -0.15    0.06
  -9   9  -3    0.06    0.07
  -9   9  -3   -0.02    0.06
   9  -9   3   -0.12    0.07
  -9  10  -3    3.08    0.18
  -9  10  -3    2.86    0.17
   9 -10   3    2.73    0.18
 -10  -9  -3    0.48    0.09
  10   9   3    0.83    0.12
 -10  -8  -3   -0.02    0.06
  10   8   3    0.10    0.07
 -10  -7  -3    0.78    0.09
  10   7   3    0.78    0.10
 -10  -6  -3    5.01    0.18
  10   6   3    5.21    0.20
 -10  -5  -3    2.95    0.13
  10   5   3    2.92    0.15
 -10  -4  -3    1.93    0.11
  10   4   3    2.09    0.12
  10   4   3    1.94    0.11
  10   3   3    6.54    0.20
  10   3   3    6.78    0.20
 -10  -2  -3    7.81    0.20
  10   2   3    7.58    0.21
  10   2   3    7.70    0.22
 -10  -1  -3    8.07    0.19
 -10  -1  -3    7.90    0.20
  10   1   3    7.99    0.23
  10   1   3    8.18    0.21
  10   1   3    8.24    0.25
 -10   0  -3   -0.06    0.04
 -10   0  -3    0.01    0.04
  10   0   3    0.07    0.06
  10   0   3   -0.02    0.04
  10   0   3   -0.02    0.04
 -10   1  -3    8.53    0.21
 -10   1  -3    8.37    0.20
  10  -1   3    8.22    0.24
  10  -1   3    8.36    0.26
  10  -1   3    8.33    0.21
 -10   2  -3    7.64    0.20
 -10   2  -3    7.61    0.20
  10  -2   3    7.68    0.23
  10  -2   3    7.67    0.25
 -10   3  -3    6.13    0.18
 -10   3  -3    6.44    0.19
  10  -3   3    6.44    0.22
  10  -3   3    6.06    0.28
 -10   4  -3    2.12    0.11
 -10   4  -3    2.25    0.13
  10  -4   3    2.04    0.13
 -10   5  -3    3.10    0.15
 -10   5  -3    3.00    0.13
  10  -5   3    3.07    0.17
 -10   6  -3    5.41    0.20
 -10   6  -3    5.00    0.18
  10  -6   3    5.34    0.22
 -10   7  -3    0.85    0.10
 -10   7  -3    0.87    0.09
  10  -7   3    0.75    0.11
 -10   8  -3    0.06    0.06
 -10   8  -3    0.07    0.07
  10  -8   3   -0.12    0.07
 -10   9  -3    0.74    0.10
 -10   9  -3    0.79    0.10
  10  -9   3    0.55    0.10
 -11  -8  -3    0.52    0.09
  11   8   3    0.50    0.10
 -11  -7  -3   -0.06    0.06
  11   7   3   -0.02    0.06
 -11  -6  -3   12.64    0.30
  11   6   3   12.94    0.33
 -11  -5  -3    1.85    0.12
  11   5   3    1.87    0.13
 -11  -4  -3    0.48    0.07
  11   4   3    0.65    0.08
  11   4   3    0.47    0.07
  11   3   3   -0.04    0.05
  11   3   3    0.05    0.05
 -11  -2  -3   10.25    0.25
  11   2   3    9.98    0.25
  11   2   3    9.73    0.26
 -11  -1  -3    0.12    0.05
  11   1   3    0.21    0.07
  11   1   3    0.09    0.05
 -11   0  -3    0.02    0.04
 -11   0  -3   -0.04    0.04
  11   0   3    0.01    0.04
  11   0   3   -0.09    0.06
 -11   1  -3    0.19    0.05
 -11   1  -3    0.05    0.05
  11  -1   3    0.20    0.05
  11  -1   3    0.14    0.07
 -11   2  -3    9.86    0.24
 -11   2  -3    9.92    0.24
  11  -2   3   10.08    0.29
 -11   3  -3    0.01    0.05
 -11   3  -3   -0.02    0.05
  11  -3   3    0.06    0.06
 -11   4  -3    0.42    0.07
 -11   4  -3    0.54    0.08
  11  -4   3    0.40    0.09
 -11   5  -3    1.77    0.12
 -11   5  -3    1.83    0.13
  11  -5   3    1.78    0.15
 -11   6  -3   12.39    0.32
 -11   6  -3   12.78    0.31
  11  -6   3   12.60    0.35
 -11   7  -3    0.05    0.06
 -11   7  -3   -0.02    0.06
  11  -7   3   -0.05    0.06
 -11   8  -3    0.71    0.10
 -11   8  -3    0.60    0.09
  11  -8   3    0.51    0.11
 -12  -8  -3    0.07    0.06
  12   8   3    0.07    0.08
 -12  -7  -3    0.15    0.07
  12   7   3    0.13    0.08
 -12  -6  -3    0.05    0.06
  12   6   3   -0.04    0.06
 -12  -5  -3    7.78    0.23
  12   5   3    8.15    0.25
  12   4   3    0.92    0.10
  12   3   3    4.41    0.17
  12   3   3    4.46    0.17
 -12  -2  -3    1.16    0.10
  12   2   3    1.33    0.12
  12   2   3    1.22    0.11
 -12  -1  -3    0.32    0.06
  12   1   3    0.35    0.06
  12   1   3    0.37    0.08
 -12   0  -3    0.01    0.05
  12   0   3   -0.05    0.06
  12   0   3    0.01    0.04
 -12   1  -3    0.37    0.06
 -12   1  -3    0.32    0.06
  12  -1   3    0.32    0.09
  12  -1   3    0.33    0.06
 -12   2  -3    1.45    0.10
 -12   2  -3    1.20    0.10
  12  -2   3    1.37    0.10
  12  -2   3    1.31    0.13
 -12   3  -3    4.79    0.17
 -12   3  -3    4.74    0.17
  12  -3   3    4.56    0.20
 -12   4  -3    0.87    0.10
 -12   4  -3    0.83    0.09
  12  -4   3    0.85    0.12
 -12   5  -3    7.91    0.23
 -12   5  -3    7.53    0.24
  12  -5   3    8.25    0.28
 -12   6  -3   -0.01    0.06
 -12   6  -3    0.14    0.07
  12  -6   3   -0.06    0.08
 -12   7  -3    0.33    0.08
 -12   7  -3    0.22    0.07
  12  -7   3    0.03    0.09
 -12   8  -3    0.09    0.08
 -12   8  -3    0.04    0.07
  12  -8   3   -0.22    0.08
 -13  -7  -3    0.05    0.06
 -13  -6  -3    2.77    0.15
  13   6   3    2.67    0.17
  13   5   3    0.18    0.08
  13   4   3    4.29    0.19
  13   3   3    0.43    0.08
  13   3   3    0.40    0.08
 -13  -2  -3    1.38    0.11
  13   2   3    1.66    0.12
  13   2   3    1.48    0.13
 -13  -1  -3    6.47    0.20
  13   1   3    6.96    0.21
  13   1   3    6.93    0.23
 -13   0  -3   -0.02    0.05
  13   0   3   -0.06    0.07
  13   0   3    0.05    0.05
 -13   1  -3    6.51    0.20
  13  -1   3    6.47    0.24
  13  -1   3    6.77    0.20
 -13   2  -3    1.42    0.12
 -13   2  -3    1.41    0.11
  13  -2   3    1.38    0.14
  13  -2   3    1.58    0.11
 -13   3  -3    0.45    0.08
 -13   3  -3    0.61    0.08
  13  -3   3    0.37    0.10
 -13   4  -3    4.13    0.17
 -13   4  -3    4.54    0.18
  13  -4   3    4.25    0.20
 -13   5  -3    0.36    0.08
 -13   5  -3    0.24    0.07
  13  -5   3    0.07    0.09
 -13   6  -3    2.60    0.16
 -13   6  -3    2.61    0.15
  13  -6   3    2.53    0.19
  14   5   3    0.34    0.09
  14   4   3   -0.02    0.06
  14   3   3    0.09    0.07
 -14  -2  -3    5.75    0.20
  14   2   3    5.45    0.21
  14   2   3    5.71    0.21
 -14  -1  -3    0.36    0.07
  14   1   3    0.32    0.08
  14   1   3    0.42    0.08
 -14   0  -3    0.03    0.06
  14   0   3    0.01    0.05
  14   0   3   -0.08    0.07
 -14   1  -3    0.44    0.08
  14  -1   3    0.49    0.08
  14  -1   3    0.49    0.10
 -14   2  -3    5.43    0.20
  14  -2   3    5.68    0.24
  14  -2   3    6.07    0.20
 -14   3  -3    0.10    0.06
  14  -3   3    0.10    0.06
  14  -3   3   -0.08    0.08
 -14   4  -3    0.12    0.06
 -14   4  -3   -0.04    0.06
  14  -4   3   -0.14    0.08
 -14   5  -3    0.43    0.08
 -14   5  -3    0.27    0.08
  14  -5   3    0.11    0.09
  15   3   3    0.91    0.11
  15   2   3    0.62    0.09
  15   2   3    0.47    0.10
 -15  -1  -3    1.24    0.11
  15   1   3    1.31    0.12
  15   1   3    1.31    0.13
 -15   0  -3    0.06    0.06
  15   0   3    0.00    0.06
  15   0   3   -0.08    0.07
 -15   1  -3    1.24    0.11
  15  -1   3    1.27    0.14
  15  -1   3    1.31    0.11
 -15   2  -3    0.38    0.08
  15  -2   3    0.41    0.11
  15  -2   3    0.45    0.08
 -15   3  -3    0.87    0.10
  15  -3   3    1.03    0.10
  15  -3   3    0.74    0.12
  16  -3  -4    0.07    0.10
 -16   3   4    0.26    0.08
  16  -2  -4    0.44    0.11
 -16   2   4    0.45    0.09
  16  -1  -4   -0.03    0.08
  16  -1  -4    0.02    0.06
 -16   1   4    0.01    0.07
  16   0  -4    0.33    0.08
  16   0  -4    0.21    0.09
 -16   0   4    0.24    0.08
  16   1  -4    0.00    0.06
  16   1  -4   -0.01    0.08
 -16  -1   4    0.01    0.07
  16   2  -4    0.60    0.10
 -16  -2   4    0.51    0.09
  16   3  -4    0.09    0.07
 -16  -3   4    0.13    0.08
  15  -5  -4    0.31    0.10
 -15   5   4    0.25    0.09
 -15   5   4    0.31    0.08
  15  -4  -4    2.14    0.18
 -15   4   4    2.34    0.15
 -15   4   4    2.16    0.16
  15  -3  -4    0.03    0.07
 -15   3   4    0.09    0.06
 -15   3   4    0.00    0.07
  15  -2  -4    0.08    0.09
 -15   2   4    0.16    0.07
  15  -1  -4    0.41    0.09
  15  -1  -4    0.50    0.08
 -15   1   4    0.70    0.10
  15   0  -4    4.15    0.20
  15   0  -4    4.06    0.18
 -15   0   4    4.80    0.20
  15   1  -4    0.63    0.10
  15   1  -4    0.58    0.09
 -15  -1   4    0.55    0.09
  15   2  -4    0.12    0.07
  15   2  -4    0.09    0.08
 -15  -2   4    0.07    0.06
  15   3  -4    0.05    0.06
 -15  -3   4    0.16    0.07
  15   4  -4    2.33    0.16
 -15  -4   4    2.33    0.16
  15   5  -4    0.38    0.09
  14  -6  -4    0.04    0.09
 -14   6   4   -0.01    0.07
 -14   6   4   -0.03    0.07
  14  -5  -4    1.61    0.15
 -14   5   4    1.43    0.13
 -14   5   4    1.67    0.14
  14  -4  -4    4.06    0.20
 -14   4   4    4.26    0.18
 -14   4   4    3.87    0.18
  14  -3  -4    1.11    0.13
 -14   3   4    1.09    0.11
 -14   3   4    1.06    0.10
  14  -2  -4    5.38    0.22
 -14   2   4    5.50    0.19
 -14   2   4    5.68    0.21
  14  -1  -4    0.03    0.07
 -14   1   4    0.00    0.06
  14   0  -4   -0.01    0.05
  14   0  -4    0.07    0.07
 -14   0   4    0.01    0.06
  14   1  -4    0.03    0.07
  14   1  -4    0.05    0.06
 -14  -1   4    0.05    0.06
  14   2  -4    5.33    0.21
  14   2  -4    5.81    0.20
 -14  -2   4    5.72    0.20
  14   3  -4    1.04    0.10
 -14  -3   4    0.98    0.10
  14   4  -4    3.98    0.18
 -14  -4   4    4.29    0.18
  14   5  -4    1.41    0.12
  14   6  -4    0.01    0.07
  13  -7  -4    0.12    0.09
 -13   7   4    0.18    0.08
 -13   7   4    0.08    0.08
  13  -6  -4    0.60    0.10
 -13   6   4    0.46    0.09
 -13   6   4    0.65    0.10
  13  -5  -4    0.10    0.07
 -13   5   4    0.08    0.07
 -13   5   4    0.11    0.06
  13  -4  -4    5.21    0.22
 -13   4   4    5.03    0.19
 -13   4   4    5.21    0.20
  13  -3  -4    0.08    0.07
  13  -3  -4    0.03    0.05
 -13   3   4    0.02    0.06
 -13   3   4    0.04    0.05
  13  -2  -4    6.69    0.23
  13  -2  -4    6.56    0.25
 -13   2   4    6.90    0.22
 -13   2   4    6.63    0.20
  13  -1  -4    0.08    0.06
 -13   1   4    0.08    0.06
 -13   1   4    0.11    0.05
  13   0  -4   10.39    0.29
  13   0  -4   11.03    0.28
 -13   0   4   11.28    0.28
  13   1  -4    0.01    0.05
  13   1  -4    0.06    0.06
 -13  -1   4    0.06    0.06
  13   2  -4    6.65    0.21
  13   2  -4    6.72    0.21
 -13  -2   4    6.62    0.21
  13   3  -4    0.01    0.06
  13   3  -4    0.10    0.06
 -13  -3   4    0.00    0.05
  13   4  -4    4.86    0.19
 -13  -4   4    5.24    0.19
  13   5  -4    0.07    0.06
  13   6  -4    0.63    0.10
  13   7  -4    0.05    0.07
  12  -8  -4    0.15    0.09
 -12   8   4    0.22    0.09
 -12   8   4    0.29    0.08
  12  -7  -4    0.31    0.09
 -12   7   4    0.35    0.09
 -12   7   4    0.41    0.08
  12  -6  -4    0.06    0.07
 -12   6   4    0.06    0.06
 -12   6   4    0.06    0.07
  12  -5  -4    4.09    0.20
 -12   5   4    3.86    0.17
 -12   5   4    3.80    0.17
  12  -4  -4    0.79    0.10
 -12   4   4    0.87    0.10
 -12   4   4    0.86    0.09
  12  -3  -4    1.41    0.11
  12  -3  -4    1.40    0.12
 -12   3   4    1.45    0.11
 -12   3   4    1.39    0.11
  12  -2  -4    0.07    0.06
  12  -2  -4    0.07    0.05
 -12   2   4    0.09    0.05
 -12   2   4    0.09    0.06
  12  -1  -4    0.65    0.08
  12  -1  -4    0.55    0.09
 -12   1   4    0.61    0.08
 -12   1   4    0.69    0.07
  12   0  -4    0.26    0.06
  12   0  -4    0.28    0.06
  12   0  -4    0.33    0.07
 -12   0   4    0.33    0.05
 -12   0   4    0.28    0.06
  12   1  -4    0.64    0.08
  12   1  -4    0.54    0.12
  12   1  -4    0.53    0.07
 -12  -1   4    0.73    0.08
  12   2  -4    0.04    0.05
  12   2  -4    0.07    0.06
 -12  -2   4    0.09    0.05
  12   3  -4    1.42    0.11
  12   3  -4    1.43    0.11
 -12  -3   4    1.70    0.12
  12   4  -4    0.62    0.08
 -12  -4   4    0.81    0.09
  12   5  -4    3.54    0.17
  12   6  -4    0.04    0.06
  12   7  -4    0.43    0.09
 -12  -7   4    0.43    0.05
  12   8  -4    0.14    0.08
 -12  -8   4    0.15    0.09
 -12  -8   4    0.20    0.05
  11  -9  -4    0.42    0.10
 -11   9   4    0.19    0.08
 -11   9   4    0.40    0.09
  11  -8  -4    1.17    0.13
 -11   8   4    0.93    0.11
 -11   8   4    1.19    0.12
  11  -7  -4    0.01    0.07
 -11   7   4    0.09    0.07
 -11   7   4    0.08    0.06
  11  -6  -4    1.78    0.15
 -11   6   4    1.61    0.13
 -11   6   4    1.81    0.13
  11  -5  -4    6.97    0.23
 -11   5   4    6.91    0.22
 -11   5   4    6.80    0.22
  11  -4  -4    4.07    0.16
  11  -4  -4    3.77    0.17
 -11   4   4    3.90    0.16
 -11   4   4    3.82    0.16
  11  -3  -4    2.65    0.13
  11  -3  -4    2.83    0.15
 -11   3   4    3.04    0.13
 -11   3   4    2.96    0.14
  11  -2  -4    0.91    0.09
  11  -2  -4    0.65    0.09
 -11   2   4    0.74    0.08
 -11   2   4    0.86    0.08
  11  -1  -4    5.07    0.18
  11  -1  -4    5.23    0.18
 -11   1   4    5.38    0.18
 -11   1   4    5.52    0.16
  11   0  -4   24.64    0.49
  11   0  -4   24.02    0.48
 -11   0   4   23.88    0.47
 -11   0   4   24.23    0.44
  11   1  -4    5.29    0.17
  11   1  -4    5.41    0.18
  11   1  -4    5.42    0.19
 -11  -1   4    5.38    0.18
 -11  -1   4    5.19    0.14
  11   2  -4    0.64    0.07
  11   2  -4    0.87    0.08
  11   2  -4    0.73    0.09
 -11  -2   4    0.76    0.08
  11   3  -4    2.67    0.13
  11   3  -4    2.76    0.12
 -11  -3   4    2.61    0.13
  11   4  -4    4.03    0.16
 -11  -4   4    4.06    0.16
  11   5  -4    7.48    0.23
  11   6  -4    1.62    0.12
 -11  -6   4    1.58    0.13
 -11  -6   4    1.63    0.08
  11   7  -4   -0.01    0.06
 -11  -7   4    0.10    0.07
 -11  -7   4    0.06    0.04
  11   8  -4    1.04    0.11
 -11  -8   4    1.18    0.09
 -11  -8   4    1.07    0.12
  11   9  -4    0.10    0.08
 -11  -9   4    0.13    0.08
 -11  -9   4    0.37    0.06
  10 -10  -4    0.05    0.08
 -10  10   4    0.14    0.07
 -10  10   4   -0.02    0.07
  10  -9  -4    0.60    0.10
 -10   9   4    0.55    0.10
 -10   9   4    0.57    0.10
  10  -8  -4    3.63    0.19
 -10   8   4    3.76    0.18
 -10   8   4    3.79    0.19
  10  -7  -4    0.08    0.07
 -10   7   4    0.00    0.05
 -10   7   4    0.00    0.06
  10  -6  -4    1.40    0.13
 -10   6   4    0.93    0.10
 -10   6   4    1.15    0.11
  10  -5  -4    0.69    0.10
 -10   5   4    0.49    0.07
 -10   5   4    0.37    0.07
  10  -4  -4    1.41    0.09
  10  -4  -4    1.49    0.11
 -10   4   4    1.52    0.11
 -10   4   4    1.47    0.11
  10  -3  -4    7.29    0.20
  10  -3  -4    6.71    0.21
 -10   3   4    7.42    0.21
 -10   3   4    7.00    0.20
 -10   3   4    7.15    0.20
  10  -2  -4   -0.01    0.04
  10  -2  -4    0.00    0.05
 -10   2   4    0.01    0.04
 -10   2   4    0.00    0.04
 -10   2   4    0.00    0.04
  10  -1  -4    0.36    0.07
  10  -1  -4    0.18    0.05
 -10   1   4    0.16    0.04
 -10   1   4    0.10    0.05
 -10   1   4    0.19    0.05
  10   0  -4    1.12    0.10
  10   0  -4    1.02    0.09
 -10   0   4    1.33    0.08
 -10   0   4    1.23    0.10
  10   1  -4    0.19    0.05
  10   1  -4    0.09    0.04
  10   1  -4    0.23    0.05
 -10  -1   4    0.16    0.04
 -10  -1   4    0.13    0.05
  10   2  -4    0.01    0.04
  10   2  -4    0.01    0.04
  10   2  -4   -0.01    0.04
 -10  -2   4   -0.02    0.04
 -10  -2   4    0.01    0.03
  10   3  -4    6.84    0.22
  10   3  -4    7.30    0.20
  10   3  -4    7.25    0.19
 -10  -3   4    7.30    0.20
  10   4  -4    1.42    0.09
  10   4  -4    1.58    0.11
 -10  -4   4    1.48    0.11
  10   5  -4    0.42    0.07
 -10  -5   4    0.55    0.05
 -10  -5   4    0.58    0.08
  10   6  -4    1.58    0.12
 -10  -6   4    1.36    0.07
 -10  -6   4    1.46    0.13
  10   7  -4    0.00    0.06
 -10  -7   4    0.07    0.07
 -10  -7   4    0.04    0.04
  10   8  -4    3.80    0.18
 -10  -8   4    3.65    0.13
 -10  -8   4    3.93    0.19
  10   9  -4    0.61    0.10
 -10  -9   4    0.50    0.07
 -10  -9   4    0.48    0.10
  10  10  -4   -0.03    0.07
 -10 -10   4    0.05    0.08
 -10 -10   4    0.06    0.06
   9 -10  -4    0.00    0.07
  -9  10   4    0.08    0.08
  -9  10   4    0.00    0.06
   9  -9  -4    1.98    0.15
  -9   9   4    2.12    0.15
  -9   9   4    1.71    0.15
   9  -8  -4    0.06    0.06
  -9   8   4    0.00    0.06
  -9   8   4    0.07    0.06
   9  -7  -4    0.94    0.10
  -9   7   4    0.96    0.10
  -9   7   4    0.99    0.10
   9  -6  -4    8.45    0.25
  -9   6   4    8.40    0.24
  -9   6   4    8.39    0.24
   9  -5  -4    0.13    0.07
   9  -5  -4    0.04    0.04
  -9   5   4   -0.06    0.04
  -9   5   4    0.00    0.05
   9  -4  -4    0.05    0.04
   9  -4  -4    0.07    0.06
  -9   4   4    0.12    0.04
  -9   4   4    0.05    0.05
  -9   4   4    0.01    0.04
   9  -3  -4    2.00    0.12
   9  -3  -4    2.17    0.10
  -9   3   4    2.16    0.11
  -9   3   4    2.26    0.10
  -9   3   4    1.97    0.10
   9  -2  -4   10.48    0.26
   9  -2  -4   10.62    0.25
  -9   2   4   10.63    0.24
  -9   2   4   10.72    0.24
  -9   2   4   10.37    0.25
   9  -1  -4   -0.04    0.05
   9  -1  -4    0.00    0.04
  -9   1   4   -0.04    0.04
  -9   1   4   -0.02    0.03
  -9   1   4   -0.02    0.03
   9   0  -4   24.65    0.46
   9   0  -4   23.92    0.47
  -9   0   4   24.59    0.43
  -9   0   4   24.92    0.45
  -9   0   4   24.54    0.47
   9   1  -4   -0.02    0.04
   9   1  -4   -0.04    0.03
   9   1  -4    0.04    0.04
  -9  -1   4    0.02    0.04
  -9  -1   4    0.01    0.04
  -9  -1   4   -0.01    0.03
   9   2  -4   10.70    0.24
   9   2  -4   11.02    0.27
   9   2  -4   10.72    0.24
  -9  -2   4   10.78    0.24
  -9  -2   4   10.72    0.21
   9   3  -4    2.15    0.10
   9   3  -4    2.22    0.12
   9   3  -4    2.25    0.11
  -9  -3   4    2.25    0.07
  -9  -3   4    2.08    0.10
   9   4  -4    0.02    0.04
   9   4  -4    0.15    0.05
   9   4  -4    0.05    0.04
  -9  -4   4    0.08    0.05
  -9  -4   4    0.02    0.05
   9   5  -4   -0.03    0.04
   9   5  -4   -0.01    0.05
  -9  -5   4   -0.05    0.04
  -9  -5   4    0.00    0.03
   9   6  -4    8.99    0.24
  -9  -6   4    8.95    0.26
  -9  -6   4    8.48    0.19
   9   7  -4    1.01    0.10
  -9  -7   4    0.90    0.07
  -9  -7   4    0.95    0.10
   9   8  -4    0.04    0.06
  -9  -8   4   -0.01    0.07
   9   9  -4    1.69    0.14
  -9  -9   4    1.94    0.11
  -9  -9   4    1.77    0.15
   9  10  -4    0.04    0.07
  -9 -10   4    0.04    0.05
  -9 -10   4    0.07    0.08
  -8  11   4    0.52    0.11
  -8  11   4    0.61    0.10
   8 -10  -4    0.14    0.07
  -8  10   4    0.17    0.07
  -8  10   4    0.18    0.08
   8  -9  -4    0.13    0.07
  -8   9   4    0.27    0.07
  -8   9   4    0.05    0.07
   8  -8  -4    0.70    0.09
  -8   8   4    0.60    0.09
  -8   8   4    0.64    0.09
   8  -7  -4    0.14    0.06
  -8   7   4    0.04    0.05
  -8   7   4   -0.02    0.06
   8  -6  -4   11.52    0.29
  -8   6   4   11.22    0.28
  -8   6   4   10.86    0.28
   8  -5  -4    0.11    0.06
  -8   5   4    0.08    0.05
  -8   5   4    0.11    0.04
  -8   5   4    0.15    0.05
   8  -4  -4    0.35    0.05
   8  -4  -4    0.29    0.07
  -8   4   4    0.30    0.05
  -8   4   4    0.23    0.05
  -8   4   4    0.40    0.05
   8  -3  -4    0.23    0.04
   8  -3  -4    0.29    0.06
  -8   3   4    0.27    0.05
  -8   3   4    0.34    0.04
  -8   3   4    0.19    0.05
   8  -2  -4    2.09    0.11
   8  -2  -4    2.15    0.09
  -8   2   4    2.03    0.09
  -8   2   4    2.03    0.09
  -8   2   4    2.13    0.10
   8  -1  -4    8.44    0.21
   8  -1  -4    8.42    0.20
  -8   1   4    8.28    0.20
  -8   1   4    8.30    0.19
  -8   1   4    8.37    0.20
   8   0  -4    0.31    0.05
   8   0  -4    0.24    0.05
  -8   0   4    0.23    0.05
  -8   0   4    0.32    0.05
  -8   0   4    0.34    0.04
   8   1  -4    8.21    0.21
   8   1  -4    8.34    0.20
   8   1  -4    8.15    0.19
  -8  -1   4    8.58    0.20
  -8  -1   4    8.28    0.21
  -8  -1   4    8.53    0.18
   8   2  -4    1.98    0.09
   8   2  -4    1.87    0.10
   8   2  -4    1.97    0.09
  -8  -2   4    2.10    0.09
  -8  -2   4    2.05    0.11
  -8  -2   4    1.99    0.07
   8   3  -4    0.29    0.05
   8   3  -4    0.37    0.05
   8   3  -4    0.28    0.05
  -8  -3   4    0.24    0.05
  -8  -3   4    0.28    0.03
  -8  -3   4    0.27    0.05
   8   4  -4    0.37    0.06
   8   4  -4    0.35    0.03
   8   4  -4    0.36    0.06
   8   4  -4    0.34    0.04
  -8  -4   4    0.32    0.06
  -8  -4   4    0.35    0.03
  -8  -4   4    0.28    0.05
   8   5  -4    0.18    0.05
   8   5  -4    0.09    0.05
   8   5  -4    0.08    0.05
  -8  -5   4    0.13    0.03
  -8  -5   4    0.12    0.06
   8   6  -4   11.29    0.28
  -8  -6   4   11.53    0.29
  -8  -6   4   11.40    0.23
   8   7  -4    0.04    0.05
  -8  -7   4    0.08    0.06
  -8  -7   4    0.00    0.03
   8   8  -4    0.78    0.10
  -8  -8   4    0.67    0.07
  -8  -8   4    0.74    0.10
   8   9  -4    0.16    0.07
  -8  -9   4    0.15    0.08
  -8  -9   4    0.07    0.05
   8  10  -4    0.12    0.08
  -8 -10   4    0.08    0.06
  -8 -10   4    0.07    0.07
   8  11  -4    0.54    0.11
  -8 -11   4    0.52    0.11
  -8 -11   4    0.47    0.08
  -7  11   4    1.83    0.16
  -7  11   4    1.73    0.14
   7 -10  -4    2.57    0.15
  -7  10   4    2.67    0.17
  -7  10   4    2.74    0.16
   7  -9  -4    0.10    0.06
  -7   9   4    0.29    0.07
  -7   9   4    0.06    0.07
   7  -8  -4    2.84    0.14
  -7   8   4    2.95    0.16
  -7   8   4    2.49    0.14
   7  -7  -4    0.53    0.08
  -7   7   4    0.51    0.07
  -7   7   4    0.31    0.07
   7  -6  -4    0.42    0.07
   7  -6  -4    0.46    0.05
  -7   6   4    0.48    0.07
  -7   6   4    0.61    0.07
   7  -5  -4    1.52    0.08
   7  -5  -4    1.61    0.11
  -7   5   4    1.42    0.10
  -7   5   4    1.59    0.10
  -7   5   4    1.48    0.07
   7  -4  -4    1.36    0.07
   7  -4  -4    1.32    0.09
  -7   4   4    1.42    0.07
  -7   4   4    1.45    0.10
  -7   4   4    1.32    0.09
   7  -3  -4    0.49    0.05
   7  -3  -4    0.38    0.05
  -7   3   4    0.42    0.06
  -7   3   4    0.35    0.05
  -7   3   4    0.48    0.05
   7  -2  -4    4.97    0.13
   7  -2  -4    5.17    0.15
  -7   2   4    4.94    0.13
  -7   2   4    5.16    0.14
  -7   2   4    5.07    0.15
   7  -1  -4    0.20    0.05
   7  -1  -4    0.33    0.04
  -7   1   4    0.21    0.04
  -7   1   4    0.30    0.04
  -7   1   4    0.19    0.04
   7   0  -4    7.42    0.18
   7   0  -4    7.50    0.18
  -7   0   4    7.58    0.18
  -7   0   4    7.36    0.18
  -7   0   4    7.40    0.17
   7   1  -4    0.34    0.04
   7   1  -4    0.23    0.04
   7   1  -4    0.27    0.04
  -7  -1   4    0.27    0.03
  -7  -1   4    0.26    0.04
  -7  -1   4    0.29    0.05
   7   2  -4    4.97    0.16
   7   2  -4    5.02    0.14
   7   2  -4    5.03    0.13
  -7  -2   4    5.06    0.16
  -7  -2   4    5.01    0.14
  -7  -2   4    4.99    0.12
   7   3  -4    0.40    0.05
   7   3  -4    0.45    0.04
   7   3  -4    0.37    0.04
   7   3  -4    0.38    0.06
  -7  -3   4    0.45    0.05
  -7  -3   4    0.44    0.07
  -7  -3   4    0.43    0.04
  -7  -3   4    0.43    0.06
   7   4  -4    1.51    0.06
   7   4  -4    1.43    0.06
   7   4  -4    1.52    0.09
   7   4  -4    1.46    0.10
  -7  -4   4    1.44    0.06
  -7  -4   4    1.45    0.09
   7   5  -4    1.77    0.07
   7   5  -4    1.67    0.11
   7   5  -4    1.64    0.06
   7   5  -4    1.51    0.10
  -7  -5   4    1.56    0.10
  -7  -5   4    1.79    0.07
   7   6  -4    0.52    0.07
   7   6  -4    0.62    0.09
  -7  -6   4    0.56    0.05
  -7  -6   4    0.45    0.07
   7   7  -4    0.50    0.08
  -7  -7   4    0.52    0.06
  -7  -7   4    0.43    0.08
   7   8  -4    2.47    0.14
  -7  -8   4    2.33    0.14
  -7  -8   4    2.49    0.11
   7   9  -4    0.13    0.07
  -7  -9   4    0.17    0.08
  -7  -9   4    0.11    0.05
   7  10  -4    2.82    0.17
  -7 -10   4    2.82    0.18
  -7 -10   4    2.80    0.14
   7  11  -4    1.73    0.15
  -7 -11   4    2.04    0.17
  -7 -11   4    1.78    0.13
  -6  11   4    0.77    0.12
  -6  11   4    0.82    0.10
   6 -10  -4    0.30    0.07
  -6  10   4    0.18    0.07
  -6  10   4    0.06    0.07
   6  -9  -4    1.52    0.11
  -6   9   4    1.24    0.12
  -6   9   4    1.35    0.11
   6  -8  -4    1.44    0.11
  -6   8   4    1.36    0.12
  -6   8   4    1.40    0.11
   6  -7  -4    0.13    0.05
  -6   7   4    0.12    0.05
  -6   7   4    0.11    0.06
   6  -6  -4    1.38    0.07
   6  -6  -4    1.27    0.10
  -6   6   4    1.38    0.11
  -6   6   4    1.60    0.10
   6  -5  -4   20.12    0.36
   6  -5  -4   20.89    0.40
  -6   5   4   21.19    0.40
  -6   5   4   20.57    0.35
   6  -4  -4    0.62    0.05
   6  -4  -4    0.64    0.07
  -6   4   4    0.50    0.06
  -6   4   4    0.74    0.05
  -6   4   4    0.59    0.06
   6  -3  -4    0.18    0.04
   6  -3  -4    0.21    0.03
  -6   3   4    0.20    0.04
  -6   3   4    0.24    0.03
  -6   3   4    0.24    0.04
   6  -2  -4    3.60    0.10
   6  -2  -4    3.56    0.12
  -6   2   4    3.54    0.11
  -6   2   4    3.69    0.10
  -6   2   4    3.47    0.11
   6  -1  -4   12.03    0.25
   6  -1  -4   12.46    0.24
  -6   1   4   12.59    0.24
  -6   1   4   12.33    0.24
  -6   1   4   12.10    0.24
  -6   1   4   11.81    0.25
   6   0  -4    7.29    0.17
   6   0  -4    7.19    0.17
  -6   0   4    7.52    0.18
  -6   0   4    7.56    0.16
  -6   0   4    7.42    0.17
  -6   0   4    7.48    0.17
   6   1  -4   12.27    0.24
   6   1  -4   12.20    0.26
  -6  -1   4   12.44    0.26
  -6  -1   4   12.19    0.24
  -6  -1   4   12.30    0.25
  -6  -1   4   12.54    0.23
   6   2  -4    3.65    0.13
   6   2  -4    3.62    0.10
   6   2  -4    3.57    0.11
  -6  -2   4    3.56    0.12
  -6  -2   4    3.80    0.13
  -6  -2   4    3.70    0.10
  -6  -2   4    3.75    0.11
  -6  -2   4    3.42    0.11
   6   3  -4    0.33    0.04
   6   3  -4    0.22    0.04
   6   3  -4    0.24    0.03
   6   3  -4    0.26    0.03
  -6  -3   4    0.37    0.06
  -6  -3   4    0.24    0.04
  -6  -3   4    0.28    0.02
  -6  -3   4    0.19    0.04
   6   4  -4    0.61    0.06
   6   4  -4    0.78    0.08
   6   4  -4    0.60    0.05
   6   4  -4    0.66    0.04
  -6  -4   4    0.76    0.08
  -6  -4   4    0.65    0.04
  -6  -4   4    0.64    0.07
   6   5  -4   21.01    0.34
   6   5  -4   21.23    0.44
   6   5  -4   21.32    0.36
   6   5  -4   21.58    0.40
  -6  -5   4   20.99    0.36
  -6  -5   4   20.92    0.42
   6   6  -4    1.46    0.11
   6   6  -4    1.57    0.07
   6   6  -4    1.35    0.10
  -6  -6   4    1.50    0.10
  -6  -6   4    1.27    0.07
   6   7  -4    0.10    0.06
   6   7  -4    0.20    0.06
  -6  -7   4    0.08    0.06
  -6  -7   4    0.05    0.04
   6   8  -4    1.19    0.10
  -6  -8   4    1.21    0.09
  -6  -8   4    1.18    0.11
   6   9  -4    1.45    0.13
  -6  -9   4    1.26    0.12
  -6  -9   4    1.59    0.11
   6  10  -4    0.21    0.08
  -6 -10   4    0.09    0.08
  -6 -10   4    0.34    0.07
   6  11  -4    0.87    0.12
  -6 -11   4    0.80    0.09
  -6 -11   4    0.92    0.13
  -5  12   4    1.96    0.17
  -5  12   4    2.16    0.15
  -5  11   4    1.78    0.13
  -5  11   4    1.90    0.16
   5 -10  -4    2.89    0.15
  -5  10   4    2.77    0.17
  -5  10   4    2.85    0.15
   5  -9  -4    0.08    0.05
  -5   9   4    0.01    0.05
  -5   9   4    0.00    0.06
   5  -8  -4    1.13    0.10
  -5   8   4    1.07    0.10
  -5   8   4    1.32    0.11
   5  -7  -4    1.01    0.09
  -5   7   4    0.96    0.09
  -5   7   4    1.16    0.10
   5  -6  -4    7.95    0.21
   5  -6  -4    8.17    0.17
  -5   6   4    8.00    0.17
  -5   6   4    8.21    0.21
  -5   6   4    8.24    0.22
   5  -5  -4    1.76    0.09
   5  -5  -4    1.95    0.07
  -5   5   4    1.84    0.10
  -5   5   4    1.81    0.09
  -5   5   4    1.88    0.06
   5  -4  -4    0.41    0.04
   5  -4  -4    0.36    0.05
  -5   4   4    0.35    0.05
  -5   4   4    0.41    0.03
  -5   4   4    0.48    0.06
   5  -3  -4    4.87    0.11
   5  -3  -4    4.80    0.14
  -5   3   4    4.91    0.15
  -5   3   4    4.96    0.11
  -5   3   4    4.59    0.14
  -5   3   4    4.81    0.14
   5  -2  -4    4.27    0.10
   5  -2  -4    3.69    0.11
  -5   2   4    3.58    0.12
  -5   2   4    3.55    0.11
  -5   2   4    3.56    0.11
  -5   2   4    3.71    0.09
   5  -1  -4    0.68    0.05
   5  -1  -4    0.54    0.06
  -5   1   4    0.66    0.05
  -5   1   4    0.43    0.04
  -5   1   4    0.68    0.06
  -5   1   4    0.68    0.05
   5   0  -4    0.21    0.03
   5   0  -4    0.19    0.04
  -5   0   4    0.24    0.04
  -5   0   4    0.22    0.04
  -5   0   4    0.19    0.03
  -5   0   4    0.24    0.04
   5   1  -4    0.71    0.05
   5   1  -4    0.73    0.06
  -5  -1   4    0.61    0.05
  -5  -1   4    0.66    0.05
  -5  -1   4    0.72    0.05
  -5  -1   4    0.76    0.06
  -5  -1   4    0.71    0.05
   5   2  -4    3.72    0.12
   5   2  -4    3.82    0.10
   5   2  -4    3.73    0.10
  -5  -2   4    3.77    0.10
  -5  -2   4    3.86    0.10
  -5  -2   4    3.79    0.11
  -5  -2   4    3.60    0.12
  -5  -2   4    3.88    0.10
   5   3  -4    4.83    0.11
   5   3  -4    4.63    0.15
   5   3  -4    4.81    0.13
   5   3  -4    4.95    0.11
  -5  -3   4    4.72    0.12
  -5  -3   4    4.87    0.09
  -5  -3   4    4.89    0.14
  -5  -3   4    5.02    0.12
  -5  -3   4    4.88    0.15
   5   4  -4    0.33    0.04
   5   4  -4    0.38    0.06
   5   4  -4    0.40    0.03
   5   4  -4    0.39    0.04
  -5  -4   4    0.47    0.04
  -5  -4   4    0.39    0.03
  -5  -4   4    0.29    0.05
   5   5  -4    1.87    0.06
   5   5  -4    1.89    0.10
   5   5  -4    1.96    0.11
   5   5  -4    1.97    0.05
   5   5  -4    2.09    0.07
  -5  -5   4    1.89    0.10
  -5  -5   4    1.93    0.07
   5   6  -4    8.13    0.21
   5   6  -4    8.34    0.18
   5   6  -4    8.32    0.24
  -5  -6   4    7.94    0.22
  -5  -6   4    7.89    0.18
   5   7  -4    0.95    0.08
   5   7  -4    1.13    0.08
   5   7  -4    1.08    0.10
  -5  -7   4    1.07    0.10
  -5  -7   4    1.18    0.08
   5   8  -4    0.97    0.09
  -5  -8   4    0.94    0.10
  -5  -8   4    1.04    0.09
   5   9  -4   -0.04    0.06
  -5  -9   4    0.02    0.07
  -5  -9   4    0.00    0.05
   5  10  -4    2.72    0.16
  -5 -10   4    3.00    0.15
  -5 -10   4    3.09    0.17
   5  11  -4    1.97    0.16
  -5 -11   4    1.94    0.16
  -5 -11   4    1.71    0.13
   5  12  -4    2.06    0.17
  -5 -12   4    2.20    0.15
  -5 -12   4    1.97    0.18
  -4  12   4    0.15    0.07
  -4  12   4    0.08    0.09
  -4  11   4    0.15    0.06
  -4  11   4    0.15    0.08
  -4  10   4    4.37    0.19
  -4  10   4    4.36    0.17
   4  -9  -4    0.12    0.05
  -4   9   4    0.11    0.05
  -4   9   4    0.08    0.06
   4  -8  -4    0.58    0.07
  -4   8   4    0.54    0.08
  -4   8   4    0.58    0.07
   4  -7  -4    0.25    0.06
  -4   7   4    0.31    0.06
  -4   7   4    0.31    0.06
  -4   7   4    0.19    0.05
   4  -6  -4    0.05    0.04
  -4   6   4    0.11    0.02
  -4   6   4    0.17    0.05
  -4   6   4    0.04    0.05
   4  -5  -4    5.99    0.16
   4  -5  -4    6.31    0.13
  -4   5   4    6.20    0.17
  -4   5   4    6.25    0.12
  -4   5   4    6.48    0.17
  -4   5   4    6.15    0.17
   4  -4  -4   23.90    0.37
   4  -4  -4   23.40    0.42
  -4   4   4   23.89    0.43
  -4   4   4   23.36    0.37
  -4   4   4   24.28    0.43
  -4   4   4   23.29    0.43
   4  -3  -4   14.73    0.24
   4  -3  -4   14.51    0.28
  -4   3   4   14.57    0.29
  -4   3   4   14.15    0.28
  -4   3   4   14.92    0.24
   4  -2  -4    1.95    0.08
   4  -2  -4    2.19    0.06
  -4   2   4    2.24    0.08
  -4   2   4    2.08    0.09
  -4   2   4    2.24    0.06
  -4   2   4    2.16    0.08
   4  -1  -4    1.64    0.07
   4  -1  -4    1.62    0.06
  -4   1   4    1.66    0.07
  -4   1   4    1.75    0.06
  -4   1   4    1.58    0.07
  -4   1   4    1.60    0.07
   4   0  -4    0.16    0.03
   4   0  -4    0.08    0.03
  -4   0   4    0.11    0.03
  -4   0   4    0.14    0.03
  -4   0   4    0.09    0.03
  -4   0   4    0.12    0.03
   4   1  -4    1.68    0.08
   4   1  -4    1.65    0.06
  -4  -1   4    1.67    0.06
  -4  -1   4    1.52    0.06
  -4  -1   4    1.69    0.07
  -4  -1   4    1.58    0.06
  -4  -1   4    1.67    0.07
   4   2  -4    2.19    0.07
   4   2  -4    2.27    0.07
   4   2  -4    2.27    0.09
   4   2  -4    2.14    0.07
  -4  -2   4    2.23    0.08
  -4  -2   4    2.25    0.07
  -4  -2   4    2.25    0.09
  -4  -2   4    2.16    0.07
  -4  -2   4    2.16    0.07
   4   3  -4   14.82    0.26
   4   3  -4   14.84    0.27
   4   3  -4   14.80    0.30
   4   3  -4   14.57    0.25
  -4  -3   4   14.53    0.29
  -4  -3   4   14.51    0.24
  -4  -3   4   15.05    0.26
   4   4  -4   24.13    0.46
   4   4  -4   24.07    0.39
   4   4  -4   23.83    0.42
   4   4  -4   24.31    0.40
  -4  -4   4   24.79    0.39
  -4  -4   4   24.52    0.44
   4   5  -4    6.04    0.19
   4   5  -4    6.31    0.12
   4   5  -4    6.21    0.16
   4   5  -4    6.18    0.12
   4   5  -4    6.26    0.14
   4   5  -4    6.33    0.20
  -4  -5   4    6.27    0.18
  -4  -5   4    6.37    0.12
   4   6  -4    0.17    0.04
   4   6  -4    0.17    0.06
   4   6  -4    0.12    0.05
  -4  -6   4    0.03    0.05
   4   7  -4    0.21    0.06
   4   7  -4    0.33    0.05
   4   7  -4    0.27    0.06
  -4  -7   4    0.14    0.06
   4   8  -4    0.70    0.08
   4   8  -4    0.76    0.07
   4   8  -4    0.48    0.08
  -4  -8   4    0.69    0.09
   4   9  -4    0.09    0.07
   4   9  -4    0.02    0.06
  -4  -9   4    0.10    0.07
   4  10  -4    4.31    0.19
  -4 -10   4    4.22    0.19
   4  11  -4    0.07    0.07
  -4 -11   4    0.20    0.09
   4  12  -4   -0.03    0.08
  -4 -12   4    0.04    0.08
  -3  12   4   -0.02    0.08
  -3  12   4    0.05    0.06
  -3  11   4    1.63    0.12
  -3  11   4    1.56    0.14
  -3  10   4    0.23    0.08
  -3  10   4    0.31    0.07
   3  -9  -4    3.48    0.14
  -3   9   4    3.57    0.17
  -3   9   4    3.61    0.15
   3  -8  -4    0.06    0.04
  -3   8   4   -0.03    0.04
  -3   8   4    0.02    0.05
   3  -7  -4    0.83    0.07
  -3   7   4    0.83    0.08
  -3   7   4    0.66    0.05
  -3   7   4    0.75    0.06
  -3   7   4    0.73    0.08
   3  -6  -4    9.94    0.23
  -3   6   4   10.45    0.24
  -3   6   4   10.42    0.25
  -3   6   4   10.38    0.20
  -3   6   4   10.25    0.23
  -3   6   4   10.63    0.19
   3  -5  -4   27.71    0.49
  -3   5   4   29.68    0.51
  -3   5   4   28.31    0.45
  -3   5   4   28.42    0.44
  -3   5   4   28.69    0.50
  -3   5   4   27.86    0.50
   3  -4  -4    0.76    0.06
  -3   4   4    0.78    0.07
  -3   4   4    0.69    0.06
  -3   4   4    0.72    0.07
   3  -3  -4    3.08    0.10
  -3   3   4    3.34    0.10
  -3   3   4    3.37    0.11
  -3   3   4    3.30    0.10
   3  -2  -4    0.86    0.06
  -3   2   4    0.77    0.05
  -3   2   4    0.77    0.06
  -3   2   4    0.84    0.05
   3  -1  -4   10.62    0.21
   3  -1  -4   10.52    0.18
  -3   1   4   10.71    0.22
  -3   1   4   10.62    0.20
   3   0  -4    3.28    0.09
  -3   0   4    3.32    0.08
  -3   0   4    3.13    0.09
  -3   0   4    3.14    0.09
   3   1  -4   10.01    0.20
   3   1  -4   10.59    0.21
   3   1  -4   10.34    0.19
  -3  -1   4   10.37    0.19
  -3  -1   4   10.50    0.19
  -3  -1   4   10.41    0.19
  -3  -1   4   10.45    0.20
   3   2  -4    0.73    0.06
   3   2  -4    0.77    0.05
   3   2  -4    0.78    0.04
   3   2  -4    0.83    0.07
  -3  -2   4    0.78    0.04
  -3  -2   4    0.81    0.05
  -3  -2   4    0.88    0.06
   3   3  -4    3.38    0.12
   3   3  -4    3.36    0.09
   3   3  -4    3.19    0.09
  -3  -3   4    3.38    0.09
  -3  -3   4    3.34    0.11
   3   4  -4    0.71    0.05
   3   4  -4    0.72    0.06
   3   4  -4    0.73    0.07
   3   4  -4    0.74    0.07
  -3  -4   4    0.63    0.04
  -3  -4   4    0.81    0.07
   3   5  -4   28.32    0.46
   3   5  -4   28.56    0.49
   3   5  -4   27.63    0.53
   3   5  -4   28.43    0.48
   3   5  -4   29.10    0.54
  -3  -5   4   28.81    0.51
  -3  -5   4   28.59    0.45
   3   6  -4   10.25    0.22
   3   6  -4    9.99    0.18
   3   6  -4   10.53    0.27
   3   6  -4   10.11    0.23
  -3  -6   4   10.44    0.18
  -3  -6   4   10.20    0.25
   3   7  -4    0.76    0.08
   3   7  -4    0.75    0.07
   3   7  -4    0.90    0.08
  -3  -7   4    0.57    0.08
   3   8  -4   -0.03    0.05
   3   8  -4   -0.01    0.04
   3   8  -4    0.05    0.05
  -3  -8   4    0.02    0.06
   3   9  -4    3.40    0.15
   3   9  -4    3.48    0.13
  -3  -9   4    3.35    0.16
   3  10  -4    0.20    0.07
   3  10  -4    0.25    0.09
  -3 -10   4    0.19    0.07
   3  11  -4    1.49    0.13
  -3 -11   4    2.05    0.16
   3  12  -4   -0.01    0.08
  -3 -12   4    0.03    0.09
  -2  12   4    1.51    0.12
  -2  12   4    1.33    0.14
  -2  11   4   -0.01    0.05
  -2  11   4    0.08    0.08
  -2  10   4    2.38    0.13
  -2  10   4    2.00    0.15
   2  -9  -4    0.70    0.07
  -2   9   4    0.63    0.09
  -2   9   4    0.70    0.08
   2  -8  -4    0.82    0.08
  -2   8   4    0.63    0.08
  -2   8   4    0.72    0.07
   2  -7  -4    6.40    0.17
  -2   7   4    6.53    0.16
  -2   7   4    6.70    0.20
  -2   7   4    6.43    0.18
  -2   7   4    6.60    0.15
   2  -6  -4   -0.05    0.03
  -2   6   4   -0.01    0.02
  -2   6   4    0.02    0.02
  -2   6   4    0.05    0.03
  -2   6   4   -0.05    0.04
  -2   6   4    0.01    0.03
   2  -5  -4   11.39    0.23
  -2   5   4   11.27    0.24
  -2   5   4   11.20    0.20
  -2   5   4   10.90    0.24
  -2   5   4   11.54    0.20
   2  -4  -4    0.10    0.03
  -2   4   4    0.10    0.03
  -2   4   4    0.14    0.04
  -2   4   4    0.09    0.03
   2  -3  -4    0.10    0.03
  -2   3   4    0.10    0.03
  -2   3   4    0.06    0.03
  -2   3   4    0.10    0.03
  -2   2   4    8.69    0.18
  -2   2   4    8.86    0.17
  -2   2   4    8.52    0.18
   2  -1  -4    1.98    0.05
   2  -1  -4    1.87    0.05
   2  -1  -4    2.10    0.05
  -2   1   4    2.03    0.06
  -2   1   4    1.95    0.08
  -2   1   4    1.99    0.07
   2   0  -4    0.01    0.02
   2   0  -4    0.05    0.03
   2   0  -4    0.01    0.03
  -2   0   4    0.00    0.03
  -2   0   4   -0.05    0.04
  -2   0   4    0.07    0.03
  -2   0   4    0.06    0.03
   2   1  -4    2.13    0.06
   2   1  -4    2.03    0.08
  -2  -1   4    2.06    0.04
  -2  -1   4    2.10    0.06
  -2  -1   4    2.11    0.07
  -2  -1   4    2.03    0.07
  -2  -1   4    2.07    0.05
   2   2  -4    8.82    0.16
   2   2  -4    8.74    0.17
   2   2  -4    8.90    0.20
  -2  -2   4    8.67    0.18
  -2  -2   4    9.05    0.17
   2   3  -4    0.15    0.03
   2   3  -4    0.09    0.02
   2   3  -4    0.09    0.03
  -2  -3   4    0.08    0.03
  -2  -3   4    0.10    0.03
   2   4  -4    0.10    0.03
   2   4  -4    0.07    0.03
   2   4  -4    0.16    0.04
  -2  -4   4    0.09    0.02
  -2  -4   4    0.11    0.04
   2   5  -4   10.92    0.26
   2   5  -4   11.36    0.23
   2   5  -4   11.51    0.27
   2   5  -4   11.88    0.23
  -2  -5   4   11.58    0.26
  -2  -5   4   11.31    0.21
   2   6  -4    0.02    0.04
   2   6  -4    0.02    0.04
   2   6  -4   -0.03    0.04
  -2  -6   4   -0.04    0.04
  -2  -6   4    0.00    0.02
   2   7  -4    6.41    0.18
   2   7  -4    6.25    0.21
   2   7  -4    6.39    0.18
  -2  -7   4    6.75    0.20
  -2  -7   4    6.68    0.14
   2   8  -4    0.71    0.08
   2   8  -4    0.81    0.08
   2   8  -4    0.82    0.09
  -2  -8   4    0.62    0.08
   2   9  -4    0.69    0.07
   2   9  -4    0.75    0.09
  -2  -9   4    0.64    0.09
   2  10  -4    2.42    0.12
   2  10  -4    2.38    0.15
  -2 -10   4    2.08    0.14
   2  11  -4   -0.02    0.07
  -2 -11   4    0.03    0.07
   2  12  -4    1.64    0.15
  -2 -12   4    1.72    0.16
   1 -12  -4    0.10    0.08
  -1  12   4    0.01    0.08
   1 -11  -4    0.02    0.07
  -1  11   4    0.02    0.07
  -1  11   4    0.10    0.05
  -1  10   4    2.30    0.12
  -1  10   4    2.19    0.15
  -1   9   4    4.51    0.19
  -1   9   4    4.77    0.16
   1  -8  -4    0.81    0.07
  -1   8   4    0.83    0.09
  -1   8   4    0.70    0.07
   1  -7  -4   12.48    0.25
  -1   7   4   12.55    0.25
  -1   7   4   12.40    0.29
  -1   7   4   12.62    0.27
  -1   7   4   12.51    0.25
  -1   7   4   12.24    0.26
   1  -6  -4    0.53    0.05
  -1   6   4    0.57    0.05
  -1   6   4    0.47    0.04
  -1   6   4    0.48    0.06
  -1   6   4    0.49    0.05
  -1   6   4    0.45    0.05
   1  -5  -4   36.10    0.60
  -1   5   4   36.24    0.60
  -1   5   4   36.90    0.57
  -1   5   4   36.56    0.62
  -1   5   4   35.80    0.60
  -1   5   4   36.51    0.58
   1  -4  -4    9.85    0.20
  -1   4   4    9.91    0.21
  -1   4   4   10.28    0.21
  -1   4   4    9.87    0.20
  -1   4   4   10.04    0.18
  -1   4   4    9.93    0.17
   1  -3  -4   47.42    0.71
  -1   3   4   46.82    0.75
  -1   3   4   46.53    0.75
  -1   3   4   47.47    0.71
  -1   3   4   48.07    0.75
   1  -2  -4    9.49    0.18
  -1   2   4    9.37    0.18
  -1   2   4    9.37    0.19
  -1   2   4    9.45    0.18
  -1   2   4    9.40    0.15
   1  -1  -4    0.17    0.03
   1  -1  -4    0.16    0.03
  -1   1   4    0.13    0.04
  -1   1   4    0.10    0.03
  -1   1   4    0.24    0.03
  -1   1   4    0.14    0.03
   1   0  -4  197.55    2.97
   1   0  -4  194.64    2.89
  -1   0   4  190.64    2.90
  -1   0   4  191.30    2.93
  -1   0   4  193.54    2.89
  -1   0   4  195.01    2.88
  -1   0   4  187.78    2.86
  -1   0   4  191.93    2.97
   1   1  -4    0.16    0.03
   1   1  -4    0.19    0.02
   1   1  -4    0.21    0.04
  -1  -1   4    0.21    0.04
  -1  -1   4    0.19    0.04
  -1  -1   4    0.18    0.02
  -1  -1   4    0.20    0.02
   1   2  -4    9.57    0.18
   1   2  -4    9.64    0.20
   1   2  -4    9.31    0.16
  -1  -2   4    9.30    0.20
  -1  -2   4    9.38    0.18
   1   3  -4   48.35    0.79
   1   3  -4   48.05    0.76
   1   3  -4   48.69    0.74
  -1  -3   4   47.81    0.79
  -1  -3   4   48.04    0.75
   1   4  -4   10.11    0.24
   1   4  -4   10.50    0.21
   1   4  -4   10.21    0.20
  -1  -4   4   10.05    0.19
  -1  -4   4    9.79    0.24
   1   5  -4   36.47    0.60
   1   5  -4   37.20    0.65
   1   5  -4   36.72    0.61
  -1  -5   4   35.99    0.65
  -1  -5   4   36.68    0.58
   1   6  -4    0.58    0.06
   1   6  -4    0.54    0.06
   1   6  -4    0.59    0.08
  -1  -6   4    0.50    0.04
   1   7  -4   12.39    0.27
   1   7  -4   12.37    0.27
  -1  -7   4   12.37    0.23
   1   8  -4    0.76    0.09
   1   8  -4    0.89    0.08
   1   8  -4    0.78    0.08
   1   9  -4    4.72    0.17
   1   9  -4    4.80    0.16
   1  10  -4    2.24    0.13
   1  10  -4    2.40    0.14
   1  11  -4    0.15    0.06
   1  11  -4    0.04    0.07
  -1 -11   4   -0.01    0.07
   1  12  -4    0.12    0.08
  -1 -12   4    0.06    0.08
   0 -12  -4    0.25    0.11
   0  12   4    0.40    0.10
   0 -11  -4    2.18    0.15
   0  11   4    2.31    0.17
   0  11   4    2.26    0.12
   0 -10  -4    5.04    0.19
   0  10   4    5.02    0.21
   0  10   4    4.72    0.16
   0  -9  -4    0.06    0.05
   0   9   4   -0.02    0.06
   0   9   4   -0.03    0.03
   0  -8  -4    0.21    0.06
   0  -8  -4    0.27    0.04
   0   8   4    0.22    0.06
   0   8   4    0.20    0.04
   0   8   4    0.23    0.04
   0  -7  -4    0.06    0.03
   0   7   4    0.03    0.03
   0   7   4    0.04    0.05
   0   7   4    0.03    0.03
   0   7   4    0.01    0.03
   0   7   4    0.03    0.03
   0  -6  -4    3.68    0.11
   0   6   4    3.93    0.11
   0   6   4    3.72    0.12
   0   6   4    3.77    0.14
   0   6   4    3.76    0.11
   0   6   4    3.79    0.11
   0  -5  -4    3.97    0.11
   0   5   4    3.79    0.11
   0   5   4    3.77    0.13
   0   5   4    3.84    0.11
   0   5   4    3.88    0.10
   0  -4  -4   19.26    0.32
   0  -4  -4   19.68    0.35
   0   4   4   19.04    0.34
   0   4   4   19.24    0.34
   0   4   4   18.98    0.35
   0   4   4   19.63    0.32
   0  -3  -4    4.98    0.12
   0  -3  -4    4.90    0.10
   0  -3  -4    4.63    0.10
   0   3   4    4.77    0.12
   0   3   4    4.78    0.10
   0   3   4    4.85    0.12
   0   3   4    4.94    0.12
   0  -2  -4    0.45    0.02
   0  -2  -4    0.48    0.03
   0  -2  -4    0.38    0.03
   0   2   4    0.45    0.03
   0   2   4    0.38    0.04
   0   2   4    0.42    0.04
   0   2   4    0.44    0.04
   0  -1  -4    5.50    0.11
   0  -1  -4    5.33    0.11
   0   1   4    5.42    0.11
   0   1   4    5.39    0.12
   0   1   4    5.47    0.11
   0   1   4    5.34    0.13
   0   0  -4    0.53    0.05
   0   0  -4    0.60    0.03
   0   0  -4    0.61    0.02
   0   0  -4    0.59    0.04
   0   0   4    0.64    0.04
   0   0   4    0.62    0.05
   0   0   4    0.60    0.05
   0   0   4    0.64    0.02
   0   1  -4    5.41    0.12
   0  -1   4    5.39    0.13
   0  -1   4    5.38    0.13
   0  -1   4    5.29    0.10
   0   2  -4    0.50    0.05
   0   2  -4    0.47    0.03
   0   2  -4    0.43    0.05
   0  -2   4    0.51    0.04
   0  -2   4    0.38    0.05
   0  -2   4    0.46    0.03
   0   3  -4    4.67    0.12
   0   3  -4    5.06    0.14
   0   3  -4    4.85    0.10
   0  -3   4    4.84    0.14
   0  -3   4    4.83    0.12
   0   4  -4   20.07    0.39
   0   4  -4   19.60    0.35
   0   4  -4   19.89    0.34
   0  -4   4   19.82    0.39
   0  -4   4   19.51    0.34
   0   5  -4    3.73    0.14
   0   5  -4    3.85    0.13
   0   5  -4    3.80    0.11
   0  -5   4    3.92    0.10
   0  -5   4    3.86    0.15
   0   6  -4    4.07    0.14
   0   6  -4    3.75    0.12
   0   6  -4    3.71    0.15
   0  -6   4    3.85    0.16
   0  -6   4    3.76    0.11
   0   7  -4    0.05    0.04
   0   7  -4    0.21    0.06
   0  -7   4    0.08    0.05
   0  -7   4    0.05    0.03
   0   8  -4    0.26    0.06
   0   8  -4    0.23    0.06
   0   9  -4    0.05    0.05
   0   9  -4   -0.05    0.05
   0  10  -4    4.78    0.18
   0  10  -4    5.05    0.19
   0  11  -4    2.23    0.13
   0  11  -4    2.25    0.15
   0  12  -4    0.34    0.09
   0  12  -4    0.50    0.08
   1  12   4    5.41    0.24
  -1 -11  -4    0.23    0.08
   1  11   4    0.20    0.08
  -1 -10  -4   -0.01    0.06
  -1 -10  -4    0.06    0.06
   1  10   4    0.04    0.04
   1  10   4    0.05    0.07
  -1  -9  -4    3.41    0.16
  -1  -9  -4    3.35    0.15
   1   9   4    3.22    0.16
   1   9   4    3.51    0.13
  -1  -8  -4    0.04    0.05
  -1  -8  -4    0.01    0.05
  -1  -8  -4    0.02    0.04
   1   8   4    0.04    0.04
   1   8   4    0.01    0.03
   1   8   4    0.02    0.03
   1   8   4    0.05    0.06
  -1  -7  -4    1.09    0.07
  -1  -7  -4    1.13    0.08
  -1  -7  -4    1.24    0.10
   1   7   4    1.11    0.09
   1   7   4    1.25    0.07
   1   7   4    1.00    0.07
   1   7   4    0.98    0.08
   1   7   4    1.15    0.07
  -1  -6  -4    8.47    0.18
  -1  -6  -4    8.91    0.20
  -1  -6  -4    8.69    0.22
   1   6   4    9.04    0.20
   1   6   4    9.08    0.19
   1   6   4    8.56    0.19
   1   6   4    8.47    0.22
  -1  -5  -4    0.45    0.05
  -1  -5  -4    0.54    0.05
  -1  -5  -4    0.40    0.04
   1   5   4    0.54    0.05
   1   5   4    0.45    0.04
   1   5   4    0.50    0.06
   1   5   4    0.45    0.04
  -1  -4  -4   10.36    0.20
  -1  -4  -4   10.36    0.20
  -1  -4  -4   10.66    0.22
   1   4   4   10.26    0.21
   1   4   4   10.45    0.20
   1   4   4   10.34    0.22
   1   4   4   10.34    0.20
  -1  -3  -4   34.36    0.54
  -1  -3  -4   34.49    0.53
  -1  -3  -4   35.05    0.56
   1   3   4   34.15    0.55
   1   3   4   33.37    0.56
   1   3   4   34.12    0.55
   1   3   4   33.76    0.54
  -1  -2  -4   69.61    1.07
  -1  -2  -4   70.88    1.07
   1   2   4   70.71    1.07
   1   2   4   71.07    1.07
   1   2   4   66.20    1.08
   1   2   4   70.73    1.06
   1   2   4   71.90    1.04
   1   2   4   69.50    1.07
  -1  -1  -4    0.24    0.03
  -1  -1  -4    0.22    0.03
   1   1   4    0.21    0.03
   1   1   4    0.23    0.02
   1   1   4    0.21    0.03
   1   1   4    0.19    0.03
   1   1   4    0.19    0.03
  -1   0  -4   69.40    1.04
  -1   0  -4   68.60    1.03
  -1   0  -4   68.83    1.05
  -1   0  -4   67.39    1.01
   1   0   4   68.97    1.06
   1   0   4   68.81    1.05
   1   0   4   68.79    1.04
   1   0   4   68.97    1.01
   1   0   4   65.65    1.01
  -1   1  -4    0.18    0.03
  -1   1  -4    0.22    0.03
   1  -1   4    0.27    0.03
   1  -1   4    0.21    0.04
   1  -1   4    0.25    0.04
  -1   2  -4   71.55    1.09
  -1   2  -4   72.05    1.06
  -1   2  -4   72.02    1.12
   1  -2   4   71.41    1.06
   1  -2   4   70.01    1.10
   1  -2   4   70.95    1.12
  -1   3  -4   34.14    0.59
  -1   3  -4   34.39    0.57
  -1   3  -4   35.02    0.54
   1  -3   4   34.69    0.59
   1  -3   4   34.58    0.56
  -1   4  -4   10.54    0.20
  -1   4  -4   10.77    0.22
  -1   4  -4   10.37    0.25
   1  -4   4   10.29    0.21
   1  -4   4   10.33    0.24
  -1   5  -4    0.46    0.05
  -1   5  -4    0.40    0.06
  -1   5  -4    0.63    0.07
   1  -5   4    0.50    0.05
   1  -5   4    0.44    0.06
  -1   6  -4    9.07    0.25
  -1   6  -4    8.88    0.20
  -1   6  -4    9.11    0.23
   1  -6   4    8.78    0.19
   1  -6   4    8.66    0.24
  -1   7  -4    1.13    0.11
  -1   7  -4    1.02    0.08
   1  -7   4    1.14    0.11
   1  -7   4    1.11    0.07
  -1   8  -4    0.06    0.05
  -1   8  -4    0.10    0.06
   1  -8   4   -0.04    0.05
   1  -8   4    0.00    0.03
  -1   9  -4    3.48    0.15
  -1   9  -4    3.50    0.15
  -1  10  -4    0.08    0.06
  -1  10  -4    0.02    0.05
  -1  11  -4    0.38    0.09
  -1  11  -4    0.34    0.07
  -1  12  -4    5.45    0.21
  -1  12  -4    5.26    0.22
   2  12   4    1.07    0.13
  -2 -11  -4    0.86    0.10
   2  11   4    0.76    0.11
  -2 -10  -4    2.67    0.16
  -2 -10  -4    2.51    0.14
   2  10   4    2.53    0.16
  -2  -9  -4   -0.02    0.05
  -2  -9  -4    0.05    0.06
   2   9   4    0.03    0.04
   2   9   4    0.07    0.06
  -2  -8  -4    5.91    0.18
  -2  -8  -4    6.41    0.20
   2   8   4    6.13    0.19
   2   8   4    5.99    0.20
   2   8   4    5.98    0.16
   2   8   4    6.47    0.18
  -2  -7  -4    5.83    0.16
  -2  -7  -4    6.24    0.19
  -2  -7  -4    6.02    0.14
   2   7   4    5.93    0.19
   2   7   4    5.77    0.14
   2   7   4    5.79    0.17
   2   7   4    5.91    0.15
  -2  -6  -4   11.19    0.25
  -2  -6  -4   10.85    0.24
  -2  -6  -4   10.91    0.23
   2   6   4   10.60    0.25
   2   6   4   10.56    0.22
   2   6   4   10.64    0.24
   2   6   4   10.89    0.22
  -2  -5  -4    3.65    0.12
  -2  -5  -4    3.83    0.11
  -2  -5  -4    4.04    0.13
   2   5   4    4.08    0.10
   2   5   4    3.80    0.11
   2   5   4    3.81    0.12
   2   5   4    3.93    0.13
  -2  -4  -4    9.16    0.20
  -2  -4  -4    9.62    0.21
  -2  -4  -4    9.57    0.18
   2   4   4    8.98    0.19
   2   4   4    9.09    0.20
   2   4   4    9.30    0.18
   2   4   4    9.33    0.20
  -2  -3  -4   35.02    0.57
  -2  -3  -4   35.02    0.55
  -2  -3  -4   34.74    0.57
   2   3   4   35.45    0.55
   2   3   4   33.96    0.57
   2   3   4   34.71    0.56
   2   3   4   34.79    0.57
  -2  -2  -4    7.84    0.17
  -2  -2  -4    7.86    0.16
   2   2   4    7.84    0.17
   2   2   4    7.64    0.15
   2   2   4    7.79    0.16
   2   2   4    7.67    0.15
   2   2   4    6.97    0.16
   2   2   4    7.99    0.14
  -2  -1  -4   64.57    0.99
  -2  -1  -4   64.54    1.00
  -2  -1  -4   64.97    0.99
   2   1   4   65.32    1.00
   2   1   4   65.78    1.01
   2   1   4   64.65    0.98
   2   1   4   64.06    1.00
  -2   0  -4    0.40    0.04
  -2   0  -4    0.31    0.04
  -2   0  -4    0.25    0.03
   2   0   4    0.34    0.04
   2   0   4    0.30    0.04
   2   0   4    0.34    0.03
   2   0   4    0.28    0.03
  -2   1  -4   66.65    0.97
  -2   1  -4   65.80    1.03
  -2   1  -4   65.23    1.01
   2  -1   4   65.15    1.02
   2  -1   4   67.21    0.98
   2  -1   4   65.06    1.00
   2  -1   4   65.75    1.04
  -2   2  -4    7.79    0.19
  -2   2  -4    7.89    0.14
  -2   2  -4    8.02    0.17
   2  -2   4    7.78    0.17
   2  -2   4    8.01    0.19
  -2   3  -4   36.02    0.61
  -2   3  -4   35.24    0.55
  -2   3  -4   34.95    0.58
   2  -3   4   35.65    0.58
   2  -3   4   35.20    0.61
  -2   4  -4    9.41    0.23
  -2   4  -4    9.56    0.21
  -2   4  -4    9.57    0.18
   2  -4   4    9.47    0.23
   2  -4   4    9.25    0.20
  -2   5  -4    4.24    0.12
  -2   5  -4    4.23    0.15
   2  -5   4    3.82    0.12
   2  -5   4    4.10    0.15
  -2   6  -4   10.39    0.26
  -2   6  -4   11.11    0.23
   2  -6   4   11.08    0.28
   2  -6   4   11.21    0.24
  -2   7  -4    6.10    0.17
  -2   7  -4    6.02    0.19
   2  -7   4    6.12    0.16
   2  -7   4    6.20    0.21
  -2   8  -4    6.12    0.20
  -2   8  -4    5.87    0.18
   2  -8   4    6.16    0.22
   2  -8   4    6.05    0.17
  -2   9  -4   -0.01    0.05
  -2   9  -4    0.07    0.06
  -2  10  -4    2.75    0.15
  -2  10  -4    2.86    0.15
  -2  11  -4    1.13    0.11
  -2  11  -4    1.03    0.11
  -2  12  -4    1.10    0.12
  -2  12  -4    1.52    0.13
   3  12   4    0.13    0.09
  -3 -11  -4    0.40    0.09
  -3 -11  -4    0.23    0.08
   3  11   4    0.33    0.09
  -3 -10  -4    0.22    0.07
  -3 -10  -4    0.13    0.07
   3  10   4    0.11    0.07
  -3  -9  -4    0.65    0.08
  -3  -9  -4    0.65    0.09
   3   9   4    0.71    0.09
  -3  -8  -4   10.45    0.26
  -3  -8  -4   10.74    0.28
   3   8   4   10.58    0.28
   3   8   4   10.66    0.23
   3   8   4   11.10    0.27
  -3  -7  -4    0.01    0.04
  -3  -7  -4    0.07    0.05
  -3  -7  -4   -0.01    0.04
   3   7   4    0.00    0.03
   3   7   4   -0.04    0.03
   3   7   4    0.07    0.05
   3   7   4    0.04    0.03
  -3  -6  -4    1.02    0.08
  -3  -6  -4    1.13    0.08
  -3  -6  -4    1.17    0.09
   3   6   4    0.85    0.07
   3   6   4    0.90    0.05
   3   6   4    0.93    0.06
   3   6   4    1.14    0.09
  -3  -5  -4    0.06    0.04
  -3  -5  -4    0.08    0.03
  -3  -5  -4    0.08    0.04
   3   5   4    0.05    0.02
   3   5   4    0.05    0.03
   3   5   4    0.04    0.04
   3   5   4    0.07    0.03
  -3  -4  -4    0.23    0.03
  -3  -4  -4    0.21    0.04
  -3  -4  -4    0.20    0.04
   3   4   4    0.26    0.04
   3   4   4    0.26    0.04
   3   4   4    0.20    0.04
   3   4   4    0.25    0.03
  -3  -3  -4   -0.03    0.03
  -3  -3  -4    0.03    0.03
   3   3   4    0.03    0.03
   3   3   4    0.00    0.02
   3   3   4    0.02    0.03
   3   3   4    0.01    0.03
  -3  -2  -4   18.78    0.34
  -3  -2  -4   18.69    0.31
   3   2   4   19.21    0.34
   3   2   4   17.31    0.33
   3   2   4   18.58    0.32
  -3  -1  -4    2.93    0.08
  -3  -1  -4    2.92    0.10
  -3  -1  -4    3.03    0.09
   3   1   4    2.94    0.08
   3   1   4    3.23    0.10
   3   1   4    3.03    0.10
  -3   0  -4    5.75    0.15
  -3   0  -4    5.74    0.13
  -3   0  -4    5.55    0.11
  -3   0  -4    5.93    0.13
   3   0   4    5.73    0.11
   3   0   4    5.79    0.14
   3   0   4    5.63    0.13
   3   0   4    5.84    0.15
  -3   1  -4    3.11    0.07
  -3   1  -4    2.99    0.09
  -3   1  -4    3.11    0.11
   3  -1   4    3.03    0.10
   3  -1   4    3.00    0.11
   3  -1   4    2.96    0.08
  -3   2  -4   18.51    0.33
  -3   2  -4   18.40    0.30
  -3   2  -4   18.67    0.36
   3  -2   4   18.28    0.36
   3  -2   4   18.93    0.34
  -3   3  -4    0.01    0.04
  -3   3  -4    0.02    0.02
  -3   3  -4    0.01    0.04
   3  -3   4    0.12    0.04
   3  -3   4   -0.02    0.03
  -3   4  -4    0.32    0.06
  -3   4  -4    0.27    0.04
  -3   4  -4    0.23    0.05
   3  -4   4    0.26    0.05
   3  -4   4    0.21    0.05
  -3   5  -4    0.06    0.03
  -3   5  -4    0.05    0.04
  -3   5  -4    0.12    0.06
   3  -5   4    0.03    0.04
   3  -5   4    0.10    0.04
  -3   6  -4    1.03    0.09
  -3   6  -4    0.87    0.07
   3  -6   4    1.04    0.10
   3  -6   4    0.98    0.08
  -3   7  -4    0.00    0.04
  -3   7  -4   -0.13    0.05
   3  -7   4    0.03    0.04
   3  -7   4    0.02    0.05
  -3   8  -4   10.61    0.26
  -3   8  -4   10.69    0.27
   3  -8   4   11.01    0.25
   3  -8   4   10.52    0.30
  -3   9  -4    0.74    0.09
  -3   9  -4    0.64    0.08
   3  -9   4    0.79    0.08
  -3  10  -4    0.29    0.07
  -3  10  -4    0.19    0.07
  -3  11  -4    0.40    0.08
  -3  11  -4    0.16    0.08
  -3  12  -4    0.24    0.07
  -3  12  -4    0.12    0.08
   4  12   4    0.20    0.09
  -4 -11  -4    2.55    0.17
  -4 -11  -4    2.74    0.16
   4  11   4    2.52    0.17
  -4 -10  -4    4.77    0.19
  -4 -10  -4    4.93    0.21
   4  10   4    5.01    0.21
  -4  -9  -4    0.07    0.06
  -4  -9  -4    0.14    0.07
   4   9   4    0.22    0.07
  -4  -8  -4   14.93    0.33
  -4  -8  -4   15.23    0.35
   4   8   4   14.96    0.34
   4   8   4   15.03    0.35
  -4  -7  -4    1.08    0.09
  -4  -7  -4    0.88    0.10
  -4  -7  -4    0.83    0.08
   4   7   4    0.90    0.09
   4   7   4    1.00    0.09
  -4  -6  -4   19.50    0.36
  -4  -6  -4   19.06    0.38
  -4  -6  -4   18.24    0.38
   4   6   4   18.94    0.38
   4   6   4   18.35    0.34
   4   6   4   18.55    0.32
   4   6   4   18.97    0.38
  -4  -5  -4    1.80    0.10
  -4  -5  -4    1.66    0.10
  -4  -5  -4    1.65    0.08
   4   5   4    1.58    0.06
   4   5   4    1.48    0.07
   4   5   4    1.66    0.09
   4   5   4    1.61    0.09
  -4  -4  -4   14.28    0.27
  -4  -4  -4   14.85    0.30
  -4  -4  -4   14.57    0.29
   4   4   4   14.74    0.28
   4   4   4   14.67    0.30
   4   4   4   14.70    0.25
   4   4   4   14.20    0.29
  -4  -3  -4   16.12    0.32
  -4  -3  -4   16.92    0.31
  -4  -3  -4   16.63    0.28
   4   3   4   16.51    0.30
   4   3   4   16.35    0.33
   4   3   4   16.42    0.31
  -4  -2  -4   13.84    0.26
  -4  -2  -4   13.73    0.28
  -4  -2  -4   13.87    0.24
   4   2   4   13.32    0.26
   4   2   4   14.02    0.28
   4   2   4   13.77    0.25
  -4  -1  -4   56.21    0.87
  -4  -1  -4   55.65    0.85
  -4  -1  -4   54.86    0.89
   4   1   4   56.51    0.85
   4   1   4   53.53    0.89
   4   1   4   56.14    0.88
  -4   0  -4   14.49    0.29
  -4   0  -4   14.49    0.24
  -4   0  -4   14.27    0.26
   4   0   4   14.45    0.28
   4   0   4   14.60    0.25
   4   0   4   15.00    0.30
  -4   1  -4   55.79    0.87
  -4   1  -4   56.36    0.91
  -4   1  -4   55.86    0.85
   4  -1   4   55.47    0.91
   4  -1   4   55.40    0.89
  -4   2  -4   13.91    0.27
  -4   2  -4   13.99    0.30
  -4   2  -4   14.00    0.24
   4  -2   4   13.95    0.30
   4  -2   4   13.82    0.28
  -4   3  -4   17.06    0.33
  -4   3  -4   17.38    0.30
  -4   3  -4   17.28    0.35
   4  -3   4   17.41    0.36
   4  -3   4   17.14    0.33
  -4   4  -4   14.40    0.26
  -4   4  -4   14.69    0.32
  -4   4  -4   14.17    0.30
   4  -4   4   14.44    0.29
   4  -4   4   14.34    0.32
  -4   5  -4    1.49    0.08
  -4   5  -4    1.55    0.11
  -4   5  -4    1.65    0.11
   4  -5   4    1.71    0.10
   4  -5   4    1.60    0.11
  -4   6  -4   17.95    0.38
  -4   6  -4   18.75    0.35
   4  -6   4   19.02    0.37
   4  -6   4   18.63    0.41
  -4   7  -4    1.00    0.09
  -4   7  -4    1.09    0.10
   4  -7   4    1.01    0.09
   4  -7   4    1.03    0.10
  -4   8  -4   14.69    0.34
  -4   8  -4   15.45    0.33
   4  -8   4   15.36    0.33
   4  -8   4   14.52    0.37
  -4   9  -4    0.25    0.07
  -4   9  -4    0.19    0.07
   4  -9   4    0.12    0.05
  -4  10  -4    5.00    0.20
  -4  10  -4    5.12    0.19
  -4  11  -4    2.57    0.16
  -4  11  -4    2.86    0.17
  -5 -11  -4    0.24    0.08
  -5 -11  -4    0.26    0.09
   5  11   4    0.17    0.08
  -5 -10  -4    0.33    0.08
  -5 -10  -4    0.42    0.09
   5  10   4    0.56    0.10
  -5  -9  -4    4.85    0.20
  -5  -9  -4    4.91    0.18
   5   9   4    4.90    0.20
   5   9   4    5.38    0.21
  -5  -8  -4    0.34    0.08
  -5  -8  -4    0.29    0.06
   5   8   4    0.30    0.07
   5   8   4    0.33    0.07
  -5  -7  -4   11.44    0.28
  -5  -7  -4   11.76    0.27
   5   7   4   11.52    0.29
   5   7   4   11.72    0.29
  -5  -6  -4    0.15    0.05
  -5  -6  -4    0.25    0.06
   5   6   4    0.17    0.05
   5   6   4    0.13    0.04
   5   6   4    0.17    0.06
  -5  -5  -4    0.27    0.05
  -5  -5  -4    0.27    0.05
  -5  -5  -4    0.28    0.05
  -5  -5  -4    0.24    0.03
   5   5   4    0.25    0.04
   5   5   4    0.30    0.05
   5   5   4    0.23    0.05
  -5  -4  -4    3.12    0.12
  -5  -4  -4    3.11    0.13
  -5  -4  -4    3.09    0.08
   5   4   4    3.28    0.12
   5   4   4    3.02    0.10
   5   4   4    3.26    0.13
  -5  -3  -4    2.36    0.11
  -5  -3  -4    2.50    0.07
  -5  -3  -4    2.47    0.10
   5   3   4    2.30    0.09
   5   3   4    2.38    0.11
   5   3   4    2.44    0.09
  -5  -2  -4    0.07    0.04
  -5  -2  -4   -0.06    0.03
  -5  -2  -4    0.03    0.02
   5   2   4    0.06    0.03
   5   2   4    0.04    0.03
   5   2   4    0.07    0.03
  -5  -1  -4    7.70    0.20
  -5  -1  -4    8.03    0.18
  -5  -1  -4    7.88    0.16
   5   1   4    7.80    0.20
   5   1   4    7.81    0.16
   5   1   4    7.99    0.19
  -5   0  -4    1.55    0.09
  -5   0  -4    1.37    0.06
  -5   0  -4    1.42    0.07
   5   0   4    1.40    0.06
   5   0   4    1.37    0.08
   5   0   4    1.41    0.09
  -5   1  -4    7.70    0.18
  -5   1  -4    7.89    0.15
   5  -1   4    7.63    0.19
   5  -1   4    7.75    0.20
  -5   2  -4    0.14    0.04
  -5   2  -4    0.03    0.04
  -5   2  -4    0.09    0.03
   5  -2   4    0.06    0.04
   5  -2   4    0.08    0.04
  -5   3  -4    2.31    0.11
  -5   3  -4    2.42    0.11
  -5   3  -4    2.53    0.08
   5  -3   4    2.49    0.12
   5  -3   4    2.66    0.11
  -5   4  -4    3.32    0.14
  -5   4  -4    3.18    0.10
  -5   4  -4    2.92    0.14
   5  -4   4    3.33    0.14
   5  -4   4    3.46    0.13
  -5   5  -4    0.28    0.07
  -5   5  -4    0.24    0.05
   5  -5   4    0.27    0.06
   5  -5   4    0.35    0.06
  -5   6  -4    0.05    0.04
  -5   6  -4    0.14    0.07
   5  -6   4    0.16    0.06
   5  -6   4    0.27    0.06
  -5   7  -4   11.45    0.26
  -5   7  -4   10.99    0.28
   5  -7   4   11.22    0.31
   5  -7   4   11.43    0.28
  -5   8  -4    0.37    0.08
  -5   8  -4    0.38    0.07
   5  -8   4    0.34    0.06
  -5   9  -4    4.57    0.18
  -5   9  -4    4.75    0.20
   5  -9   4    4.82    0.17
  -5  10  -4    0.49    0.08
  -5  10  -4    0.72    0.10
  -5  11  -4    0.46    0.09
  -5  11  -4    0.27    0.08
  -6 -11  -4    0.23    0.14
  -6 -11  -4    0.18    0.09
   6  11   4    0.08    0.08
  -6 -10  -4   -0.04    0.07
  -6 -10  -4   -0.04    0.06
   6  10   4   -0.03    0.06
  -6  -9  -4    1.50    0.12
  -6  -9  -4    1.45    0.12
   6   9   4    1.14    0.11
  -6  -8  -4   10.26    0.26
  -6  -8  -4   10.48    0.28
   6   8   4   10.66    0.29
   6   8   4   10.46    0.29
  -6  -7  -4   16.94    0.36
  -6  -7  -4   17.46    0.37
   6   7   4   17.50    0.38
   6   7   4   16.99    0.39
  -6  -6  -4    1.77    0.11
  -6  -6  -4    2.04    0.11
   6   6   4    1.79    0.09
   6   6   4    1.87    0.11
   6   6   4    1.80    0.12
  -6  -5  -4    0.68    0.07
   6   5   4    0.82    0.08
   6   5   4    0.76    0.06
   6   5   4    0.73    0.08
  -6  -4  -4   15.19    0.30
  -6  -4  -4   14.31    0.24
  -6  -4  -4   15.26    0.37
   6   4   4   14.17    0.30
   6   4   4   14.63    0.33
   6   4   4   14.31    0.29
  -6  -3  -4    0.03    0.04
  -6  -3  -4    0.00    0.03
  -6  -3  -4    0.00    0.02
   6   3   4    0.01    0.04
   6   3   4    0.09    0.04
   6   3   4    0.06    0.04
  -6  -2  -4    6.52    0.13
  -6  -2  -4    6.31    0.19
  -6  -2  -4    6.20    0.16
   6   2   4    6.40    0.15
   6   2   4    6.49    0.17
   6   2   4    6.15    0.18
  -6  -1  -4   48.23    0.77
  -6  -1  -4   49.64    0.78
  -6  -1  -4   48.66    0.76
  -6  -1  -4   48.64    0.82
   6   1   4   48.47    0.80
   6   1   4   48.04    0.82
   6   1   4   48.73    0.77
  -6   0  -4    6.58    0.19
  -6   0  -4    6.37    0.14
  -6   0  -4    6.50    0.15
   6   0   4    6.67    0.18
   6   0   4    6.54    0.19
   6   0   4    6.46    0.14
  -6   1  -4   47.26    0.82
  -6   1  -4   48.68    0.76
  -6   1  -4   49.42    0.79
   6  -1   4   48.66    0.83
   6  -1   4   48.43    0.76
   6  -1   4   49.30    0.81
  -6   2  -4    6.28    0.14
  -6   2  -4    6.41    0.19
  -6   2  -4    6.41    0.17
   6  -2   4    6.49    0.18
   6  -2   4    6.34    0.19
  -6   3  -4    0.01    0.05
  -6   3  -4    0.12    0.06
  -6   3  -4    0.04    0.03
   6  -3   4    0.04    0.05
   6  -3   4    0.04    0.04
  -6   4  -4   14.52    0.28
  -6   4  -4   14.20    0.31
   6  -4   4   14.37    0.31
   6  -4   4   14.47    0.34
  -6   5  -4    0.76    0.06
  -6   5  -4    0.91    0.09
   6  -5   4    0.71    0.09
   6  -5   4    0.99    0.10
  -6   6  -4    1.79    0.10
  -6   6  -4    1.76    0.13
   6  -6   4    1.95    0.12
   6  -6   4    1.81    0.13
  -6   7  -4   17.04    0.38
  -6   7  -4   17.18    0.35
   6  -7   4   17.11    0.41
   6  -7   4   17.60    0.38
  -6   8  -4   10.13    0.28
  -6   8  -4   10.15    0.26
   6  -8   4   10.28    0.27
  -6   9  -4    1.29    0.11
  -6   9  -4    1.74    0.14
   6  -9   4    1.35    0.12
  -6  10  -4    0.05    0.07
  -6  10  -4    0.03    0.06
   6 -10   4   -0.04    0.06
  -6  11  -4    0.24    0.08
  -6  11  -4    0.41    0.09
  -7 -11  -4    0.15    0.09
   7  11   4    0.10    0.08
  -7 -10  -4    0.04    0.07
  -7 -10  -4   -0.01    0.06
   7  10   4    0.02    0.07
  -7  -9  -4    9.81    0.27
  -7  -9  -4    9.26    0.27
   7   9   4    9.35    0.29
  -7  -8  -4    0.09    0.06
  -7  -8  -4    0.14    0.06
   7   8   4    0.07    0.06
  -7  -7  -4    1.32    0.11
  -7  -7  -4    1.39    0.11
   7   7   4    1.37    0.12
   7   7   4    1.41    0.12
  -7  -6  -4   12.86    0.30
   7   6   4   12.85    0.32
   7   6   4   12.84    0.31
  -7  -5  -4    7.45    0.21
   7   5   4    7.95    0.19
   7   5   4    7.71    0.21
   7   5   4    7.62    0.23
  -7  -4  -4    0.57    0.07
   7   4   4    0.43    0.06
   7   4   4    0.46    0.06
   7   4   4    0.46    0.07
  -7  -3  -4    0.01    0.03
  -7  -3  -4    0.01    0.04
   7   3   4   -0.01    0.04
   7   3   4    0.03    0.04
   7   3   4    0.06    0.04
  -7  -2  -4    2.78    0.09
  -7  -2  -4    2.83    0.11
   7   2   4    2.72    0.13
   7   2   4    2.61    0.11
   7   2   4    2.65    0.10
  -7  -1  -4    0.71    0.05
  -7  -1  -4    0.73    0.06
   7   1   4    0.55    0.07
   7   1   4    0.62    0.06
   7   1   4    0.66    0.06
  -7   0  -4    5.09    0.13
  -7   0  -4    5.15    0.14
   7   0   4    5.26    0.16
   7   0   4    5.13    0.13
  -7   1  -4    0.66    0.06
  -7   1  -4    0.62    0.07
   7  -1   4    0.81    0.08
   7  -1   4    0.58    0.05
   7  -1   4    0.73    0.08
  -7   2  -4    2.79    0.12
  -7   2  -4    2.77    0.09
   7  -2   4    2.68    0.12
   7  -2   4    2.68    0.13
  -7   3  -4   -0.04    0.03
  -7   3  -4    0.04    0.05
   7  -3   4    0.06    0.05
   7  -3   4    0.02    0.04
  -7   4  -4    0.52    0.08
  -7   4  -4    0.55    0.06
   7  -4   4    0.80    0.08
   7  -4   4    0.54    0.08
  -7   5  -4    7.55    0.22
  -7   5  -4    7.90    0.19
   7  -5   4    7.45    0.24
   7  -5   4    7.83    0.22
  -7   6  -4   12.22    0.30
  -7   6  -4   12.80    0.28
   7  -6   4   12.13    0.33
   7  -6   4   12.93    0.31
  -7   7  -4    1.43    0.12
  -7   7  -4    1.35    0.10
   7  -7   4    1.39    0.12
  -7   8  -4    0.11    0.07
  -7   8  -4    0.10    0.06
   7  -8   4    0.14    0.07
  -7   9  -4    9.25    0.26
  -7   9  -4    9.38    0.29
   7  -9   4    9.65    0.28
  -7  10  -4    0.07    0.07
  -7  10  -4   -0.01    0.06
   7 -10   4   -0.10    0.06
  -8 -10  -4    0.80    0.11
  -8 -10  -4    0.92    0.11
   8  10   4    0.97    0.12
  -8  -9  -4    0.60    0.09
  -8  -9  -4    0.62    0.09
   8   9   4    0.50    0.10
  -8  -8  -4    0.03    0.06
  -8  -8  -4    0.01    0.06
   8   8   4    0.09    0.07
  -8  -7  -4    1.88    0.13
   8   7   4    1.79    0.13
  -8  -6  -4   -0.02    0.05
   8   6   4    0.05    0.05
  -8  -5  -4   26.89    0.50
   8   5   4   25.64    0.48
   8   5   4   26.99    0.54
   8   5   4   26.64    0.51
  -8  -4  -4    2.13    0.11
   8   4   4    2.11    0.13
   8   4   4    2.25    0.11
   8   4   4    2.17    0.12
  -8  -3  -4    0.33    0.05
   8   3   4    0.36    0.06
   8   3   4    0.51    0.06
   8   3   4    0.33    0.06
  -8  -2  -4    0.23    0.04
  -8  -2  -4    0.20    0.05
   8   2   4    0.21    0.05
   8   2   4    0.19    0.05
   8   2   4    0.13    0.05
  -8  -1  -4    2.72    0.10
  -8  -1  -4    2.68    0.10
   8   1   4    2.78    0.14
   8   1   4    2.85    0.12
   8   1   4    2.59    0.10
  -8   0  -4    5.83    0.15
  -8   0  -4    5.90    0.16
   8   0   4    5.90    0.18
   8   0   4    5.84    0.20
   8   0   4    5.93    0.15
  -8   1  -4    2.66    0.10
  -8   1  -4    2.82    0.12
   8  -1   4    2.71    0.14
   8  -1   4    2.86    0.14
   8  -1   4    2.80    0.10
  -8   2  -4    0.25    0.04
  -8   2  -4    0.21    0.06
   8  -2   4    0.14    0.05
   8  -2   4    0.23    0.06
  -8   3  -4    0.37    0.05
  -8   3  -4    0.44    0.07
   8  -3   4    0.37    0.07
   8  -3   4    0.42    0.07
  -8   4  -4    2.38    0.10
  -8   4  -4    1.99    0.13
   8  -4   4    2.24    0.14
   8  -4   4    2.36    0.14
  -8   5  -4   25.86    0.51
  -8   5  -4   26.80    0.48
   8  -5   4   25.69    0.55
   8  -5   4   26.83    0.53
  -8   6  -4    0.05    0.06
  -8   6  -4   -0.03    0.05
   8  -6   4    0.03    0.05
  -8   7  -4    1.65    0.11
  -8   7  -4    1.72    0.13
   8  -7   4    1.74    0.12
  -8   8  -4    0.04    0.06
  -8   8  -4    0.14    0.07
   8  -8   4   -0.04    0.06
  -8   9  -4    0.67    0.09
  -8   9  -4    0.73    0.11
   8  -9   4    0.67    0.10
  -8  10  -4    1.10    0.13
   8 -10   4    0.63    0.10
  -9 -10  -4    0.39    0.09
  -9  -9  -4    0.52    0.10
   9   9   4    0.37    0.09
  -9  -8  -4    2.19    0.14
   9   8   4    2.30    0.16
  -9  -7  -4    4.18    0.17
   9   7   4    3.83    0.18
  -9  -6  -4    0.03    0.05
   9   6   4    0.05    0.06
  -9  -5  -4   12.16    0.29
   9   5   4   12.38    0.30
   9   5   4   12.19    0.27
  -9  -4  -4   44.48    0.76
   9   4   4   44.72    0.76
   9   4   4   44.17    0.77
  -9  -3  -4    0.79    0.08
   9   3   4    0.74    0.09
   9   3   4    0.89    0.08
   9   3   4    0.76    0.08
   9   2   4    2.62    0.14
   9   2   4    2.56    0.11
   9   2   4    2.69    0.12
  -9  -1  -4    1.09    0.08
  -9  -1  -4    1.17    0.07
   9   1   4    1.13    0.10
   9   1   4    1.09    0.10
   9   1   4    1.08    0.08
  -9   0  -4    0.47    0.06
  -9   0  -4    0.40    0.06
   9   0   4    0.41    0.07
   9   0   4    0.50    0.08
   9   0   4    0.47    0.05
  -9   1  -4    1.04    0.08
  -9   1  -4    1.02    0.09
   9  -1   4    1.21    0.08
   9  -1   4    1.09    0.10
   9  -1   4    1.20    0.10
  -9   2  -4    2.33    0.10
  -9   2  -4    2.59    0.12
   9  -2   4    2.46    0.13
   9  -2   4    2.48    0.14
  -9   3  -4    0.83    0.09
  -9   3  -4    0.83    0.07
   9  -3   4    0.75    0.09
   9  -3   4    0.92    0.10
  -9   4  -4   44.84    0.75
  -9   4  -4   43.03    0.77
   9  -4   4   44.27    0.81
   9  -4   4   46.76    0.96
  -9   5  -4   11.59    0.27
  -9   5  -4   11.49    0.29
   9  -5   4   12.17    0.31
  -9   6  -4    0.07    0.06
  -9   6  -4   -0.03    0.05
   9  -6   4   -0.04    0.05
  -9   7  -4    3.95    0.18
  -9   7  -4    3.75    0.16
   9  -7   4    3.90    0.18
  -9   8  -4    2.17    0.14
  -9   8  -4    2.39    0.16
   9  -8   4    2.23    0.14
  -9   9  -4    0.47    0.11
  -9   9  -4    0.48    0.09
   9  -9   4    0.35    0.09
 -10  -9  -4    0.00    0.07
  10   9   4    0.02    0.08
 -10  -8  -4    0.36    0.08
  10   8   4    0.47    0.09
 -10  -7  -4    0.72    0.09
  10   7   4    0.65    0.10
 -10  -6  -4    0.57    0.08
  10   6   4    0.86    0.10
 -10  -5  -4    0.51    0.07
  10   5   4    0.53    0.08
 -10  -4  -4    3.61    0.15
  10   4   4    3.64    0.14
  10   4   4    3.59    0.15
  10   3   4    8.48    0.23
  10   3   4    8.68    0.23
  10   2   4    2.77    0.13
  10   2   4    2.79    0.13
 -10  -1  -4    2.82    0.12
  10   1   4    2.64    0.12
  10   1   4    2.56    0.14
 -10   0  -4    1.39    0.09
 -10   0  -4    1.40    0.09
  10   0   4    1.47    0.12
  10   0   4    1.38    0.09
 -10   1  -4    2.75    0.11
 -10   1  -4    2.67    0.12
  10  -1   4    2.80    0.11
  10  -1   4    2.95    0.15
 -10   2  -4    2.77    0.13
 -10   2  -4    2.84    0.12
  10  -2   4    2.70    0.15
 -10   3  -4    8.54    0.23
 -10   3  -4    8.44    0.21
  10  -3   4    8.61    0.25
 -10   4  -4    3.67    0.16
 -10   4  -4    3.44    0.14
  10  -4   4    3.77    0.18
 -10   5  -4    0.48    0.07
 -10   5  -4    0.53    0.08
  10  -5   4    0.56    0.10
 -10   6  -4    0.83    0.10
 -10   6  -4    0.61    0.08
  10  -6   4    0.59    0.09
 -10   7  -4    0.87    0.11
 -10   7  -4    0.87    0.09
  10  -7   4    0.80    0.11
 -10   8  -4    0.50    0.10
 -10   8  -4    0.36    0.08
  10  -8   4    0.27    0.09
 -10   9  -4    0.18    0.08
  10  -9   4   -0.11    0.06
 -11  -8  -4    0.52    0.09
  11   8   4    0.29    0.09
 -11  -7  -4    1.24    0.11
  11   7   4    1.58    0.14
 -11  -6  -4    6.27    0.21
  11   6   4    6.10    0.22
 -11  -5  -4    1.08    0.10
  11   5   4    1.07    0.11
 -11  -4  -4    9.52    0.25
  11   4   4    9.85    0.26
  11   4   4   10.09    0.27
  11   3   4    2.15    0.13
  11   3   4    2.22    0.13
  11   2   4   13.60    0.31
  11   2   4   13.07    0.32
 -11  -1  -4    2.06    0.11
  11   1   4    2.15    0.11
  11   1   4    2.08    0.13
 -11   0  -4    6.08    0.18
  11   0   4    6.17    0.21
  11   0   4    5.91    0.18
 -11   1  -4    2.29    0.11
 -11   1  -4    2.24    0.11
  11  -1   4    2.11    0.11
  11  -1   4    2.06    0.13
 -11   2  -4   13.09    0.29
 -11   2  -4   12.87    0.29
  11  -2   4   13.51    0.34
  11  -2   4   12.75    0.28
 -11   3  -4    2.15    0.12
 -11   3  -4    2.37    0.13
  11  -3   4    2.05    0.14
 -11   4  -4    9.85    0.25
 -11   4  -4    9.59    0.26
  11  -4   4   10.23    0.30
 -11   5  -4    1.01    0.09
 -11   5  -4    1.25    0.12
  11  -5   4    1.00    0.12
 -11   6  -4    6.20    0.23
 -11   6  -4    6.12    0.20
  11  -6   4    6.00    0.23
 -11   7  -4    1.57    0.13
 -11   7  -4    1.77    0.14
  11  -7   4    1.33    0.14
 -11   8  -4    0.58    0.10
  11  -8   4    0.51    0.11
 -12  -7  -4    0.83    0.10
  12   7   4    1.00    0.12
 -12  -6  -4    8.66    0.25
  12   6   4    8.35    0.27
 -12  -5  -4    2.04    0.13
  12   5   4    2.34    0.15
  12   4   4    0.65    0.09
  12   3   4    2.08    0.13
  12   3   4    1.88    0.13
  12   2   4    0.11    0.06
  12   2   4    0.10    0.06
 -12  -1  -4    3.45    0.14
  12   1   4    3.49    0.17
  12   1   4    3.53    0.15
 -12   0  -4   28.54    0.53
  12   0   4   28.81    0.53
  12   0   4   28.76    0.58
 -12   1  -4    3.29    0.14
  12  -1   4    3.40    0.14
  12  -1   4    3.34    0.17
 -12   2  -4    0.12    0.05
 -12   2  -4    0.17    0.06
  12  -2   4    0.11    0.05
  12  -2   4    0.12    0.08
 -12   3  -4    1.81    0.11
 -12   3  -4    1.96    0.13
  12  -3   4    1.83    0.15
 -12   4  -4    0.66    0.08
 -12   4  -4    0.61    0.09
  12  -4   4    0.65    0.10
 -12   5  -4    2.09    0.13
 -12   5  -4    2.56    0.15
  12  -5   4    1.98    0.16
 -12   6  -4    8.84    0.27
 -12   6  -4    8.35    0.26
  12  -6   4    8.71    0.30
 -12   7  -4    0.88    0.11
  12  -7   4    0.93    0.13
 -13  -6  -4    3.87    0.18
  13   6   4    4.21    0.20
  13   5   4    0.93    0.11
  13   4   4    0.09    0.07
  13   3   4    0.25    0.07
  13   3   4    0.43    0.08
  13   2   4    2.33    0.15
  13   2   4    2.35    0.14
 -13  -1  -4    0.13    0.06
  13   1   4    0.11    0.06
  13   1   4    0.03    0.07
 -13   0  -4   16.20    0.35
  13   0   4   16.33    0.35
  13   0   4   15.81    0.39
 -13   1  -4    0.09    0.06
  13  -1   4   -0.02    0.07
  13  -1   4    0.07    0.05
 -13   2  -4    2.23    0.13
  13  -2   4    2.33    0.13
  13  -2   4    2.40    0.17
 -13   3  -4    0.18    0.06
 -13   3  -4    0.40    0.07
  13  -3   4    0.35    0.07
  13  -3   4    0.19    0.08
 -13   4  -4    0.18    0.07
 -13   4  -4    0.00    0.05
  13  -4   4    0.00    0.08
 -13   5  -4    0.87    0.10
 -13   5  -4    1.03    0.12
  13  -5   4    0.78    0.11
 -13   6  -4    4.36    0.20
  13  -6   4    3.70    0.21
  14   4   4    0.08    0.07
  14   3   4    9.22    0.27
  14   2   4    1.77    0.13
  14   2   4    1.47    0.14
 -14  -1  -4    2.08    0.13
  14   1   4    2.10    0.14
  14   1   4    1.71    0.14
 -14   0  -4   15.34    0.35
  14   0   4   15.39    0.40
  14   0   4   15.99    0.36
 -14   1  -4    1.83    0.13
  14  -1   4    2.01    0.16
  14  -1   4    2.14    0.13
 -14   2  -4    1.77    0.12
  14  -2   4    1.79    0.16
  14  -2   4    1.92    0.13
 -14   3  -4    9.41    0.26
  14  -3   4    8.75    0.30
  14  -3   4    9.04    0.25
 -14   4  -4    0.17    0.07
  14  -4   4    0.02    0.09
  14  -5   4    0.83    0.12
  15   2   4    2.77    0.16
  15   2   4    2.19    0.17
 -15  -1  -4    0.37    0.08
  15   1   4    0.31    0.09
  15   1   4    0.48    0.08
 -15   0  -4    0.00    0.06
  15   0   4   -0.09    0.07
  15   0   4   -0.01    0.06
 -15   1  -4    0.33    0.07
  15  -1   4    0.32    0.08
  15  -1   4    0.30    0.10
 -15   2  -4    2.62    0.15
  15  -2   4    2.61    0.19
  15  -2   4    2.64    0.17
  16  -3  -5    1.11    0.13
 -16   3   5    1.21    0.13
  16  -2  -5    0.18    0.09
 -16   2   5    0.25    0.08
  16  -1  -5    0.06    0.08
  16  -1  -5    0.01    0.06
 -16   1   5    0.06    0.08
  16   0  -5   -0.01    0.08
  16   0  -5   -0.05    0.06
 -16   0   5    0.00    0.07
  16   1  -5   -0.01    0.08
  16   1  -5   -0.02    0.06
 -16  -1   5    0.03    0.07
  16   2  -5    0.26    0.08
 -16  -2   5    0.29    0.08
  16   3  -5    1.03    0.11
 -16  -3   5    1.08    0.12
  15  -5  -5    2.41    0.18
 -15   5   5    2.15    0.16
 -15   5   5    2.29    0.16
  15  -4  -5   -0.04    0.08
 -15   4   5    0.02    0.06
 -15   4   5    0.04    0.07
  15  -3  -5    0.03    0.08
 -15   3   5    0.04    0.06
 -15   3   5    0.06    0.07
  15  -2  -5    1.10    0.13
 -15   2   5    0.92    0.11
  15  -1  -5    0.42    0.08
  15  -1  -5    0.46    0.10
 -15   1   5    0.46    0.09
  15   0  -5    0.03    0.06
  15   0  -5    0.01    0.07
 -15   0   5   -0.04    0.06
  15   1  -5    0.34    0.09
  15   1  -5    0.33    0.07
 -15  -1   5    0.36    0.08
  15   2  -5    0.88    0.12
  15   2  -5    0.69    0.09
 -15  -2   5    0.74    0.09
  15   3  -5    0.00    0.06
 -15  -3   5    0.00    0.06
  15   4  -5    0.00    0.06
 -15  -4   5   -0.07    0.06
  15   5  -5    2.33    0.16
  14  -6  -5    0.24    0.10
 -14   6   5    0.11    0.07
 -14   6   5    0.08    0.08
  14  -5  -5    0.21    0.09
 -14   5   5    0.10    0.07
 -14   5   5   -0.01    0.07
  14  -4  -5    0.13    0.08
 -14   4   5    0.21    0.07
 -14   4   5    0.26    0.08
  14  -3  -5    0.14    0.09
 -14   3   5    0.25    0.07
 -14   3   5    0.11    0.07
  14  -2  -5    1.82    0.15
 -14   2   5    1.57    0.12
 -14   2   5    1.51    0.13
  14  -1  -5    1.41    0.14
 -14   1   5    1.32    0.11
  14   0  -5    0.06    0.07
  14   0  -5    0.03    0.06
 -14   0   5    0.05    0.06
  14   1  -5    1.45    0.13
  14   1  -5    1.28    0.11
 -14  -1   5    1.48    0.13
  14   2  -5    1.35    0.11
  14   2  -5    1.69    0.13
 -14  -2   5    1.59    0.13
  14   3  -5    0.30    0.07
 -14  -3   5    0.12    0.06
  14   4  -5    0.23    0.07
 -14  -4   5    0.22    0.07
  14   5  -5    0.20    0.07
  14   6  -5    0.09    0.07
  13  -7  -5    0.37    0.10
 -13   7   5    0.19    0.08
 -13   7   5    0.16    0.08
  13  -6  -5    2.25    0.17
 -13   6   5    2.11    0.16
 -13   6   5    1.86    0.15
  13  -5  -5    0.05    0.07
 -13   5   5    0.05    0.06
 -13   5   5   -0.01    0.06
  13  -4  -5    0.05    0.08
 -13   4   5    0.00    0.06
 -13   4   5   -0.01    0.06
  13  -3  -5    3.92    0.19
 -13   3   5    3.69    0.16
 -13   3   5    3.77    0.17
  13  -2  -5    0.05    0.07
  13  -2  -5   -0.01    0.04
 -13   2   5    0.06    0.05
 -13   2   5    0.01    0.06
  13  -1  -5    2.96    0.15
  13  -1  -5    3.05    0.24
 -13   1   5    2.99    0.15
 -13   1   5    2.77    0.13
  13   0  -5   -0.02    0.05
  13   0  -5   -0.01    0.06
 -13   0   5   -0.05    0.05
  13   1  -5    2.98    0.15
  13   1  -5    2.94    0.14
 -13  -1   5    2.98    0.15
  13   2  -5   -0.08    0.05
  13   2  -5    0.06    0.06
 -13  -2   5   -0.04    0.05
  13   3  -5    3.73    0.18
  13   3  -5    3.97    0.17
 -13  -3   5    3.99    0.17
  13   4  -5    0.07    0.06
 -13  -4   5    0.04    0.06
  13   5  -5    0.14    0.07
  13   6  -5    2.21    0.15
  13   7  -5    0.14    0.08
  12  -8  -5    0.30    0.09
 -12   8   5    0.30    0.09
 -12   8   5    0.31    0.09
  12  -7  -5    3.06    0.18
 -12   7   5    2.86    0.17
 -12   7   5    2.93    0.17
  12  -6  -5    0.35    0.08
 -12   6   5    0.30    0.08
 -12   6   5    0.39    0.08
  12  -5  -5    2.69    0.17
 -12   5   5    2.52    0.15
 -12   5   5    2.65    0.15
  12  -4  -5    0.24    0.08
 -12   4   5    0.17    0.06
 -12   4   5    0.17    0.06
  12  -3  -5    0.89    0.10
  12  -3  -5    0.83    0.11
 -12   3   5    0.74    0.09
 -12   3   5    1.11    0.10
  12  -2  -5    0.68    0.09
  12  -2  -5    0.74    0.08
 -12   2   5    0.70    0.09
 -12   2   5    0.67    0.08
  12  -1  -5    1.23    0.11
  12  -1  -5    1.22    0.10
 -12   1   5    1.43    0.10
 -12   1   5    1.26    0.11
  12   0  -5    0.04    0.05
  12   0  -5    0.04    0.06
 -12   0   5   -0.02    0.05
 -12   0   5    0.05    0.04
  12   1  -5    1.33    0.10
  12   1  -5    1.36    0.11
  12   1  -5    1.45    0.11
 -12  -1   5    1.26    0.11
  12   2  -5    0.79    0.09
  12   2  -5    0.72    0.08
 -12  -2   5    0.79    0.09
  12   3  -5    1.02    0.09
  12   3  -5    1.05    0.09
 -12  -3   5    1.00    0.09
  12   4  -5    0.12    0.06
 -12  -4   5    0.19    0.06
  12   5  -5    2.93    0.15
  12   6  -5    0.26    0.07
  12   7  -5    3.16    0.17
 -12  -7   5    3.32    0.19
  12   8  -5    0.41    0.09
 -12  -8   5    0.30    0.09
 -12  -8   5    0.28    0.05
  11  -9  -5    0.46    0.10
 -11   9   5    0.43    0.10
 -11   9   5    0.36    0.09
  11  -8  -5    0.11    0.07
 -11   8   5    0.17    0.08
 -11   8   5    0.09    0.07
  11  -7  -5    0.15    0.07
 -11   7   5    0.04    0.06
 -11   7   5    0.06    0.07
  11  -6  -5    2.12    0.15
 -11   6   5    2.02    0.14
 -11   6   5    2.00    0.14
  11  -5  -5    0.82    0.10
 -11   5   5    0.84    0.09
 -11   5   5    0.68    0.09
  11  -4  -5   18.82    0.43
 -11   4   5   19.61    0.41
 -11   4   5   19.45    0.42
  11  -3  -5    2.00    0.11
  11  -3  -5    2.03    0.14
 -11   3   5    1.95    0.12
 -11   3   5    1.93    0.12
  11  -2  -5    0.59    0.09
  11  -2  -5    0.64    0.07
 -11   2   5    0.53    0.07
 -11   2   5    0.43    0.06
  11  -1  -5    5.06    0.18
  11  -1  -5    4.88    0.17
 -11   1   5    5.18    0.18
 -11   1   5    4.88    0.16
  11   0  -5    0.01    0.05
  11   0  -5    0.01    0.04
 -11   0   5    0.01    0.04
 -11   0   5    0.00    0.05
  11   1  -5    5.04    0.17
  11   1  -5    4.90    0.18
  11   1  -5    4.95    0.16
 -11  -1   5    4.96    0.15
 -11  -1   5    4.69    0.17
  11   2  -5    0.54    0.08
  11   2  -5    0.64    0.07
  11   2  -5    0.43    0.07
 -11  -2   5    0.53    0.07
  11   3  -5    2.00    0.11
  11   3  -5    1.92    0.12
 -11  -3   5    1.81    0.11
  11   4  -5   19.81    0.42
 -11  -4   5   20.22    0.41
  11   5  -5    0.84    0.09
  11   6  -5    1.78    0.13
 -11  -6   5    2.26    0.15
  11   7  -5   -0.01    0.06
 -11  -7   5    0.06    0.07
 -11  -7   5    0.05    0.03
  11   8  -5    0.15    0.07
 -11  -8   5    0.09    0.04
 -11  -8   5    0.11    0.08
  11   9  -5    0.48    0.10
 -11  -9   5    0.28    0.09
 -11  -9   5    0.58    0.07
  10 -10  -5    0.21    0.09
 -10  10   5    0.11    0.08
  10  -9  -5    0.00    0.07
 -10   9   5    0.01    0.07
 -10   9   5   -0.02    0.06
  10  -8  -5    0.00    0.07
 -10   8   5    0.06    0.07
 -10   8   5    0.02    0.06
  10  -7  -5    7.74    0.25
 -10   7   5    7.06    0.24
 -10   7   5    7.11    0.24
  10  -6  -5    0.35    0.08
 -10   6   5    0.36    0.08
 -10   6   5    0.30    0.07
  10  -5  -5    4.27    0.18
 -10   5   5    4.03    0.17
 -10   5   5    4.22    0.17
  10  -4  -5    1.26    0.09
  10  -4  -5    1.26    0.12
 -10   4   5    1.30    0.10
 -10   4   5    1.39    0.11
  10  -3  -5    0.07    0.04
  10  -3  -5    0.08    0.06
 -10   3   5    0.03    0.05
 -10   3   5    0.03    0.04
 -10   3   5    0.01    0.05
  10  -2  -5    4.17    0.16
  10  -2  -5    4.07    0.14
 -10   2   5    4.10    0.14
 -10   2   5    4.36    0.16
 -10   2   5    4.11    0.15
  10  -1  -5    2.12    0.11
  10  -1  -5    2.12    0.12
 -10   1   5    2.17    0.11
 -10   1   5    1.91    0.10
 -10   1   5    2.18    0.11
  10   0  -5   -0.02    0.04
  10   0  -5    0.00    0.05
 -10   0   5   -0.01    0.05
 -10   0   5   -0.01    0.03
  10   1  -5    2.09    0.11
  10   1  -5    2.03    0.11
  10   1  -5    2.09    0.12
 -10  -1   5    2.26    0.11
 -10  -1   5    2.14    0.09
  10   2  -5    4.23    0.15
  10   2  -5    4.14    0.16
  10   2  -5    4.19    0.14
 -10  -2   5    4.22    0.15
 -10  -2   5    4.12    0.12
  10   3  -5    0.08    0.04
  10   3  -5    0.05    0.05
  10   3  -5    0.08    0.05
 -10  -3   5    0.14    0.05
  10   4  -5    1.25    0.08
  10   4  -5    1.34    0.10
 -10  -4   5    1.49    0.10
  10   5  -5    3.96    0.16
 -10  -5   5    4.58    0.18
  10   6  -5    0.26    0.07
 -10  -6   5    0.29    0.08
 -10  -6   5    0.33    0.04
  10   7  -5    7.87    0.24
 -10  -7   5    7.45    0.17
 -10  -7   5    7.69    0.26
  10   8  -5   -0.05    0.06
 -10  -8   5   -0.04    0.04
 -10  -8   5   -0.02    0.07
  10   9  -5   -0.02    0.07
 -10  -9   5    0.02    0.04
 -10  -9   5    0.00    0.07
  10  10  -5    0.17    0.08
 -10 -10   5    0.13    0.07
 -10 -10   5    0.09    0.16
   9 -10  -5    0.25    0.08
  -9  10   5    0.15    0.08
  -9  10   5    0.09    0.07
   9  -9  -5    0.26    0.08
  -9   9   5    0.08    0.07
  -9   9   5    0.12    0.07
   9  -8  -5    0.80    0.10
  -9   8   5    0.73    0.10
  -9   8   5    0.84    0.10
   9  -7  -5    0.07    0.06
  -9   7   5    0.10    0.06
  -9   7   5    0.04    0.06
   9  -6  -5    4.76    0.19
  -9   6   5    4.44    0.18
  -9   6   5    4.54    0.18
   9  -5  -5    0.38    0.07
  -9   5   5    0.30    0.07
  -9   5   5    0.38    0.07
   9  -4  -5    8.13    0.20
   9  -4  -5    8.26    0.24
  -9   4   5    8.28    0.23
  -9   4   5    8.53    0.23
   9  -3  -5    0.30    0.05
   9  -3  -5    0.31    0.07
  -9   3   5    0.31    0.06
  -9   3   5    0.33    0.06
  -9   3   5    0.28    0.05
   9  -2  -5   11.31    0.27
   9  -2  -5   11.33    0.25
  -9   2   5   11.10    0.26
  -9   2   5   11.64    0.26
  -9   2   5   11.72    0.26
   9  -1  -5    3.26    0.12
   9  -1  -5    3.31    0.13
  -9   1   5    3.23    0.13
  -9   1   5    3.34    0.12
  -9   1   5    3.09    0.12
   9   0  -5   -0.04    0.04
   9   0  -5    0.05    0.04
  -9   0   5   -0.03    0.03
  -9   0   5    0.01    0.04
  -9   0   5    0.01    0.04
   9   1  -5    3.38    0.12
   9   1  -5    3.51    0.14
   9   1  -5    3.22    0.12
  -9  -1   5    3.52    0.14
  -9  -1   5    3.40    0.13
  -9  -1   5    3.45    0.11
   9   2  -5   11.07    0.25
   9   2  -5   11.40    0.26
   9   2  -5   11.45    0.28
  -9  -2   5   11.45    0.23
  -9  -2   5   11.39    0.26
   9   3  -5    0.21    0.05
   9   3  -5    0.31    0.06
   9   3  -5    0.31    0.05
  -9  -3   5    0.29    0.04
  -9  -3   5    0.34    0.06
   9   4  -5    8.65    0.22
   9   4  -5    8.18    0.25
   9   4  -5    8.39    0.19
  -9  -4   5    8.56    0.24
  -9  -4   5    8.25    0.21
   9   5  -5    0.32    0.06
  -9  -5   5    0.29    0.07
  -9  -5   5    0.36    0.03
   9   6  -5    4.59    0.17
  -9  -6   5    4.57    0.18
  -9  -6   5    4.39    0.12
   9   7  -5   -0.01    0.05
  -9  -7   5    0.02    0.06
  -9  -7   5    0.04    0.03
   9   8  -5    0.70    0.09
  -9  -8   5    0.78    0.07
  -9  -8   5    0.75    0.11
   9   9  -5    0.26    0.08
  -9  -9   5    0.20    0.05
  -9  -9   5    0.13    0.07
   9  10  -5    0.00    0.07
  -9 -10   5    0.09    0.09
  -9 -10   5    0.21    0.06
   8 -11  -5    0.56    0.14
   8 -10  -5    2.11    0.15
  -8  10   5    2.15    0.16
  -8  10   5    2.18    0.16
   8  -9  -5    0.84    0.10
  -8   9   5    0.99    0.11
  -8   9   5    0.86    0.10
   8  -8  -5    0.10    0.06
  -8   8   5    0.04    0.06
  -8   8   5    0.02    0.05
   8  -7  -5    0.60    0.09
  -8   7   5    0.49    0.08
  -8   7   5    0.51    0.08
   8  -6  -5    1.60    0.12
  -8   6   5    1.41    0.11
  -8   6   5    1.52    0.11
   8  -5  -5    0.10    0.05
   8  -5  -5    0.08    0.03
  -8   5   5    0.15    0.06
  -8   5   5    0.10    0.05
   8  -4  -5    1.20    0.07
   8  -4  -5    1.16    0.09
  -8   4   5    1.21    0.07
  -8   4   5    0.99    0.09
  -8   4   5    1.21    0.09
   8  -3  -5   20.35    0.41
   8  -3  -5   19.90    0.37
  -8   3   5   20.18    0.37
  -8   3   5   20.38    0.39
  -8   3   5   19.85    0.39
   8  -2  -5    0.25    0.04
   8  -2  -5    0.15    0.05
  -8   2   5    0.12    0.05
  -8   2   5    0.23    0.04
  -8   2   5    0.20    0.04
   8  -1  -5    0.54    0.06
   8  -1  -5    0.72    0.06
  -8   1   5    0.67    0.07
  -8   1   5    0.48    0.05
  -8   1   5    0.65    0.06
   8   0  -5   -0.01    0.04
   8   0  -5    0.00    0.03
  -8   0   5    0.01    0.04
  -8   0   5   -0.03    0.04
  -8   0   5    0.04    0.03
   8   1  -5    0.57    0.06
   8   1  -5    0.56    0.06
   8   1  -5    0.57    0.06
  -8  -1   5    0.57    0.06
  -8  -1   5    0.64    0.06
  -8  -1   5    0.60    0.07
   8   2  -5    0.24    0.05
   8   2  -5    0.27    0.04
   8   2  -5    0.21    0.05
  -8  -2   5    0.22    0.05
  -8  -2   5    0.29    0.06
  -8  -2   5    0.20    0.04
   8   3  -5   20.39    0.37
   8   3  -5   20.12    0.42
   8   3  -5   20.25    0.38
  -8  -3   5   20.18    0.40
  -8  -3   5   20.61    0.35
  -8  -3   5   20.19    0.38
   8   4  -5    1.14    0.06
   8   4  -5    1.09    0.10
   8   4  -5    1.24    0.09
   8   4  -5    1.16    0.07
  -8  -4   5    1.17    0.09
  -8  -4   5    1.20    0.04
   8   5  -5    0.08    0.04
   8   5  -5    0.10    0.05
  -8  -5   5    0.06    0.03
  -8  -5   5    0.10    0.05
   8   6  -5    1.72    0.11
  -8  -6   5    1.52    0.11
  -8  -6   5    1.58    0.07
   8   7  -5    0.63    0.08
  -8  -7   5    0.37    0.08
  -8  -7   5    0.52    0.05
   8   8  -5   -0.02    0.06
  -8  -8   5   -0.03    0.07
  -8  -8   5    0.03    0.04
   8   9  -5    0.99    0.11
  -8  -9   5    1.13    0.13
  -8  -9   5    0.90    0.08
   8  10  -5    2.14    0.16
  -8 -10   5    2.35    0.18
  -8 -10   5    2.27    0.12
  -7  11   5    2.56    0.17
  -7  11   5    2.56    0.18
   7 -10  -5    0.42    0.08
  -7  10   5    0.42    0.08
  -7  10   5    0.41    0.09
   7  -9  -5    1.28    0.12
  -7   9   5    1.16    0.12
  -7   9   5    1.26    0.12
   7  -8  -5    0.11    0.06
  -7   8   5    0.11    0.06
  -7   8   5    0.05    0.06
   7  -7  -5   11.61    0.29
  -7   7   5   11.62    0.30
  -7   7   5   11.68    0.30
   7  -6  -5    3.25    0.14
  -7   6   5    3.66    0.15
  -7   6   5    3.28    0.14
   7  -5  -5    0.10    0.03
   7  -5  -5    0.08    0.06
  -7   5   5    0.08    0.05
  -7   5   5    0.11    0.05
   7  -4  -5    0.62    0.07
   7  -4  -5    0.68    0.05
  -7   4   5    0.72    0.07
  -7   4   5    0.75    0.08
  -7   4   5    0.62    0.05
   7  -3  -5   14.64    0.28
   7  -3  -5   15.28    0.32
  -7   3   5   14.95    0.31
  -7   3   5   15.23    0.28
  -7   3   5   14.99    0.31
   7  -2  -5   32.10    0.56
   7  -2  -5   32.46    0.54
  -7   2   5   32.51    0.56
  -7   2   5   32.02    0.55
  -7   2   5   31.39    0.53
   7  -1  -5    0.55    0.06
   7  -1  -5    0.70    0.06
  -7   1   5    0.59    0.06
  -7   1   5    0.80    0.07
  -7   1   5    0.64    0.06
  -7   1   5    0.79    0.06
   7   0  -5    0.00    0.03
   7   0  -5   -0.01    0.03
  -7   0   5    0.01    0.03
  -7   0   5    0.02    0.04
  -7   0   5   -0.04    0.02
  -7   0   5    0.01    0.03
   7   1  -5    0.66    0.06
   7   1  -5    0.79    0.07
  -7  -1   5    0.60    0.05
  -7  -1   5    0.57    0.06
  -7  -1   5    0.66    0.06
  -7  -1   5    0.73    0.07
   7   2  -5   31.84    0.54
   7   2  -5   31.70    0.54
   7   2  -5   31.67    0.57
  -7  -2   5   32.45    0.53
  -7  -2   5   32.48    0.54
  -7  -2   5   32.54    0.55
  -7  -2   5   32.03    0.58
  -7  -2   5   31.91    0.56
   7   3  -5   15.15    0.28
   7   3  -5   15.16    0.28
   7   3  -5   15.10    0.30
   7   3  -5   15.11    0.33
  -7  -3   5   15.25    0.30
  -7  -3   5   14.99    0.27
  -7  -3   5   14.93    0.31
  -7  -3   5   15.37    0.34
   7   4  -5    0.69    0.05
   7   4  -5    0.73    0.05
   7   4  -5    0.57    0.06
   7   4  -5    0.56    0.07
  -7  -4   5    0.76    0.08
  -7  -4   5    0.70    0.04
   7   5  -5    0.13    0.03
   7   5  -5    0.03    0.05
   7   5  -5    0.13    0.05
   7   5  -5    0.12    0.03
  -7  -5   5    0.09    0.05
  -7  -5   5    0.09    0.03
   7   6  -5    3.45    0.14
   7   6  -5    3.26    0.16
  -7  -6   5    3.13    0.10
  -7  -6   5    3.02    0.14
   7   7  -5   12.12    0.29
  -7  -7   5   11.61    0.24
  -7  -7   5   11.20    0.30
   7   8  -5    0.07    0.06
  -7  -8   5    0.07    0.04
  -7  -8   5    0.04    0.07
   7   9  -5    1.30    0.12
  -7  -9   5    1.11    0.09
  -7  -9   5    0.96    0.11
   7  10  -5    0.45    0.09
  -7 -10   5    0.38    0.09
  -7 -10   5    0.34    0.07
   7  11  -5    2.60    0.18
  -7 -11   5    2.85    0.15
  -7 -11   5    2.90    0.19
  -6  11   5    0.80    0.11
  -6  11   5    0.65    0.10
   6 -10  -5    3.66    0.17
  -6  10   5    3.50    0.17
  -6  10   5    3.33    0.19
   6  -9  -5    0.42    0.08
  -6   9   5    0.34    0.08
  -6   9   5    0.46    0.08
   6  -8  -5   13.97    0.33
  -6   8   5   13.67    0.33
  -6   8   5   13.73    0.34
   6  -7  -5    0.26    0.06
  -6   7   5    0.20    0.06
  -6   7   5    0.21    0.06
   6  -6  -5    0.03    0.04
  -6   6   5    0.08    0.05
  -6   6   5    0.14    0.06
   6  -5  -5    1.70    0.06
   6  -5  -5    1.77    0.11
  -6   5   5    1.76    0.10
  -6   5   5    1.79    0.06
  -6   5   5    1.79    0.11
   6  -4  -5    9.28    0.23
   6  -4  -5    9.47    0.18
  -6   4   5    9.42    0.23
  -6   4   5    9.52    0.23
  -6   4   5    9.51    0.18
  -6   4   5    9.42    0.23
   6  -3  -5    1.21    0.05
   6  -3  -5    1.31    0.09
  -6   3   5    1.19    0.09
  -6   3   5    1.23    0.08
  -6   3   5    1.22    0.08
  -6   3   5    1.14    0.05
   6  -2  -5    0.03    0.03
   6  -2  -5    0.04    0.02
  -6   2   5    0.06    0.03
  -6   2   5    0.06    0.04
  -6   2   5   -0.01    0.02
  -6   2   5    0.02    0.03
   6  -1  -5   41.87    0.67
   6  -1  -5   41.55    0.69
  -6   1   5   41.66    0.68
  -6   1   5   41.65    0.67
  -6   1   5   40.18    0.69
  -6   1   5   42.46    0.68
   6   0  -5   -0.02    0.02
   6   0  -5    0.00    0.03
  -6   0   5    0.01    0.03
  -6   0   5   -0.02    0.03
  -6   0   5    0.00    0.03
  -6   0   5   -0.01    0.02
   6   1  -5   41.06    0.67
   6   1  -5   41.19    0.69
  -6  -1   5   41.76    0.67
  -6  -1   5   41.80    0.67
  -6  -1   5   40.71    0.68
  -6  -1   5   41.38    0.69
   6   2  -5    0.03    0.03
   6   2  -5    0.01    0.02
   6   2  -5    0.06    0.03
  -6  -2   5    0.08    0.04
  -6  -2   5    0.01    0.02
  -6  -2   5   -0.02    0.03
  -6  -2   5    0.03    0.03
  -6  -2   5    0.04    0.03
   6   3  -5    1.17    0.06
   6   3  -5    1.16    0.07
   6   3  -5    1.30    0.06
   6   3  -5    1.17    0.09
  -6  -3   5    1.07    0.09
  -6  -3   5    1.24    0.08
  -6  -3   5    1.15    0.07
  -6  -3   5    1.17    0.07
   6   4  -5    9.66    0.25
   6   4  -5    9.59    0.22
   6   4  -5    9.62    0.19
   6   4  -5    9.53    0.19
  -6  -4   5    9.38    0.23
  -6  -4   5   10.01    0.20
  -6  -4   5    9.48    0.17
   6   5  -5    1.75    0.07
   6   5  -5    1.77    0.06
   6   5  -5    1.96    0.12
   6   5  -5    1.83    0.10
  -6  -5   5    1.76    0.11
  -6  -5   5    1.80    0.07
   6   6  -5    0.07    0.05
   6   6  -5    0.06    0.04
   6   6  -5    0.13    0.05
  -6  -6   5    0.08    0.05
  -6  -6   5    0.06    0.03
   6   7  -5    0.25    0.05
   6   7  -5    0.23    0.06
  -6  -7   5    0.28    0.05
  -6  -7   5    0.27    0.07
   6   8  -5   14.53    0.33
  -6  -8   5   14.42    0.30
  -6  -8   5   14.09    0.35
   6   9  -5    0.29    0.07
  -6  -9   5    0.28    0.06
  -6  -9   5    0.35    0.09
   6  10  -5    3.62    0.18
  -6 -10   5    3.74    0.20
  -6 -10   5    3.28    0.15
   6  11  -5    0.80    0.11
  -6 -11   5    0.57    0.09
  -6 -11   5    0.64    0.12
  -5  11   5   10.24    0.32
  -5  11   5   10.57    0.31
   5 -10  -5    0.03    0.05
  -5  10   5    0.04    0.07
  -5  10   5    0.04    0.05
   5  -9  -5    0.75    0.08
  -5   9   5    0.67    0.09
  -5   9   5    0.65    0.09
   5  -8  -5    0.72    0.08
  -5   8   5    0.73    0.08
  -5   8   5    0.72    0.09
   5  -7  -5    0.20    0.06
  -5   7   5    0.35    0.07
  -5   7   5    0.26    0.07
   5  -6  -5    0.87    0.09
  -5   6   5    0.62    0.07
   5  -5  -5    9.50    0.23
  -5   5   5   10.07    0.24
  -5   5   5    9.75    0.24
  -5   5   5    9.82    0.23
   5  -4  -5   17.56    0.34
  -5   4   5   17.07    0.35
  -5   4   5   17.49    0.34
  -5   4   5   17.52    0.34
   5  -3  -5    9.39    0.17
   5  -3  -5    9.53    0.22
  -5   3   5    9.46    0.21
  -5   3   5    9.30    0.17
  -5   3   5    9.50    0.21
  -5   3   5    9.41    0.22
   5  -2  -5    0.07    0.02
   5  -2  -5    0.04    0.04
  -5   2   5    0.10    0.03
  -5   2   5    0.08    0.04
  -5   2   5    0.04    0.03
  -5   2   5    0.11    0.02
   5  -1  -5   15.31    0.29
   5  -1  -5   15.35    0.27
  -5   1   5   15.34    0.30
  -5   1   5   14.83    0.28
  -5   1   5   14.95    0.29
  -5   1   5   15.46    0.27
   5   0  -5   -0.07    0.02
   5   0  -5   -0.04    0.02
  -5   0   5   -0.03    0.03
  -5   0   5   -0.04    0.02
  -5   0   5   -0.04    0.02
  -5   0   5   -0.03    0.03
   5   1  -5   15.22    0.29
   5   1  -5   14.96    0.28
  -5  -1   5   15.40    0.29
  -5  -1   5   15.12    0.28
  -5  -1   5   15.72    0.30
  -5  -1   5   14.85    0.28
  -5  -1   5   15.04    0.27
   5   2  -5    0.13    0.04
   5   2  -5    0.05    0.03
   5   2  -5    0.06    0.03
  -5  -2   5    0.10    0.03
  -5  -2   5    0.05    0.03
  -5  -2   5    0.06    0.03
  -5  -2   5    0.05    0.02
   5   3  -5    9.44    0.19
   5   3  -5    9.65    0.20
   5   3  -5    9.41    0.19
   5   3  -5    9.19    0.23
  -5  -3   5    9.66    0.19
  -5  -3   5    9.25    0.19
  -5  -3   5    9.44    0.21
  -5  -3   5    9.26    0.15
   5   4  -5   17.94    0.37
   5   4  -5   17.09    0.32
   5   4  -5   17.43    0.31
   5   4  -5   17.44    0.30
   5   4  -5   16.57    0.36
  -5  -4   5   17.32    0.34
  -5  -4   5   17.51    0.30
  -5  -4   5   17.21    0.29
   5   5  -5    9.83    0.20
   5   5  -5    9.77    0.22
   5   5  -5    9.60    0.18
   5   5  -5   10.06    0.26
  -5  -5   5   10.06    0.24
  -5  -5   5   10.31    0.19
  -5  -5   5    9.54    0.19
   5   6  -5    0.78    0.09
   5   6  -5    0.84    0.07
   5   6  -5    0.68    0.07
  -5  -6   5    0.73    0.08
  -5  -6   5    0.57    0.05
   5   7  -5    0.34    0.06
   5   7  -5    0.30    0.07
   5   7  -5    0.35    0.06
  -5  -7   5    0.24    0.06
   5   8  -5    0.74    0.07
   5   8  -5    0.62    0.08
  -5  -8   5    0.69    0.10
   5   9  -5    0.70    0.09
  -5  -9   5    0.73    0.10
   5  10  -5    0.00    0.06
  -5 -10   5   -0.05    0.05
  -5 -10   5    0.01    0.07
   5  11  -5   10.24    0.31
  -5 -11   5   10.61    0.28
  -5 -11   5   11.14    0.33
  -4  12   5   -0.05    0.08
  -4  12   5    0.05    0.06
  -4  11   5    0.56    0.09
  -4  11   5    0.48    0.10
  -4  10   5    6.14    0.21
  -4  10   5    5.89    0.23
   4  -9  -5    2.37    0.12
  -4   9   5    2.34    0.13
  -4   9   5    1.99    0.14
   4  -8  -5   24.32    0.47
  -4   8   5   24.22    0.49
  -4   8   5   24.56    0.48
   4  -7  -5    0.11    0.05
  -4   7   5    0.10    0.05
  -4   7   5    0.06    0.06
   4  -6  -5    0.34    0.05
  -4   6   5    0.26    0.06
  -4   6   5    0.32    0.06
  -4   6   5    0.43    0.07
   4  -5  -5    1.31    0.09
  -4   5   5    1.21    0.08
  -4   5   5    1.43    0.09
  -4   5   5    1.50    0.10
   4  -4  -5    0.04    0.03
  -4   4   5   -0.02    0.04
  -4   4   5    0.04    0.03
  -4   4   5    0.06    0.04
   4  -3  -5    0.19    0.04
  -4   3   5    0.24    0.04
  -4   3   5    0.22    0.04
  -4   3   5    0.21    0.04
   4  -2  -5    0.03    0.02
   4  -2  -5    0.02    0.03
  -4   2   5   -0.02    0.02
  -4   2   5    0.05    0.03
  -4   2   5    0.00    0.03
   4  -1  -5   24.23    0.42
   4  -1  -5   23.24    0.38
  -4   1   5   23.97    0.40
  -4   1   5   23.23    0.42
  -4   1   5   23.45    0.41
   4   0  -5   -0.03    0.02
   4   0  -5    0.00    0.03
  -4   0   5    0.01    0.02
  -4   0   5    0.01    0.03
  -4   0   5    0.00    0.02
   4   1  -5   22.67    0.41
  -4  -1   5   23.67    0.40
  -4  -1   5   23.38    0.41
  -4  -1   5   23.70    0.40
  -4  -1   5   24.02    0.39
   4   2  -5    0.04    0.02
   4   2  -5    0.00    0.02
   4   2  -5    0.05    0.03
   4   2  -5    0.00    0.03
  -4  -2   5    0.02    0.03
  -4  -2   5    0.03    0.02
  -4  -2   5    0.00    0.02
  -4  -2   5    0.02    0.03
   4   3  -5    0.29    0.05
   4   3  -5    0.23    0.03
   4   3  -5    0.29    0.04
  -4  -3   5    0.17    0.04
  -4  -3   5    0.24    0.04
   4   4  -5    0.05    0.03
   4   4  -5    0.04    0.04
   4   4  -5    0.00    0.04
   4   4  -5    0.01    0.03
  -4  -4   5    0.00    0.02
  -4  -4   5    0.04    0.04
   4   5  -5    1.36    0.10
   4   5  -5    1.44    0.08
   4   5  -5    1.48    0.07
  -4  -5   5    1.31    0.09
  -4  -5   5    1.41    0.06
   4   6  -5    0.21    0.06
   4   6  -5    0.34    0.05
   4   6  -5    0.29    0.05
  -4  -6   5    0.26    0.03
  -4  -6   5    0.43    0.07
   4   7  -5    0.16    0.05
   4   7  -5    0.13    0.05
   4   7  -5    0.15    0.06
  -4  -7   5    0.11    0.06
   4   8  -5   24.30    0.48
   4   8  -5   25.08    0.46
  -4  -8   5   24.51    0.51
   4   9  -5    2.37    0.12
   4   9  -5    2.37    0.14
  -4  -9   5    2.44    0.15
   4  10  -5    6.57    0.22
  -4 -10   5    5.73    0.23
   4  11  -5    0.49    0.09
  -4 -11   5    0.51    0.11
   4  12  -5    0.00    0.08
  -4 -12   5    0.13    0.10
  -3  12   5    0.07    0.08
  -3  12   5    0.07    0.06
  -3  11   5    1.61    0.13
  -3  11   5    1.74    0.15
  -3  10   5   -0.03    0.06
  -3  10   5    0.06    0.05
   3  -9  -5    3.41    0.14
  -3   9   5    3.38    0.15
  -3   9   5    3.34    0.17
   3  -8  -5    1.99    0.10
  -3   8   5    2.21    0.14
  -3   8   5    2.27    0.12
   3  -7  -5   12.15    0.27
  -3   7   5   12.28    0.28
  -3   7   5   12.68    0.29
  -3   7   5   12.14    0.27
   3  -6  -5    0.46    0.06
  -3   6   5    0.45    0.07
  -3   6   5    0.55    0.07
  -3   6   5    0.70    0.07
   3  -5  -5    3.75    0.12
  -3   5   5    3.91    0.13
  -3   5   5    3.84    0.13
  -3   5   5    3.66    0.13
   3  -4  -5    0.05    0.03
  -3   4   5    0.13    0.04
  -3   4   5    0.10    0.04
  -3   4   5    0.07    0.04
   3  -3  -5    2.75    0.10
  -3   3   5    2.71    0.10
  -3   3   5    2.89    0.10
  -3   3   5    2.78    0.10
   3  -2  -5   -0.03    0.02
  -3   2   5   -0.01    0.03
  -3   2   5    0.02    0.03
  -3   2   5    0.01    0.02
   3  -1  -5    0.00    0.02
   3  -1  -5   -0.01    0.02
   3  -1  -5    0.01    0.02
  -3   1   5   -0.03    0.02
  -3   1   5   -0.01    0.03
  -3   1   5    0.02    0.02
   3   0  -5   -0.01    0.02
   3   0  -5    0.00    0.02
  -3   0   5    0.01    0.02
  -3   0   5   -0.03    0.02
  -3   0   5   -0.07    0.03
  -3   0   5   -0.02    0.02
   3   1  -5    0.02    0.03
   3   1  -5   -0.01    0.03
  -3  -1   5    0.03    0.02
  -3  -1   5    0.00    0.03
  -3  -1   5    0.01    0.02
  -3  -1   5    0.02    0.02
   3   2  -5    0.00    0.02
   3   2  -5    0.00    0.03
   3   2  -5   -0.01    0.03
   3   2  -5    0.02    0.02
  -3  -2   5   -0.02    0.02
  -3  -2   5    0.01    0.02
  -3  -2   5   -0.03    0.03
   3   3  -5    2.75    0.08
   3   3  -5    2.66    0.11
   3   3  -5    2.95    0.09
   3   3  -5    2.98    0.12
  -3  -3   5    2.75    0.09
  -3  -3   5    3.08    0.10
   3   4  -5    0.08    0.03
   3   4  -5    0.12    0.03
   3   4  -5    0.09    0.04
   3   4  -5    0.08    0.04
  -3  -4   5    0.10    0.03
  -3  -4   5    0.06    0.04
   3   5  -5    3.85    0.15
   3   5  -5    3.89    0.15
   3   5  -5    3.84    0.12
   3   5  -5    3.79    0.12
  -3  -5   5    3.96    0.14
  -3  -5   5    3.64    0.10
   3   6  -5    0.63    0.06
   3   6  -5    0.47    0.06
   3   6  -5    0.57    0.08
  -3  -6   5    0.51    0.04
  -3  -6   5    0.54    0.07
   3   7  -5   12.20    0.27
   3   7  -5   12.39    0.32
   3   7  -5   12.43    0.28
  -3  -7   5   12.77    0.31
   3   8  -5    2.42    0.12
   3   8  -5    2.22    0.12
  -3  -8   5    2.14    0.13
   3   9  -5    3.21    0.15
   3   9  -5    3.28    0.14
  -3  -9   5    3.47    0.17
   3  10  -5   -0.01    0.06
   3  10  -5    0.17    0.05
  -3 -10   5    0.00    0.07
   3  11  -5    1.73    0.15
  -3 -11   5    1.51    0.15
   3  12  -5    0.07    0.08
  -3 -12   5   -0.01    0.09
  -2  12   5    0.02    0.08
  -2  12   5    0.14    0.06
  -2  11   5    6.41    0.22
  -2  11   5    7.03    0.26
  -2  10   5    3.35    0.15
  -2  10   5    3.27    0.17
   2  -9  -5    0.19    0.05
  -2   9   5    0.16    0.05
  -2   9   5    0.12    0.07
   2  -8  -5    1.84    0.10
  -2   8   5    1.99    0.11
  -2   8   5    2.26    0.14
   2  -7  -5    0.98    0.08
  -2   7   5    0.94    0.08
  -2   7   5    0.94    0.09
  -2   7   5    0.97    0.08
  -2   7   5    0.93    0.08
   2  -6  -5   18.56    0.35
  -2   6   5   18.60    0.37
  -2   6   5   19.23    0.31
  -2   6   5   17.98    0.31
  -2   6   5   18.90    0.36
  -2   6   5   18.44    0.36
   2  -5  -5    3.95    0.12
  -2   5   5    3.98    0.14
  -2   5   5    4.21    0.13
  -2   5   5    4.02    0.13
   2  -4  -5    3.13    0.11
  -2   4   5    2.94    0.11
  -2   4   5    2.93    0.11
  -2   4   5    3.10    0.11
  -2   3   5   21.17    0.37
  -2   3   5   20.61    0.36
  -2   3   5   19.40    0.37
  -2   2   5    1.41    0.06
  -2   2   5    1.29    0.06
  -2   2   5    1.38    0.07
   2  -1  -5   29.80    0.46
   2  -1  -5   29.60    0.45
   2  -1  -5   29.32    0.46
  -2   1   5   28.96    0.50
  -2   1   5   29.03    0.47
  -2   1   5   29.33    0.46
  -2   1   5   29.41    0.48
   2   0  -5   -0.01    0.02
   2   0  -5   -0.01    0.02
   2   0  -5    0.00    0.01
  -2   0   5   -0.01    0.02
  -2   0   5    0.00    0.02
  -2   0   5   -0.01    0.02
  -2   0   5   -0.05    0.03
  -2   0   5    0.00    0.02
   2   1  -5   28.85    0.48
   2   1  -5   29.31    0.45
   2   1  -5   29.12    0.49
  -2  -1   5   29.75    0.45
  -2  -1   5   28.56    0.49
  -2  -1   5   29.43    0.44
  -2  -1   5   29.60    0.47
  -2  -1   5   28.65    0.48
  -2  -1   5   29.99    0.49
   2   2  -5    1.38    0.06
   2   2  -5    1.28    0.08
   2   2  -5    1.37    0.05
  -2  -2   5    1.41    0.08
  -2  -2   5    1.40    0.06
  -2  -2   5    1.48    0.07
   2   3  -5   21.43    0.40
   2   3  -5   20.53    0.35
   2   3  -5   20.70    0.36
  -2  -3   5   21.05    0.36
  -2  -3   5   21.37    0.37
  -2  -3   5   20.91    0.40
   2   4  -5    3.26    0.13
   2   4  -5    3.02    0.09
   2   4  -5    3.18    0.10
  -2  -4   5    2.97    0.11
  -2  -4   5    3.28    0.09
   2   5  -5    4.08    0.16
   2   5  -5    4.25    0.13
   2   5  -5    4.19    0.12
  -2  -5   5    4.15    0.11
   2   6  -5   19.20    0.36
   2   6  -5   18.85    0.36
  -2  -6   5   19.20    0.33
   2   7  -5    0.96    0.08
   2   7  -5    1.05    0.09
   2   7  -5    0.77    0.09
  -2  -7   5    0.89    0.06
  -2  -7   5    0.87    0.09
   2   8  -5    2.06    0.12
   2   8  -5    2.16    0.12
   2   8  -5    2.44    0.14
  -2  -8   5    1.93    0.13
   2   9  -5    0.29    0.07
   2   9  -5    0.17    0.06
  -2  -9   5    0.18    0.07
   2  10  -5    3.47    0.15
   2  10  -5    3.28    0.16
  -2 -10   5    3.24    0.18
   2  11  -5    6.95    0.23
   2  11  -5    6.50    0.24
  -2 -11   5    6.69    0.26
   2  12  -5    0.10    0.08
  -2 -12   5    0.02    0.08
  -1  12   5    5.14    0.24
  -1  11   5    0.04    0.05
  -1  11   5    0.05    0.07
   1 -10  -5    1.59    0.12
  -1  10   5    1.46    0.11
  -1  10   5    1.58    0.14
  -1   9   5    0.11    0.06
  -1   9   5    0.12    0.05
   1  -8  -5    0.77    0.07
  -1   8   5    0.92    0.08
  -1   8   5    0.74    0.07
  -1   8   5    0.63    0.08
   1  -7  -5    0.04    0.04
  -1   7   5    0.07    0.04
  -1   7   5    0.03    0.05
  -1   7   5    0.04    0.04
  -1   7   5    0.04    0.04
  -1   7   5    0.04    0.03
   1  -6  -5    7.79    0.18
  -1   6   5    8.01    0.19
  -1   6   5    7.75    0.21
  -1   6   5    7.70    0.16
  -1   6   5    7.48    0.19
  -1   6   5    7.31    0.15
   1  -5  -5    5.81    0.15
  -1   5   5    6.13    0.12
  -1   5   5    6.03    0.16
  -1   5   5    5.87    0.16
  -1   5   5    6.03    0.16
  -1   5   5    6.05    0.12
  -1   4   5   23.95    0.42
  -1   4   5   23.54    0.37
  -1   4   5   24.07    0.43
  -1   4   5   24.13    0.42
   1  -3  -5    0.32    0.04
   1  -3  -5    0.33    0.02
  -1   3   5    0.26    0.04
  -1   3   5    0.25    0.04
  -1   3   5    0.30    0.04
   1  -2  -5    8.87    0.15
   1  -2  -5    9.05    0.18
  -1   2   5    9.01    0.17
  -1   2   5    8.94    0.16
  -1   2   5    9.05    0.18
  -1   2   5    8.73    0.19
   1  -1  -5    4.79    0.10
   1  -1  -5    5.05    0.11
  -1   1   5    4.96    0.11
  -1   1   5    4.88    0.12
  -1   1   5    4.72    0.13
  -1   1   5    4.88    0.11
  -1   1   5    4.93    0.10
   1   0  -5   -0.01    0.02
   1   0  -5   -0.02    0.01
  -1   0   5   -0.02    0.02
  -1   0   5   -0.01    0.01
  -1   0   5   -0.02    0.02
  -1   0   5   -0.01    0.01
  -1   0   5    0.00    0.01
  -1   0   5    0.03    0.03
   1   1  -5    4.94    0.09
   1   1  -5    5.00    0.09
   1   1  -5    5.10    0.13
   1   1  -5    4.96    0.12
  -1  -1   5    4.93    0.13
  -1  -1   5    4.95    0.09
  -1  -1   5    4.97    0.13
  -1  -1   5    4.95    0.10
   1   2  -5    9.05    0.19
   1   2  -5    9.01    0.16
   1   2  -5    9.16    0.21
  -1  -2   5    9.19    0.21
  -1  -2   5    9.03    0.19
   1   3  -5    0.42    0.06
   1   3  -5    0.29    0.03
   1   3  -5    0.31    0.04
  -1  -3   5    0.30    0.05
  -1  -3   5    0.31    0.04
   1   4  -5   23.85    0.42
   1   4  -5   24.17    0.46
   1   4  -5   24.26    0.40
  -1  -4   5   22.94    0.45
  -1  -4   5   23.84    0.41
   1   5  -5    5.86    0.19
   1   5  -5    6.20    0.15
   1   5  -5    6.25    0.16
  -1  -5   5    6.03    0.14
  -1  -5   5    6.10    0.19
   1   6  -5    7.53    0.19
   1   6  -5    7.59    0.18
  -1  -6   5    7.54    0.17
  -1  -6   5    7.68    0.23
   1   7  -5    0.01    0.04
   1   7  -5    0.09    0.05
  -1  -7   5    0.03    0.03
   1   8  -5    0.90    0.08
   1   8  -5    0.78    0.09
   1   9  -5    0.18    0.06
   1   9  -5    0.07    0.06
   1  10  -5    1.60    0.12
   1  10  -5    1.48    0.12
   1  11  -5    0.12    0.06
   1  11  -5   -0.05    0.06
  -1 -11   5   -0.05    0.07
   1  12  -5    4.92    0.22
  -1 -12   5    5.02    0.24
   0  12   5    0.02    0.08
   0  11   5    0.55    0.10
   0 -10  -5    0.54    0.08
   0  10   5    0.65    0.10
   0  10   5    0.63    0.07
   0  -9  -5    0.02    0.05
   0  -9  -5    0.03    0.07
   0   9   5    0.04    0.04
   0   9   5    0.01    0.06
   0  -8  -5    2.05    0.09
   0  -8  -5    2.00    0.11
   0   8   5    1.92    0.13
   0   8   5    2.17    0.10
   0   8   5    2.24    0.10
   0  -7  -5    7.46    0.21
   0  -7  -5    7.18    0.18
   0  -7  -5    7.50    0.18
   0   7   5    7.47    0.19
   0   7   5    7.50    0.18
   0   7   5    7.40    0.17
   0   7   5    7.49    0.19
   0   7   5    7.45    0.21
   0  -6  -5    0.47    0.05
   0  -6  -5    0.50    0.05
   0  -6  -5    0.57    0.07
   0   6   5    0.44    0.05
   0   6   5    0.59    0.05
   0   6   5    0.43    0.06
   0   6   5    0.55    0.06
   0  -5  -5    5.77    0.13
   0  -5  -5    6.17    0.16
   0  -5  -5    5.96    0.14
   0   5   5    6.11    0.16
   0   5   5    6.11    0.15
   0   5   5    5.92    0.13
   0   5   5    6.08    0.16
   0  -4  -5    1.08    0.07
   0  -4  -5    1.44    0.06
   0  -4  -5    1.16    0.05
   0   4   5    1.24    0.05
   0   4   5    1.14    0.06
   0   4   5    1.10    0.07
   0   4   5    1.28    0.07
   0  -3  -5   24.17    0.42
   0  -3  -5   24.89    0.38
   0  -3  -5   24.26    0.39
   0   3   5   24.21    0.39
   0   3   5   23.96    0.43
   0   3   5   24.50    0.41
   0   3   5   24.29    0.41
   0  -2  -5    1.67    0.06
   0  -2  -5    1.55    0.05
   0   2   5    1.55    0.06
   0   2   5    1.53    0.06
   0   2   5    1.48    0.07
   0   2   5    1.57    0.06
   0   2   5    1.57    0.05
   0  -1  -5   -0.03    0.02
   0  -1  -5   -0.06    0.02
   0   1   5   -0.01    0.02
   0   1   5   -0.07    0.03
   0   1   5   -0.05    0.02
   0   1   5   -0.07    0.01
   0   1   5   -0.03    0.02
   0   0  -5    0.00    0.02
   0   0  -5    0.03    0.03
   0   0  -5    0.01    0.02
   0   0  -5    0.02    0.01
   0   0   5    0.03    0.01
   0   0   5    0.03    0.03
   0   0   5    0.02    0.02
   0   0   5   -0.02    0.01
   0   0   5   -0.02    0.02
   0   1  -5   -0.01    0.03
   0   1  -5   -0.09    0.02
   0  -1   5   -0.06    0.02
   0  -1   5   -0.06    0.02
   0  -1   5   -0.04    0.02
   0   2  -5    1.50    0.04
   0   2  -5    1.66    0.07
   0   2  -5    1.59    0.04
   0   2  -5    1.48    0.08
   0  -2   5    1.54    0.08
   0  -2   5    1.50    0.04
   0  -2   5    1.58    0.07
   0   3  -5   25.01    0.46
   0   3  -5   25.19    0.39
   0   3  -5   24.40    0.43
   0  -3   5   24.76    0.46
   0  -3   5   24.65    0.42
   0   4  -5    1.20    0.06
   0   4  -5    1.13    0.09
   0   4  -5    1.21    0.08
   0  -4   5    1.03    0.09
   0  -4   5    1.27    0.07
   0   5  -5    6.41    0.17
   0   5  -5    6.22    0.15
   0   5  -5    6.35    0.20
   0  -5   5    6.24    0.15
   0  -5   5    6.61    0.20
   0   6  -5    0.48    0.05
   0   6  -5    0.54    0.07
   0  -6   5    0.52    0.08
   0  -6   5    0.55    0.05
   0   7  -5    7.63    0.21
   0   7  -5    7.27    0.19
   0  -7   5    7.55    0.18
   0  -7   5    7.50    0.24
   0   8  -5    1.98    0.13
   0   8  -5    2.22    0.12
   0   9  -5    0.06    0.06
   0   9  -5   -0.01    0.05
   0  10  -5    0.54    0.08
   0  10  -5    0.60    0.08
   0  11  -5    0.69    0.09
   0  11  -5    0.46    0.09
   0  12  -5    0.03    0.07
   0  12  -5    0.07    0.06
   1  12   5    2.38    0.19
   1  11   5    2.46    0.17
  -1 -10  -5    2.53    0.14
   1  10   5    2.36    0.18
   1  10   5    2.34    0.16
  -1  -9  -5    0.01    0.06
  -1  -9  -5    0.00    0.05
   1   9   5    0.06    0.06
   1   9   5    0.01    0.04
  -1  -8  -5   -0.02    0.05
  -1  -8  -5   -0.02    0.04
  -1  -8  -5    0.04    0.03
   1   8   5    0.03    0.04
   1   8   5   -0.03    0.03
   1   8   5    0.01    0.05
  -1  -7  -5    0.05    0.03
  -1  -7  -5    0.03    0.05
  -1  -7  -5    0.00    0.04
   1   7   5    0.01    0.03
   1   7   5    0.00    0.03
   1   7   5    0.05    0.05
   1   7   5    0.02    0.03
  -1  -6  -5    2.37    0.11
  -1  -6  -5    2.18    0.09
  -1  -6  -5    1.99    0.09
   1   6   5    2.10    0.11
   1   6   5    2.10    0.09
   1   6   5    2.13    0.09
   1   6   5    1.99    0.09
  -1  -5  -5    3.49    0.12
  -1  -5  -5    3.44    0.10
  -1  -5  -5    3.49    0.10
   1   5   5    3.59    0.10
   1   5   5    3.72    0.12
   1   5   5    3.65    0.11
   1   5   5    3.35    0.11
  -1  -4  -5   26.05    0.44
  -1  -4  -5   26.32    0.42
  -1  -4  -5   26.66    0.46
   1   4   5   26.02    0.44
   1   4   5   25.69    0.44
   1   4   5   26.95    0.45
   1   4   5   25.48    0.45
  -1  -3  -5    0.27    0.04
  -1  -3  -5    0.34    0.03
  -1  -3  -5    0.44    0.04
   1   3   5    0.28    0.04
   1   3   5    0.32    0.04
   1   3   5    0.22    0.03
   1   3   5    0.28    0.04
  -1  -2  -5    5.52    0.13
  -1  -2  -5    5.29    0.13
   1   2   5    5.56    0.13
   1   2   5    5.61    0.14
   1   2   5    5.72    0.10
   1   2   5    5.61    0.12
   1   2   5    5.69    0.13
   1   2   5    5.56    0.13
  -1  -1  -5    0.62    0.05
  -1  -1  -5    0.65    0.04
   1   1   5    0.69    0.05
   1   1   5    0.66    0.04
   1   1   5    0.65    0.05
   1   1   5    0.58    0.04
   1   1   5    0.67    0.05
  -1   0  -5   -0.09    0.01
  -1   0  -5   -0.09    0.02
  -1   0  -5   -0.14    0.02
  -1   0  -5   -0.09    0.03
   1   0   5   -0.07    0.01
   1   0   5   -0.11    0.02
   1   0   5   -0.10    0.02
  -1   1  -5    0.64    0.06
  -1   1  -5    0.71    0.05
   1  -1   5    0.58    0.04
   1  -1   5    0.73    0.06
   1  -1   5    0.67    0.06
  -1   2  -5    5.41    0.14
  -1   2  -5    5.77    0.16
   1  -2   5    5.57    0.14
   1  -2   5    5.54    0.15
  -1   3  -5    0.20    0.04
  -1   3  -5    0.21    0.04
  -1   3  -5    0.31    0.03
   1  -3   5    0.31    0.05
   1  -3   5    0.34    0.04
  -1   4  -5   26.56    0.43
  -1   4  -5   26.69    0.49
  -1   4  -5   25.78    0.46
   1  -4   5   26.28    0.45
   1  -4   5   25.87    0.49
  -1   5  -5    3.69    0.13
  -1   5  -5    3.63    0.15
  -1   5  -5    3.64    0.11
   1  -5   5    3.61    0.15
   1  -5   5    3.67    0.11
  -1   6  -5    2.26    0.10
  -1   6  -5    2.20    0.12
   1  -6   5    2.06    0.09
   1  -6   5    2.16    0.13
  -1   7  -5   -0.03    0.06
  -1   7  -5    0.02    0.04
   1  -7   5    0.03    0.05
   1  -7   5    0.02    0.03
  -1   8  -5    0.11    0.06
  -1   8  -5    0.05    0.05
   1  -8   5   -0.01    0.03
   1  -8   5    0.02    0.06
  -1   9  -5    0.11    0.06
  -1   9  -5    0.07    0.06
  -1  10  -5    2.18    0.14
  -1  10  -5    2.43    0.14
  -1  11  -5    2.09    0.15
  -1  11  -5    2.75    0.16
  -1  12  -5    2.20    0.16
  -1  12  -5    2.34    0.16
   2  12   5    0.67    0.12
   2  11   5    0.23    0.09
  -2 -10  -5    0.07    0.06
   2  10   5    0.03    0.06
  -2  -9  -5   -0.02    0.05
  -2  -9  -5   -0.07    0.06
   2   9   5    0.03    0.06
   2   9   5   -0.03    0.06
  -2  -8  -5    0.13    0.05
  -2  -8  -5    0.22    0.07
   2   8   5    0.25    0.07
   2   8   5    0.28    0.08
   2   8   5    0.19    0.04
  -2  -7  -5    2.73    0.11
  -2  -7  -5    2.74    0.12
  -2  -7  -5    2.80    0.14
  -2  -7  -5    2.96    0.10
   2   7   5    2.75    0.13
   2   7   5    2.84    0.11
   2   7   5    2.95    0.11
   2   7   5    2.82    0.10
  -2  -6  -5    0.09    0.05
  -2  -6  -5    0.14    0.04
  -2  -6  -5    0.10    0.04
   2   6   5    0.09    0.04
   2   6   5    0.15    0.03
   2   6   5    0.10    0.05
   2   6   5    0.13    0.04
  -2  -5  -5    1.01    0.06
  -2  -5  -5    1.01    0.08
  -2  -5  -5    1.20    0.07
   2   5   5    1.05    0.06
   2   5   5    1.19    0.07
   2   5   5    1.13    0.07
   2   5   5    1.00    0.08
  -2  -4  -5    9.29    0.18
  -2  -4  -5    9.46    0.20
  -2  -4  -5    9.43    0.21
   2   4   5    9.17    0.19
   2   4   5    9.57    0.20
   2   4   5    9.40    0.21
   2   4   5    9.39    0.21
  -2  -3  -5   18.69    0.34
  -2  -3  -5   18.62    0.34
   2   3   5   18.36    0.32
   2   3   5   18.66    0.34
   2   3   5   18.86    0.33
   2   3   5   18.86    0.34
  -2  -2  -5    7.30    0.16
  -2  -2  -5    7.36    0.17
   2   2   5    7.31    0.13
   2   2   5    7.38    0.17
   2   2   5    7.42    0.17
   2   2   5    7.16    0.15
   2   2   5    7.18    0.16
   2   2   5    7.40    0.15
  -2  -1  -5   29.67    0.50
  -2  -1  -5   28.81    0.48
  -2  -1  -5   29.49    0.48
   2   1   5   28.99    0.46
   2   1   5   30.30    0.49
   2   1   5   29.92    0.50
   2   1   5   29.58    0.50
  -2   0  -5    0.00    0.02
  -2   0  -5    0.02    0.03
  -2   0  -5    0.01    0.03
   2   0   5    0.08    0.03
   2   0   5    0.05    0.02
   2   0   5    0.02    0.02
   2   0   5    0.04    0.01
  -2   1  -5   29.09    0.48
  -2   1  -5   29.47    0.51
   2  -1   5   29.22    0.51
   2  -1   5   29.33    0.50
   2  -1   5   28.28    0.47
  -2   2  -5    7.12    0.17
  -2   2  -5    7.08    0.18
  -2   2  -5    7.16    0.12
   2  -2   5    7.39    0.19
   2  -2   5    7.55    0.17
   2  -2   5    7.40    0.12
  -2   3  -5   19.46    0.38
  -2   3  -5   19.44    0.35
  -2   3  -5   18.99    0.31
   2  -3   5   19.29    0.35
   2  -3   5   18.96    0.38
  -2   4  -5    9.43    0.24
  -2   4  -5    9.37    0.22
  -2   4  -5    9.42    0.18
   2  -4   5    9.13    0.24
   2  -4   5    9.65    0.21
  -2   5  -5    1.20    0.06
  -2   5  -5    1.08    0.10
   2  -5   5    1.19    0.08
   2  -5   5    1.08    0.09
  -2   6  -5    0.11    0.04
  -2   6  -5    0.10    0.06
   2  -6   5    0.05    0.05
   2  -6   5    0.06    0.04
  -2   7  -5    2.93    0.14
  -2   7  -5    2.68    0.12
   2  -7   5    2.73    0.15
   2  -7   5    2.97    0.11
  -2   8  -5    0.25    0.07
  -2   8  -5    0.20    0.06
   2  -8   5    0.25    0.05
   2  -8   5    0.26    0.07
  -2   9  -5    0.03    0.06
  -2   9  -5    0.06    0.06
  -2  10  -5    0.01    0.06
  -2  10  -5    0.20    0.07
  -2  11  -5    0.31    0.08
  -2  11  -5    0.29    0.08
  -2  12  -5    0.98    0.11
  -2  12  -5    1.11    0.12
   3  11   5    0.05    0.07
  -3 -10  -5    0.11    0.07
  -3 -10  -5    0.11    0.06
   3  10   5   -0.01    0.06
  -3  -9  -5    4.79    0.17
  -3  -9  -5    4.92    0.19
   3   9   5    5.05    0.20
  -3  -8  -5    0.12    0.05
  -3  -8  -5    0.10    0.06
   3   8   5    0.13    0.05
   3   8   5    0.12    0.06
  -3  -7  -5    5.53    0.19
  -3  -7  -5    5.86    0.16
  -3  -7  -5    5.92    0.18
   3   7   5    5.72    0.19
   3   7   5    5.67    0.15
   3   7   5    5.76    0.15
   3   7   5    5.88    0.17
  -3  -6  -5    0.34    0.05
  -3  -6  -5    0.33    0.06
  -3  -6  -5    0.38    0.05
   3   6   5    0.35    0.04
   3   6   5    0.20    0.05
   3   6   5    0.37    0.05
   3   6   5    0.42    0.05
  -3  -5  -5    1.91    0.09
  -3  -5  -5    2.07    0.10
  -3  -5  -5    2.07    0.08
   3   5   5    1.99    0.10
   3   5   5    1.94    0.09
   3   5   5    1.99    0.07
   3   5   5    1.91    0.09
  -3  -4  -5    0.23    0.03
  -3  -4  -5    0.17    0.04
  -3  -4  -5    0.20    0.04
   3   4   5    0.25    0.04
   3   4   5    0.23    0.04
   3   4   5    0.18    0.04
   3   4   5    0.20    0.03
  -3  -3  -5    2.39    0.10
  -3  -3  -5    2.35    0.09
   3   3   5    2.40    0.09
   3   3   5    2.43    0.08
   3   3   5    2.31    0.09
   3   3   5    2.38    0.09
  -3  -2  -5   28.14    0.46
  -3  -2  -5   27.91    0.47
  -3  -2  -5   28.55    0.49
   3   2   5   28.10    0.49
   3   2   5   27.60    0.46
   3   2   5   27.80    0.48
  -3  -1  -5    2.84    0.09
  -3  -1  -5    2.93    0.09
  -3  -1  -5    2.56    0.10
   3   1   5    2.85    0.07
   3   1   5    2.67    0.10
   3   1   5    2.69    0.10
   3   1   5    2.93    0.10
  -3   0  -5    0.03    0.02
  -3   0  -5    0.03    0.03
  -3   0  -5    0.02    0.03
   3   0   5   -0.01    0.03
   3   0   5   -0.02    0.02
   3   0   5    0.00    0.02
   3   0   5   -0.03    0.03
  -3   1  -5    2.70    0.11
  -3   1  -5    2.82    0.09
  -3   1  -5    2.85    0.06
   3  -1   5    2.48    0.10
   3  -1   5    2.82    0.10
   3  -1   5    2.77    0.06
   3  -1   5    2.85    0.09
  -3   2  -5   28.09    0.51
  -3   2  -5   27.43    0.48
  -3   2  -5   28.64    0.43
   3  -2   5   28.45    0.49
   3  -2   5   27.85    0.51
  -3   3  -5    2.20    0.11
  -3   3  -5    2.36    0.07
  -3   3  -5    2.42    0.10
   3  -3   5    2.42    0.10
   3  -3   5    2.57    0.12
  -3   4  -5    0.25    0.05
  -3   4  -5    0.23    0.03
  -3   4  -5    0.25    0.05
   3  -4   5    0.18    0.05
   3  -4   5    0.26    0.04
  -3   5  -5    2.01    0.08
   3  -5   5    2.36    0.10
   3  -5   5    1.99    0.12
  -3   6  -5    0.32    0.05
  -3   6  -5    0.40    0.07
   3  -6   5    0.33    0.05
   3  -6   5    0.26    0.06
  -3   7  -5    5.59    0.16
  -3   7  -5    5.65    0.20
   3  -7   5    5.87    0.17
   3  -7   5    5.44    0.21
  -3   8  -5    0.15    0.07
  -3   8  -5    0.15    0.05
   3  -8   5    0.15    0.05
  -3   9  -5    5.08    0.18
  -3   9  -5    4.82    0.19
   3  -9   5    5.11    0.18
  -3  10  -5    0.09    0.07
  -3  10  -5    0.12    0.06
  -3  11  -5    0.01    0.06
  -3  11  -5    0.00    0.06
   4  11   5    0.10    0.08
  -4 -10  -5    0.00    0.07
  -4 -10  -5   -0.05    0.06
   4  10   5   -0.08    0.06
  -4  -9  -5    0.08    0.06
  -4  -9  -5   -0.02    0.06
   4   9   5   -0.02    0.06
  -4  -8  -5    0.00    0.05
  -4  -8  -5   -0.02    0.05
   4   8   5    0.03    0.05
   4   8   5   -0.01    0.04
  -4  -7  -5    0.26    0.07
  -4  -7  -5    0.20    0.07
  -4  -7  -5    0.08    0.05
   4   7   5    0.07    0.05
   4   7   5    0.10    0.05
   4   7   5    0.18    0.04
  -4  -6  -5    0.64    0.08
  -4  -6  -5    0.71    0.07
  -4  -6  -5    0.65    0.06
   4   6   5    0.56    0.05
   4   6   5    0.61    0.07
   4   6   5    0.64    0.07
   4   6   5    0.69    0.06
  -4  -5  -5    1.07    0.09
  -4  -5  -5    1.14    0.07
  -4  -5  -5    1.06    0.09
   4   5   5    1.03    0.05
   4   5   5    1.16    0.08
   4   5   5    0.99    0.07
   4   5   5    1.10    0.08
  -4  -4  -5    2.16    0.10
  -4  -4  -5    2.20    0.10
   4   4   5    2.14    0.10
   4   4   5    2.13    0.07
   4   4   5    2.08    0.09
   4   4   5    2.24    0.09
  -4  -3  -5    0.52    0.05
  -4  -3  -5    0.72    0.07
  -4  -3  -5    0.70    0.05
   4   3   5    0.50    0.05
   4   3   5    0.69    0.06
   4   3   5    0.71    0.06
  -4  -2  -5    3.17    0.12
  -4  -2  -5    3.08    0.09
  -4  -2  -5    2.97    0.10
   4   2   5    2.86    0.11
   4   2   5    2.90    0.11
   4   2   5    3.04    0.09
  -4  -1  -5   15.25    0.29
  -4  -1  -5   15.15    0.31
  -4  -1  -5   15.46    0.28
   4   1   5   15.56    0.30
[truncated: 424,894 more chars]
