# Supplementary material for: Crystal structure of 1,4-bis­[5-(2-meth­oxy­phen­yl)-2H-tetra­zol-2-yl]butane
Source: Acta Crystallogr E Crystallogr Commun. 2019 Nov 8;75(Pt 12):1844–7. doi: 10.1107/S2056989019014877 (PMC6895957; doi:10.1107/S2056989019014877)
Supplement: Supplementary file 2 [file e-75-01844-Isup2.hkl]

data_I                                                                          
_shelx_title ' bym12-re-1 in P2(1)/c'                                           
_shelx_refln_list_code          4                                               
_shelx_F_calc_maximum      248.33                                               
_exptl_crystal_F_000       856.00                                               
_reflns_d_resolution_high  0.7978                                               
                                                                                
loop_                                                                           
 _space_group_symop_operation_xyz                                               
 'x, y, z'                                                                      
 '-x, y+1/2, -z+1/2'                                                            
 '-x, -y, -z'                                                                   
 'x, -y-1/2, z-1/2'                                                             
                                                                                
_cell_length_a    13.2904                                                       
_cell_length_b    10.2785                                                       
_cell_length_c    14.4968                                                       
_cell_angle_alpha  90.000                                                       
_cell_angle_beta  100.254                                                       
_cell_angle_gamma  90.000                                                       
                                                                                
_shelx_F_squared_multiplier     1.000                                           
                                                                                
loop_                                                                           
 _refln_index_h                                                                 
 _refln_index_k                                                                 
 _refln_index_l                                                                 
 _refln_F_squared_calc                                                          
 _refln_F_squared_meas                                                          
 _refln_F_squared_sigma                                                         
 _refln_observed_status                                                         
   2   0   0        190.54        139.15         1.46 o                         
   3   0   0       5157.89       5207.07        35.61 o                         
   4   0   0       1244.27       1241.10         9.33 o                         
   5   0   0       1450.60       1404.23        10.63 o                         
   6   0   0        393.34        427.76         6.68 o                         
   7   0   0        683.35        749.32         6.81 o                         
   8   0   0         14.16         20.15         1.32 o                         
   9   0   0        605.47        615.65         6.22 o                         
  10   0   0       1453.62       1474.80        12.28 o                         
  11   0   0        284.28        287.04         4.28 o                         
  12   0   0         15.57         11.75         1.98 o                         
  13   0   0        746.62        829.95        12.25 o                         
  14   0   0        147.73        161.23         5.28 o                         
  15   0   0          1.64          0.97         2.13 o                         
  16   0   0        227.47        251.84         6.64 o                         
   2   1   0       6957.98       6698.89        27.18 o                         
   3   1   0      17250.45      15960.26        82.61 o                         
   4   1   0       4386.87       4249.13        19.51 o                         
   5   1   0        251.82        216.37         1.82 o                         
   6   1   0        857.80        849.85         4.85 o                         
   7   1   0       2556.40       2592.76        12.77 o                         
   8   1   0          0.10          0.02         0.56 o                         
   9   1   0        722.19        766.77         5.42 o                         
  10   1   0        281.48        278.74         2.99 o                         
  11   1   0         12.65         11.12         1.27 o                         
  12   1   0        411.28        414.15         4.59 o                         
  13   1   0        340.12        367.03         5.01 o                         
  14   1   0        147.88        132.90         3.42 o                         
  15   1   0         19.12         15.65         1.86 o                         
  16   1   0         18.60         12.84         1.91 o                         
   0   2   0         77.14         66.59         0.87 o                         
   1   2   0        573.82        505.78         4.52 o                         
   2   2   0      61668.91      54929.67       629.61 o                         
   3   2   0       2480.02       2290.63        10.38 o                         
   4   2   0        188.81        182.33         1.56 o                         
   5   2   0        277.71        272.81         3.56 o                         
   6   2   0        165.46        153.27         1.50 o                         
   7   2   0       1242.36       1266.00         6.59 o                         
   8   2   0       1119.57       1092.07         6.59 o                         
   9   2   0          1.40          1.54         0.70 o                         
  10   2   0        379.43        386.62         4.13 o                         
  11   2   0         79.17         81.69         2.35 o                         
  12   2   0        306.38        328.66         4.58 o                         
  13   2   0         53.45         44.72         2.17 o                         
  14   2   0        128.27        120.00         3.70 o                         
  15   2   0         97.67         90.94         4.20 o                         
  16   2   0         29.07         27.84         2.55 o                         
   1   3   0      12847.16      12286.58        89.51 o                         
   2   3   0         23.59         23.52         1.10 o                         
   3   3   0        140.51        102.45         1.71 o                         
   4   3   0        112.51        107.75         1.46 o                         
   5   3   0       4963.95       5155.34        25.10 o                         
   6   3   0       2091.36       2110.96        10.68 o                         
   7   3   0          0.00          0.01         0.64 o                         
   8   3   0        174.16        188.38         2.28 o                         
   9   3   0         49.21         49.35         1.54 o                         
  10   3   0        209.39        229.23         3.12 o                         
  11   3   0         17.07         18.35         1.45 o                         
  12   3   0        129.28        130.14         3.09 o                         
  13   3   0         74.37         71.83         2.56 o                         
  14   3   0          7.86          5.27         2.11 o                         
  15   3   0         27.02         29.90         2.96 o                         
   0   4   0         33.47         30.02         1.09 o                         
   1   4   0        117.30        105.21         1.10 o                         
   2   4   0        347.33        333.41         2.52 o                         
   3   4   0          9.86         15.12         0.70 o                         
   4   4   0       1663.59       1743.97         8.42 o                         
   5   4   0       9988.03      10074.14        43.76 o                         
   6   4   0         71.25         62.44         1.33 o                         
   7   4   0         85.73         75.93         1.66 o                         
   8   4   0        473.29        485.75         4.12 o                         
   9   4   0          0.38         -0.25         0.91 o                         
  10   4   0        260.72        264.45         5.09 o                         
  11   4   0        151.74        139.40         3.07 o                         
  12   4   0        108.93        123.51         3.99 o                         
  13   4   0         32.74         31.82         3.98 o                         
  14   4   0          0.00          0.17         1.86 o                         
  15   4   0         50.73         45.91         3.07 o                         
   1   5   0         71.90         70.15         1.59 o                         
   2   5   0        647.92        619.98         4.60 o                         
   3   5   0       1208.65       1365.56         7.84 o                         
   4   5   0          4.62          4.93         0.63 o                         
   5   5   0        153.72        177.48         1.69 o                         
   6   5   0         36.24         34.10         1.14 o                         
   7   5   0        344.21        376.89         3.34 o                         
   8   5   0          7.56         10.26         1.79 o                         
   9   5   0          9.89         15.21         1.33 o                         
  10   5   0          0.02         -0.56         1.17 o                         
  11   5   0         24.17         16.89         1.58 o                         
  12   5   0          6.72          8.19         2.03 o                         
  13   5   0         32.38         30.99         2.66 o                         
  14   5   0          5.20          2.37         1.97 o                         
  15   5   0         68.43         61.91         3.64 o                         
   0   6   0          1.68          2.71         0.87 o                         
   1   6   0         61.87         64.97         1.32 o                         
   2   6   0         44.49         33.82         1.56 o                         
   3   6   0        142.15        150.30         2.03 o                         
   4   6   0        257.24        278.64         2.56 o                         
   5   6   0        232.30        249.64         2.55 o                         
   6   6   0          0.12         -0.40         0.87 o                         
   7   6   0       1343.04       1329.47         9.59 o                         
   8   6   0        128.82        123.65         2.57 o                         
   9   6   0        437.88        422.46         4.81 o                         
  10   6   0         27.27         19.51         1.73 o                         
  11   6   0        123.34        109.20         3.69 o                         
  12   6   0          2.12          1.21         1.55 o                         
  13   6   0         11.23          6.07         2.16 o                         
  14   6   0         63.50         67.71         3.64 o                         
   1   7   0        204.59        218.85         2.29 o                         
   2   7   0         57.33         59.01         1.53 o                         
   3   7   0         69.21         73.88         1.65 o                         
   4   7   0        287.71        289.24         2.88 o                         
   5   7   0        612.40        657.92         5.75 o                         
   6   7   0        100.87        121.92         2.36 o                         
   7   7   0          0.54         -0.81         1.01 o                         
   8   7   0          0.14          0.76         1.16 o                         
   9   7   0         81.33         72.83         2.47 o                         
  10   7   0         41.15         35.49         1.91 o                         
  11   7   0         19.19         17.76         1.90 o                         
  12   7   0          6.09          4.60         1.72 o                         
  13   7   0          1.92          1.79         1.72 o                         
   0   8   0        284.70        267.13         5.97 o                         
   1   8   0        412.41        424.05         4.08 o                         
   2   8   0         49.96         45.49         1.58 o                         
   3   8   0         24.17         18.68         1.11 o                         
   4   8   0         55.93         55.72         1.77 o                         
   5   8   0         24.64         24.89         1.50 o                         
   6   8   0        741.38        769.97         8.60 o                         
   7   8   0          5.88          2.78         1.22 o                         
   8   8   0          2.52          2.25         1.25 o                         
   9   8   0         55.36         43.46         2.58 o                         
  10   8   0         40.26         27.93         2.01 o                         
  11   8   0         17.49         16.90         2.10 o                         
  12   8   0          4.48          4.60         1.89 o                         
   1   9   0        423.63        419.12         4.65 o                         
   2   9   0        113.26        123.77         2.65 o                         
   3   9   0         65.30         57.51         1.98 o                         
   4   9   0         87.43         89.67         2.40 o                         
   5   9   0         52.69         48.20         2.05 o                         
   6   9   0         54.30         45.36         2.30 o                         
   7   9   0         18.29         11.97         1.75 o                         
   8   9   0         67.19         49.46         2.56 o                         
   9   9   0         80.76         71.63         3.54 o                         
  10   9   0         25.85         25.93         2.73 o                         
  11   9   0          0.22          0.04         1.80 o                         
   0  10   0         32.48         26.81         2.48 o                         
   1  10   0         47.44         50.46         2.26 o                         
   2  10   0         16.78         20.96         1.60 o                         
   3  10   0         10.52         12.54         1.97 o                         
   4  10   0        307.90        309.73         5.29 o                         
   5  10   0          4.87          2.63         1.51 o                         
   6  10   0        174.22        178.90         4.02 o                         
   7  10   0          0.95         -1.13         1.51 o                         
   8  10   0          0.07         -0.09         1.58 o                         
   9  10   0          5.73          7.65         1.83 o                         
  10  10   0         14.50         18.78         2.80 o                         
   1  11   0        540.77        541.25         8.07 o                         
   2  11   0        112.16        115.52         4.18 o                         
   3  11   0         77.38         80.99         3.35 o                         
   4  11   0        450.00        465.68         6.87 o                         
   5  11   0         45.46         42.99         2.67 o                         
   6  11   0         89.39         99.04         5.17 o                         
   7  11   0        200.49        217.14         5.16 o                         
   8  11   0         57.72         68.94         3.40 o                         
   0  12   0         86.09         91.42         6.00 o                         
   1  12   0        108.40        118.32         4.40 o                         
   2  12   0         53.43         57.83         7.21 o                         
   3  12   0         85.16         93.33         3.69 o                         
   4  12   0         12.34         10.59         2.41 o                         
   5  12   0         90.73         79.95         3.51 o                         
 -16   1   1          0.05         -2.07         2.80 o                         
 -15   1   1        276.44        319.28         5.10 o                         
 -14   1   1         16.26          7.44         1.57 o                         
 -13   1   1         52.66         43.28         1.94 o                         
 -12   1   1          0.33          1.40         1.22 o                         
 -11   1   1          1.88          2.59         1.01 o                         
 -10   1   1        366.67        377.82         3.55 o                         
  -9   1   1         28.45         27.03         1.07 o                         
  -8   1   1         52.33         54.92         1.26 o                         
  -7   1   1        800.94        835.33         4.94 o                         
  -6   1   1        672.16        703.08         4.36 o                         
  -5   1   1       2178.15       2135.19        10.84 o                         
  -4   1   1       5541.65       5233.90        23.84 o                         
  -3   1   1      30492.99      27725.71       161.97 o                         
  -2   1   1       4038.58       3484.44        14.71 o                         
  -1   1   1       2903.48       2474.94        24.79 o                         
   0   1   1          1.73         -0.26         0.26 o                         
   1   1   1       4622.42       4385.71        21.95 o                         
   2   1   1        802.87        830.40         3.62 o                         
   3   1   1       3231.68       3046.38        12.95 o                         
   4   1   1      10138.30       9597.50        41.87 o                         
   5   1   1         51.58         54.18         0.95 o                         
   6   1   1         13.73          6.25         0.62 o                         
   7   1   1        188.64        188.57         1.88 o                         
   8   1   1          7.26          4.75         0.75 o                         
   9   1   1        113.88        128.84         1.95 o                         
  10   1   1        220.93        224.80         2.70 o                         
  11   1   1          3.14          5.27         1.05 o                         
  12   1   1         47.14         41.56         2.02 o                         
  13   1   1        243.43        247.75         4.06 o                         
  14   1   1          3.43          1.72         1.40 o                         
  15   1   1        158.59        147.62         3.73 o                         
  16   1   1          0.93         -1.08         1.60 o                         
 -16   2   1        198.71        218.48         4.96 o                         
 -15   2   1         92.19         96.54         3.33 o                         
 -14   2   1         26.46         23.29         2.54 o                         
 -13   2   1         46.48         47.98         2.17 o                         
 -12   2   1          0.57          0.56         1.09 o                         
 -11   2   1        341.45        323.24         3.83 o                         
 -10   2   1        336.14        364.60         3.91 o                         
  -9   2   1         26.32         28.68         1.08 o                         
  -8   2   1        791.96        865.74         5.25 o                         
  -7   2   1         13.70         11.02         0.64 o                         
  -6   2   1        557.49        605.66         3.66 o                         
  -5   2   1        333.70        325.45         2.13 o                         
  -4   2   1         51.69         70.55         0.79 o                         
  -3   2   1        943.60        984.82         4.35 o                         
  -2   2   1      22586.99      20767.84        95.43 o                         
  -1   2   1        288.08        243.48         1.32 o                         
   0   2   1        142.44        124.31         1.32 o                         
   1   2   1          0.10          0.90         0.24 o                         
   2   2   1       3680.18       3422.73        13.90 o                         
   3   2   1      32786.98      31351.27       207.15 o                         
   4   2   1       4841.13       4551.76        21.06 o                         
   5   2   1        498.03        487.32         2.96 o                         
   6   2   1        600.54        631.40         3.74 o                         
   7   2   1       1764.78       1849.81         9.17 o                         
   8   2   1         51.04         41.79         1.27 o                         
   9   2   1         65.52         59.62         1.42 o                         
  10   2   1        163.32        170.91         2.72 o                         
  11   2   1         97.29         83.97         2.35 o                         
  12   2   1         78.20         72.13         2.55 o                         
  13   2   1        199.15        198.55         3.68 o                         
  14   2   1         52.44         46.79         2.95 o                         
  15   2   1         29.77         29.64         2.27 o                         
 -16   3   1          7.06          2.30         2.16 o                         
 -15   3   1          1.28         -0.45         1.94 o                         
 -14   3   1        277.94        275.96         5.02 o                         
 -13   3   1          2.48          2.39         1.39 o                         
 -12   3   1         25.98         21.57         1.56 o                         
 -11   3   1         19.61         21.59         1.44 o                         
 -10   3   1        141.33        142.76         2.83 o                         
  -9   3   1         64.29         72.34         1.80 o                         
  -8   3   1         59.26         61.86         1.47 o                         
  -7   3   1       1077.91       1145.84         6.22 o                         
  -6   3   1       1077.40       1233.13         7.02 o                         
  -5   3   1       1840.10       1937.37        14.11 o                         
  -4   3   1       6767.33       6905.09        27.81 o                         
  -3   3   1         33.87         28.69         1.19 o                         
  -2   3   1        413.48        377.64         2.84 o                         
  -1   3   1       9045.01       8751.32        45.18 o                         
   0   3   1       2695.77       2430.33        10.44 o                         
   1   3   1        736.29        748.11         3.81 o                         
   2   3   1      11897.04      11178.83        50.91 o                         
   3   3   1       2543.58       2527.37        10.61 o                         
   4   3   1          1.17          3.07         0.64 o                         
   5   3   1         53.58         57.87         1.43 o                         
   6   3   1       3017.93       3003.22        15.45 o                         
   7   3   1        929.23        923.43         6.17 o                         
   8   3   1        338.60        335.70         3.31 o                         
   9   3   1          6.74          8.17         0.96 o                         
  10   3   1        622.86        630.61         5.51 o                         
  11   3   1          0.04          0.50         1.15 o                         
  12   3   1          9.13          7.76         1.37 o                         
  13   3   1         34.55         30.14         1.93 o                         
  14   3   1         26.84         24.49         2.11 o                         
  15   3   1         32.24         45.66         3.64 o                         
 -15   4   1          0.24          2.35         2.20 o                         
 -14   4   1        100.64        113.62         4.27 o                         
 -13   4   1         55.15         47.24         2.83 o                         
 -12   4   1          5.91          5.52         1.82 o                         
 -11   4   1         19.63         12.89         1.47 o                         
 -10   4   1         48.19         48.30         1.82 o                         
  -9   4   1         69.62         66.91         1.74 o                         
  -8   4   1        315.71        330.26         3.51 o                         
  -7   4   1        306.37        304.25         2.88 o                         
  -6   4   1        781.66        865.81         5.20 o                         
  -5   4   1        473.84        485.56         3.50 o                         
  -4   4   1         54.17         28.81         0.86 o                         
  -3   4   1        179.58        179.35         1.77 o                         
  -2   4   1          3.88          4.40         0.55 o                         
  -1   4   1        463.70        445.36         2.85 o                         
   0   4   1        634.27        637.65         3.68 o                         
   1   4   1        150.88        133.54         1.26 o                         
   2   4   1         51.46         42.58         0.82 o                         
   3   4   1        111.34        102.10         1.16 o                         
   4   4   1         72.82         64.44         1.32 o                         
   5   4   1       2187.09       2202.83        11.15 o                         
   6   4   1         41.25         40.97         1.31 o                         
   7   4   1        149.80        167.48         2.18 o                         
   8   4   1        517.84        544.70         4.74 o                         
   9   4   1        315.22        322.15         3.63 o                         
  10   4   1        153.99        145.59         2.80 o                         
  11   4   1        320.57        294.56         4.69 o                         
  12   4   1        608.88        641.55         8.49 o                         
  13   4   1         24.39         19.38         2.29 o                         
  14   4   1        104.88         95.44         3.99 o                         
  15   4   1         17.88         14.17         2.53 o                         
 -15   5   1         12.46         11.83         3.24 o                         
 -14   5   1         83.60         93.05         3.94 o                         
 -13   5   1         58.74         56.15         3.13 o                         
 -12   5   1        102.82        109.14         4.57 o                         
 -11   5   1         87.84         83.44         2.66 o                         
 -10   5   1         22.08         21.62         1.50 o                         
  -9   5   1        496.64        504.30         4.84 o                         
  -8   5   1        700.56        723.42         5.43 o                         
  -7   5   1         26.44         25.76         1.38 o                         
  -6   5   1        721.37        723.14         4.46 o                         
  -5   5   1        156.86        176.69         1.94 o                         
  -4   5   1        543.40        608.40         4.91 o                         
  -3   5   1        161.46        140.56         1.78 o                         
  -2   5   1       4656.48       4837.86        23.74 o                         
  -1   5   1         14.31         16.87         0.72 o                         
   0   5   1          0.14          0.59         0.79 o                         
   1   5   1        419.90        409.63         2.76 o                         
   2   5   1       1664.33       1633.38         7.59 o                         
   3   5   1        807.53        806.45         4.10 o                         
   4   5   1       3758.17       3967.64        28.11 o                         
   5   5   1        338.96        331.23         2.55 o                         
   6   5   1        596.90        605.21         4.37 o                         
   7   5   1        150.59        151.53         2.15 o                         
   8   5   1        185.60        190.14         2.60 o                         
   9   5   1          0.13         -0.28         1.11 o                         
  10   5   1          0.36          1.04         1.25 o                         
  11   5   1         10.30          7.75         1.87 o                         
  12   5   1          1.73          3.69         1.82 o                         
  13   5   1         50.89         42.03         3.98 o                         
  14   5   1         41.08         37.40         2.83 o                         
 -14   6   1          0.60         -0.02         2.28 o                         
 -13   6   1         14.84         12.60         3.21 o                         
 -12   6   1         64.64         62.34         3.45 o                         
 -11   6   1         34.11         34.25         2.66 o                         
 -10   6   1         88.18         94.85         2.81 o                         
  -9   6   1         27.68         22.64         1.50 o                         
  -8   6   1        111.20        111.27         2.43 o                         
  -7   6   1        536.25        532.29         4.58 o                         
  -6   6   1        295.21        326.80         4.79 o                         
  -5   6   1          5.92          5.43         0.75 o                         
  -4   6   1          4.83          4.16         0.67 o                         
  -3   6   1         13.61         11.57         0.77 o                         
  -2   6   1        354.81        348.48         2.98 o                         
  -1   6   1        226.94        199.72         1.73 o                         
   0   6   1         37.35         40.13         1.14 o                         
   1   6   1        468.91        519.11         3.74 o                         
   2   6   1        204.33        210.91         2.61 o                         
   3   6   1        112.56        102.22         1.57 o                         
   4   6   1        184.37        212.79         2.23 o                         
   5   6   1        109.04         99.33         1.65 o                         
   6   6   1        191.74        194.14         2.69 o                         
   7   6   1        269.41        264.53         3.38 o                         
   8   6   1        218.70        206.48         3.24 o                         
   9   6   1        196.62        178.44         4.29 o                         
  10   6   1         93.93         99.36         2.97 o                         
  11   6   1         11.68          9.96         1.75 o                         
  12   6   1        127.77        123.00         3.58 o                         
  13   6   1          6.09          4.96         2.12 o                         
  14   6   1          0.47         -1.76         2.37 o                         
 -13   7   1         33.94         25.21         2.81 o                         
 -12   7   1        169.51        182.52         4.27 o                         
 -11   7   1         30.50         26.63         2.12 o                         
 -10   7   1        102.57        104.43         3.11 o                         
  -9   7   1        233.17        235.25         3.75 o                         
  -8   7   1         24.84         20.72         1.67 o                         
  -7   7   1        835.89        807.86         6.26 o                         
  -6   7   1        205.32        207.82         2.96 o                         
  -5   7   1         77.06         64.30         1.80 o                         
  -4   7   1        613.67        621.05         4.57 o                         
  -3   7   1         77.12         84.19         1.76 o                         
  -2   7   1        102.62        118.28         1.98 o                         
  -1   7   1          2.65          1.23         0.61 o                         
   0   7   1        100.06        129.47         1.88 o                         
   1   7   1         87.24         94.59         1.79 o                         
   2   7   1          4.10          9.02         0.81 o                         
   3   7   1          0.28          0.74         0.69 o                         
   4   7   1       1197.96       1198.82         7.43 o                         
   5   7   1         67.28         63.79         1.87 o                         
   6   7   1          0.45          2.91         1.10 o                         
   7   7   1        231.37        236.50         3.43 o                         
   8   7   1        688.10        690.76         8.02 o                         
   9   7   1         44.23         35.40         1.88 o                         
  10   7   1         21.53         17.89         1.94 o                         
  11   7   1        214.19        199.85         6.49 o                         
  12   7   1        114.41        103.84         3.63 o                         
  13   7   1         12.30         13.45         2.52 o                         
 -12   8   1          0.92          1.90         1.80 o                         
 -11   8   1         38.74         36.44         2.28 o                         
 -10   8   1          6.16          1.60         1.45 o                         
  -9   8   1          3.19          0.19         1.42 o                         
  -8   8   1         97.65         93.18         4.15 o                         
  -7   8   1        328.36        314.16         4.58 o                         
  -6   8   1          0.93          0.76         1.16 o                         
  -5   8   1        282.60        272.94         3.54 o                         
  -4   8   1         76.62         73.84         1.82 o                         
  -3   8   1         81.88         81.27         1.98 o                         
  -2   8   1        287.65        284.16         3.14 o                         
  -1   8   1        165.52        187.99         2.73 o                         
   0   8   1         59.66         54.02         1.49 o                         
   1   8   1         98.01        113.84         2.21 o                         
   2   8   1        367.27        387.82         5.32 o                         
   3   8   1        233.88        199.64         2.70 o                         
   4   8   1          2.24          2.78         1.08 o                         
   5   8   1         91.48         76.21         2.79 o                         
   6   8   1        652.81        629.61         5.83 o                         
   7   8   1        255.85        239.63         3.82 o                         
   8   8   1        210.99        193.48         3.57 o                         
   9   8   1        134.13        112.96         4.16 o                         
  10   8   1        238.74        225.82         4.32 o                         
  11   8   1        225.01        248.46         5.66 o                         
  12   8   1        104.65        114.12         5.54 o                         
 -11   9   1         10.84          8.79         1.83 o                         
 -10   9   1        285.67        291.38         4.99 o                         
  -9   9   1        356.73        360.96         6.38 o                         
  -8   9   1        124.73        135.03         3.52 o                         
  -7   9   1         13.11         16.64         1.78 o                         
  -6   9   1          2.28          0.17         1.33 o                         
  -5   9   1         20.65         23.43         2.66 o                         
  -4   9   1         39.78         27.04         1.73 o                         
  -3   9   1        328.04        357.03         5.77 o                         
  -2   9   1         24.64         26.00         1.38 o                         
  -1   9   1         52.10         49.23         2.15 o                         
   0   9   1         50.80         47.89         2.03 o                         
   1   9   1         28.11         20.05         1.92 o                         
   2   9   1        917.94        971.50         8.61 o                         
   3   9   1        115.89        132.34         3.16 o                         
   4   9   1         29.17         28.84         1.65 o                         
   5   9   1         82.63         67.79         2.40 o                         
   6   9   1          8.67          4.99         1.38 o                         
   7   9   1        112.45        121.16         3.31 o                         
   8   9   1         58.50         61.95         3.72 o                         
   9   9   1        137.27        126.84         3.91 o                         
  10   9   1         24.51         18.47         2.07 o                         
  11   9   1          8.32          4.23         2.86 o                         
 -10  10   1          1.27         -0.47         2.29 o                         
  -9  10   1         17.86         20.10         2.12 o                         
  -8  10   1         65.27         57.50         3.02 o                         
  -7  10   1         25.02         21.17         1.95 o                         
  -6  10   1          3.85          1.47         1.47 o                         
  -5  10   1         58.50         43.78         2.27 o                         
  -4  10   1        182.15        175.69         4.23 o                         
  -3  10   1        348.04        362.44         6.44 o                         
  -2  10   1         63.20         72.21         2.68 o                         
  -1  10   1        502.77        506.45         5.97 o                         
   0  10   1         98.59        106.48         3.16 o                         
   1  10   1        213.42        235.30         3.71 o                         
   2  10   1        184.84        198.19         4.27 o                         
   3  10   1         43.53         33.86         2.03 o                         
   4  10   1        361.68        382.94         5.45 o                         
   5  10   1        121.21         98.41         3.56 o                         
   6  10   1        198.92        206.97         4.18 o                         
   7  10   1         81.14         76.07         3.56 o                         
   8  10   1          2.61          1.22         1.61 o                         
   9  10   1        216.30        250.07         5.67 o                         
  10  10   1         19.25         23.89         2.28 o                         
  -8  11   1         33.54         26.98         2.46 o                         
  -7  11   1          7.49          5.61         1.98 o                         
  -6  11   1         40.03         37.58         4.40 o                         
  -5  11   1          0.41          0.35         1.72 o                         
  -4  11   1        140.24        130.07         4.07 o                         
  -3  11   1         87.20         90.99         3.81 o                         
  -2  11   1        133.47        137.46         4.91 o                         
  -1  11   1        460.97        488.98         6.59 o                         
   0  11   1        158.36        149.48         4.09 o                         
   1  11   1         26.86         22.77         2.43 o                         
   2  11   1         12.15          6.62         2.02 o                         
   3  11   1          0.54          4.43         1.77 o                         
   4  11   1         28.64         28.98         2.34 o                         
   5  11   1         13.43         12.76         2.10 o                         
   6  11   1         12.87          9.88         1.98 o                         
   7  11   1         25.15         16.33         2.30 o                         
   8  11   1        106.20        103.06         5.79 o                         
  -6  12   1         56.66         51.63         6.45 o                         
  -5  12   1         29.55         24.90         3.43 o                         
  -4  12   1          1.03          0.51         1.86 o                         
  -3  12   1         76.98         74.98         4.41 o                         
  -2  12   1          7.69          6.86         2.15 o                         
  -1  12   1         21.03         17.84         3.64 o                         
   0  12   1         28.44         31.42         2.42 o                         
   1  12   1        351.20        381.13         7.08 o                         
   2  12   1          0.27          0.97         1.97 o                         
   3  12   1         90.62         87.29         3.77 o                         
   4  12   1          0.56          3.24         1.94 o                         
   5  12   1        110.65        114.14         4.13 o                         
 -16   0   2        189.52        205.39        11.49 o                         
 -15   0   2         53.08         49.91         4.99 o                         
 -14   0   2         52.80         55.21         3.49 o                         
 -13   0   2         78.43         70.09         3.70 o                         
 -12   0   2        739.85        736.74         7.88 o                         
 -11   0   2         51.60         49.16         2.57 o                         
 -10   0   2         32.85         47.48         2.20 o                         
  -9   0   2        998.47       1012.57         9.10 o                         
  -8   0   2       2144.61       2129.08        16.15 o                         
  -7   0   2        663.33        761.64         6.80 o                         
  -6   0   2        467.08        476.09         4.65 o                         
  -5   0   2         81.08         92.87         4.39 o                         
  -4   0   2        635.67        572.54         4.82 o                         
  -3   0   2       1508.80       1383.11         9.92 o                         
  -2   0   2       1450.79       1398.20         8.45 o                         
  -1   0   2       8023.71       7825.62        38.27 o                         
   0   0   2        252.11        284.44         1.89 o                         
   1   0   2         35.13         34.10         0.61 o                         
   2   0   2       3513.16       3137.92        16.88 o                         
   3   0   2          3.06          1.58         0.63 o                         
   4   0   2        161.27        150.28         1.92 o                         
   5   0   2       1295.24       1250.18         8.83 o                         
   6   0   2        655.52        604.25        13.15 o                         
   7   0   2        157.71        179.66         4.13 o                         
   8   0   2        174.89        181.68         2.93 o                         
   9   0   2         89.42         79.99         2.37 o                         
  10   0   2       1369.10       1448.50        12.11 o                         
  11   0   2        499.84        560.97         8.47 o                         
  12   0   2        899.80        939.95        12.87 o                         
  13   0   2         45.95         39.04         2.89 o                         
  14   0   2          7.48          1.64         2.60 o                         
  15   0   2         21.31         25.73         2.89 o                         
 -16   1   2         72.53         69.44         2.94 o                         
 -15   1   2          0.19          1.38         1.57 o                         
 -14   1   2          0.40         -0.55         1.45 o                         
 -13   1   2        108.47        112.08         3.00 o                         
 -12   1   2          6.48          5.15         1.15 o                         
 -11   1   2        148.29        143.85         2.35 o                         
 -10   1   2         25.86         28.41         1.24 o                         
  -9   1   2         46.43         46.68         1.33 o                         
  -8   1   2       1211.63       1237.98         6.94 o                         
  -7   1   2         15.32         13.73         0.69 o                         
  -6   1   2        232.47        230.78         2.03 o                         
  -5   1   2        425.53        423.17         2.75 o                         
  -4   1   2         73.33         64.97         1.06 o                         
  -3   1   2         87.95         63.97         0.66 o                         
  -2   1   2         42.30         51.14         0.51 o                         
  -1   1   2       4460.61       4165.41        16.68 o                         
   0   1   2       3803.71       3470.58        14.23 o                         
   1   1   2        255.88        238.06         1.29 o                         
   2   1   2      18164.22      16979.40       108.83 o                         
   3   1   2       1394.93       1386.94         6.56 o                         
   4   1   2       1254.96       1194.53         6.13 o                         
   5   1   2         72.22         81.20         1.12 o                         
   6   1   2        712.74        696.63         4.27 o                         
   7   1   2        418.07        444.82         3.23 o                         
   8   1   2        113.14        108.56         2.40 o                         
   9   1   2        429.78        399.11         3.58 o                         
  10   1   2          7.38          8.48         0.86 o                         
  11   1   2         19.29         19.22         1.36 o                         
  12   1   2         73.60         78.56         2.33 o                         
  13   1   2        503.51        516.03         5.93 o                         
  14   1   2         52.88         41.53         2.26 o                         
  15   1   2        102.19        105.10         3.32 o                         
 -16   2   2         32.97         32.13         2.55 o                         
 -15   2   2        133.69        145.27         5.26 o                         
 -14   2   2         83.79         80.06         2.88 o                         
 -13   2   2         10.03         11.42         1.59 o                         
 -12   2   2         50.72         58.44         2.14 o                         
 -11   2   2         65.11         60.46         2.02 o                         
 -10   2   2        551.39        549.88         4.63 o                         
  -9   2   2         12.02         12.92         0.85 o                         
  -8   2   2        282.32        344.45         2.84 o                         
  -7   2   2        447.44        429.70         3.08 o                         
  -6   2   2         74.98         78.16         1.14 o                         
  -5   2   2       3199.50       3275.20        14.17 o                         
  -4   2   2          4.69          1.76         0.33 o                         
  -3   2   2         29.12         19.29         0.57 o                         
  -2   2   2         23.39         15.04         0.79 o                         
  -1   2   2       2361.45       2282.21        10.11 o                         
   0   2   2       3679.88       3571.38        23.51 o                         
   1   2   2       5346.28       4877.80        24.11 o                         
   2   2   2       1168.57       1191.72         5.13 o                         
   3   2   2         40.54         50.20         0.83 o                         
   4   2   2       1070.39       1096.02         5.82 o                         
   5   2   2       4029.27       4033.04        18.95 o                         
   6   2   2       1747.66       1740.48         8.58 o                         
   7   2   2        160.83        161.12         1.73 o                         
   8   2   2         10.36          9.32         0.82 o                         
   9   2   2        522.62        503.82         4.21 o                         
  10   2   2        114.53        105.31         2.28 o                         
  11   2   2          2.00          2.31         1.12 o                         
  12   2   2        211.19        202.77         5.06 o                         
  13   2   2          0.03          0.47         1.21 o                         
  14   2   2         76.84         79.60         3.45 o                         
  15   2   2        144.70        146.08         4.68 o                         
 -16   3   2         56.46         53.68         3.50 o                         
 -15   3   2        180.70        194.96         5.27 o                         
 -14   3   2          5.27          5.32         1.93 o                         
 -13   3   2          0.14         -0.94         1.48 o                         
 -12   3   2         17.23         12.62         1.37 o                         
 -11   3   2          0.63         -0.20         1.10 o                         
 -10   3   2        339.84        348.13         3.81 o                         
  -9   3   2         10.66         10.90         1.01 o                         
  -8   3   2         35.28         36.97         0.96 o                         
  -7   3   2         29.44         21.50         0.76 o                         
  -6   3   2        737.54        779.76         4.36 o                         
  -5   3   2        116.99        146.59         1.40 o                         
  -4   3   2        159.90        160.33         1.67 o                         
  -3   3   2        248.13        240.57         1.88 o                         
  -2   3   2          0.59          1.98         0.36 o                         
  -1   3   2        881.86        732.37         3.86 o                         
   0   3   2         82.01         67.12         1.26 o                         
   1   3   2       3048.05       2872.08        18.60 o                         
   2   3   2       1843.31       1880.47         8.43 o                         
   3   3   2        717.71        696.24         4.98 o                         
   4   3   2       3650.23       3603.03        16.29 o                         
   5   3   2       1624.47       1668.76         9.15 o                         
   6   3   2         49.39         42.84         1.39 o                         
   7   3   2       4486.82       4384.79        22.24 o                         
   8   3   2        959.34        974.60         7.04 o                         
   9   3   2         86.50         89.08         2.07 o                         
  10   3   2        786.09        814.89         7.57 o                         
  11   3   2       1259.63       1311.88        11.73 o                         
  12   3   2         63.06         59.04         2.64 o                         
  13   3   2         30.26         28.54         2.14 o                         
  14   3   2         19.06         20.24         2.24 o                         
  15   3   2          1.42         -0.77         1.89 o                         
 -15   4   2         35.87         40.21         3.05 o                         
 -14   4   2          6.10          4.95         2.79 o                         
 -13   4   2        361.78        348.36         6.34 o                         
 -12   4   2         10.75          7.77         1.47 o                         
 -11   4   2        212.67        215.82         3.44 o                         
 -10   4   2        147.50        148.61         2.88 o                         
  -9   4   2        103.97        113.43         2.03 o                         
  -8   4   2          8.72         13.98         0.94 o                         
  -7   4   2        389.14        348.95         2.99 o                         
  -6   4   2          5.29          4.06         0.50 o                         
  -5   4   2        827.78        934.52         4.78 o                         
  -4   4   2         23.89         16.39         0.68 o                         
  -3   4   2       4679.83       4973.44        25.42 o                         
  -2   4   2        325.04        341.97         2.17 o                         
  -1   4   2       1414.36       1379.09         7.38 o                         
   0   4   2        196.63        190.64         1.61 o                         
   1   4   2       1852.51       1894.69         9.63 o                         
   2   4   2         15.11         13.29         1.26 o                         
   3   4   2        220.37        211.07         2.17 o                         
   4   4   2       1108.03       1086.66         5.75 o                         
   5   4   2        467.43        480.66         3.45 o                         
   6   4   2          0.31          0.53         0.83 o                         
   7   4   2       4339.37       4480.14        23.87 o                         
   8   4   2        797.32        826.08         6.33 o                         
   9   4   2        103.42         87.66         2.22 o                         
  10   4   2        486.90        513.90         5.27 o                         
  11   4   2        480.39        489.77         7.38 o                         
  12   4   2         28.53         29.17         2.46 o                         
  13   4   2          2.66          3.16         1.89 o                         
  14   4   2         23.17         21.25         2.48 o                         
  15   4   2          0.03         -2.66         2.66 o                         
 -15   5   2        121.93        115.16         4.60 o                         
 -14   5   2         10.37          8.49         2.20 o                         
 -13   5   2          3.00          1.64         1.87 o                         
 -12   5   2          0.72          1.30         1.82 o                         
 -11   5   2        193.40        175.59         3.38 o                         
 -10   5   2         60.94         63.40         2.13 o                         
  -9   5   2         40.36         29.41         1.31 o                         
  -8   5   2         60.61         52.26         1.45 o                         
  -7   5   2         11.32         11.37         0.87 o                         
  -6   5   2        320.37        317.57         2.45 o                         
  -5   5   2         55.42         45.56         1.32 o                         
  -4   5   2         80.45         84.81         1.38 o                         
  -3   5   2          5.57          6.15         0.68 o                         
  -2   5   2        462.85        461.40         3.24 o                         
  -1   5   2       1751.31       1910.20         9.47 o                         
   0   5   2        710.06        717.36         4.21 o                         
   1   5   2        361.65        316.66         2.69 o                         
   2   5   2       1320.32       1345.76         7.62 o                         
   3   5   2          2.19          3.32         0.54 o                         
   4   5   2       2710.54       2666.45        12.64 o                         
   5   5   2       2533.06       2509.46        12.74 o                         
   6   5   2        198.13        210.73         2.61 o                         
   7   5   2        966.25        965.65         7.27 o                         
   8   5   2        543.31        525.46         4.82 o                         
   9   5   2       3793.11       3868.77        24.23 o                         
  10   5   2       1019.31       1048.26        10.10 o                         
  11   5   2          0.38         -0.31         1.40 o                         
  12   5   2          0.50         -0.53         1.55 o                         
  13   5   2          9.02          8.21         2.12 o                         
  14   5   2         29.09         32.04         3.30 o                         
 -14   6   2          2.68          1.12         2.12 o                         
 -13   6   2         46.08         37.40         2.83 o                         
 -12   6   2         80.84         73.94         2.91 o                         
 -11   6   2          3.23          0.90         1.39 o                         
 -10   6   2        306.99        319.15         4.20 o                         
  -9   6   2         63.49         57.59         2.06 o                         
  -8   6   2        576.53        623.22         5.16 o                         
  -7   6   2          2.65          2.42         0.84 o                         
  -6   6   2        288.47        301.42         3.18 o                         
  -5   6   2        265.69        285.32         3.19 o                         
  -4   6   2        130.25        126.62         1.79 o                         
  -3   6   2       1620.16       1767.42         9.81 o                         
  -2   6   2        666.09        653.97         4.47 o                         
  -1   6   2        438.52        453.17         3.48 o                         
   0   6   2        189.45        205.36         2.17 o                         
   1   6   2       1013.06       1021.75         5.53 o                         
   2   6   2       1806.53       1716.99         8.54 o                         
   3   6   2       1706.80       1693.80         9.17 o                         
   4   6   2        376.89        389.56         3.18 o                         
   5   6   2       1617.39       1662.97         9.57 o                         
   6   6   2        951.91        956.59         6.68 o                         
   7   6   2        422.60        428.12         4.42 o                         
   8   6   2        119.69        120.07         2.74 o                         
   9   6   2        433.51        419.72         5.36 o                         
  10   6   2         14.79         12.78         1.75 o                         
  11   6   2         91.16         90.92         3.25 o                         
  12   6   2        190.73        186.71         5.35 o                         
  13   6   2        124.26        115.25         4.51 o                         
  14   6   2        280.20        311.53         6.58 o                         
 -13   7   2          0.95          2.25         2.12 o                         
 -12   7   2         76.29         67.82         2.92 o                         
 -11   7   2          5.00          7.77         1.54 o                         
 -10   7   2        171.81        149.71         3.39 o                         
  -9   7   2         16.57         16.44         1.58 o                         
  -8   7   2         67.95         79.62         2.52 o                         
  -7   7   2         88.80         82.31         2.28 o                         
  -6   7   2        119.42        124.46         3.64 o                         
  -5   7   2        462.43        494.55         3.96 o                         
  -4   7   2        364.93        378.89         4.42 o                         
  -3   7   2        250.22        252.48         2.97 o                         
  -2   7   2         49.03         39.86         1.34 o                         
  -1   7   2        172.87        153.05         2.05 o                         
   0   7   2         14.08         11.31         0.81 o                         
   1   7   2       1198.49       1342.39         7.51 o                         
   2   7   2       1899.61       1812.48         9.61 o                         
   3   7   2        500.85        515.23         4.55 o                         
   4   7   2         13.61         10.10         0.99 o                         
   5   7   2       1988.96       2150.49        14.47 o                         
   6   7   2        572.74        601.55         5.49 o                         
   7   7   2       2476.77       2585.99        16.25 o                         
   8   7   2        102.20         90.98         2.67 o                         
   9   7   2          2.62          3.30         1.49 o                         
  10   7   2         31.60         36.82         2.30 o                         
  11   7   2        169.20        153.13         4.07 o                         
  12   7   2         51.95         53.04         4.54 o                         
  13   7   2         41.04         41.43         2.67 o                         
 -13   8   2         45.79         62.85         5.76 o                         
 -12   8   2         86.08         99.72         5.34 o                         
 -11   8   2         41.91         45.73         2.39 o                         
 -10   8   2        140.68        146.07         3.60 o                         
  -9   8   2          0.06         -1.19         1.33 o                         
  -8   8   2         23.60         20.53         1.73 o                         
  -7   8   2         46.33         42.59         2.10 o                         
  -6   8   2          7.00          3.78         1.34 o                         
  -5   8   2         82.17         82.04         2.26 o                         
  -4   8   2          8.87          3.40         1.01 o                         
  -3   8   2        119.34        123.28         2.24 o                         
  -2   8   2          5.27          4.94         0.94 o                         
  -1   8   2        600.60        623.81         5.17 o                         
   0   8   2        278.22        269.11         2.88 o                         
   1   8   2        106.49        113.56         2.21 o                         
   2   8   2        113.20        109.07         2.11 o                         
   3   8   2         36.58         27.56         1.29 o                         
   4   8   2       1976.07       2082.94        14.53 o                         
   5   8   2        650.72        669.37         5.98 o                         
   6   8   2        286.38        300.30         3.96 o                         
   7   8   2         32.61         25.69         1.76 o                         
   8   8   2          5.02          3.19         1.47 o                         
   9   8   2        445.05        465.35         5.93 o                         
  10   8   2         65.97         67.99         2.96 o                         
  11   8   2         68.18         69.03         4.67 o                         
  12   8   2        179.22        190.52         6.73 o                         
 -11   9   2         11.35         12.11         1.89 o                         
 -10   9   2         58.01         64.55         2.97 o                         
  -9   9   2        182.86        187.88         4.02 o                         
  -8   9   2         25.59         15.03         1.76 o                         
  -7   9   2         15.63         13.91         1.66 o                         
  -6   9   2        123.13        109.10         3.06 o                         
  -5   9   2         15.93         13.59         1.57 o                         
  -4   9   2        373.78        400.73         5.69 o                         
  -3   9   2        122.16        121.73         2.56 o                         
  -2   9   2          0.01          1.27         1.03 o                         
  -1   9   2        273.84        279.78         4.19 o                         
   0   9   2       2006.22       2097.17        17.75 o                         
   1   9   2        834.64        867.13         7.44 o                         
   2   9   2        637.11        675.54         6.71 o                         
   3   9   2       1066.31       1068.56        10.01 o                         
   4   9   2         91.91         86.72         2.43 o                         
   5   9   2          0.75          0.65         1.15 o                         
   6   9   2         14.61         16.94         1.75 o                         
   7   9   2         20.79         17.33         1.83 o                         
   8   9   2         32.99         32.90         2.13 o                         
   9   9   2        319.43        312.59         5.10 o                         
  10   9   2         46.31         35.92         3.12 o                         
  11   9   2         86.15         85.97         4.55 o                         
 -10  10   2          0.08         -0.44         1.64 o                         
  -9  10   2          8.57          5.17         1.69 o                         
  -8  10   2          2.57          2.00         1.57 o                         
  -7  10   2          0.91          1.24         1.58 o                         
  -6  10   2          0.28         -0.01         1.40 o                         
  -5  10   2        106.08        113.82         3.21 o                         
  -4  10   2         78.00         69.03         2.93 o                         
  -3  10   2        198.48        198.87         4.88 o                         
  -2  10   2        258.46        260.86         4.55 o                         
  -1  10   2          5.47          6.37         1.56 o                         
   0  10   2         15.32         18.35         1.75 o                         
   1  10   2          7.31          4.44         1.42 o                         
   2  10   2        299.72        325.95         5.38 o                         
   3  10   2         55.91         60.02         2.69 o                         
   4  10   2        366.05        355.22         5.66 o                         
   5  10   2         16.33         15.79         2.02 o                         
   6  10   2         66.83         70.32         3.72 o                         
   7  10   2         92.55         97.61         3.31 o                         
   8  10   2         85.56         84.04         3.18 o                         
   9  10   2        158.68        157.91         4.17 o                         
  -8  11   2         82.71         89.60         5.30 o                         
  -7  11   2          1.18          1.90         1.75 o                         
  -6  11   2         33.84         31.43         2.59 o                         
  -5  11   2        144.99        146.55         4.23 o                         
  -4  11   2          5.96          7.28         1.86 o                         
  -3  11   2          3.10          1.27         1.89 o                         
  -2  11   2         64.06         64.10         3.38 o                         
  -1  11   2         16.68         19.94         2.46 o                         
   0  11   2         59.58         67.03         2.86 o                         
   1  11   2        164.04        170.35         4.65 o                         
   2  11   2        487.14        522.30         7.18 o                         
   3  11   2         48.36         41.66         2.59 o                         
   4  11   2         13.64         20.76         3.13 o                         
   5  11   2          7.05          5.65         1.86 o                         
   6  11   2         27.89         25.36         3.03 o                         
   7  11   2          8.94          9.46         2.08 o                         
  -5  12   2          5.45          5.26         1.94 o                         
  -4  12   2        162.36        188.41         4.90 o                         
  -3  12   2         73.24         73.52         3.98 o                         
  -2  12   2         36.16         29.37         3.30 o                         
  -1  12   2        246.77        273.32         5.51 o                         
   0  12   2          4.23          6.62         1.95 o                         
   1  12   2         32.37         31.57         2.80 o                         
   2  12   2         35.16         33.52         4.00 o                         
   3  12   2         82.03         74.84         3.46 o                         
   4  12   2         36.97         33.20         2.72 o                         
   5  12   2         56.42         66.39         5.43 o                         
 -16   1   3        114.66        118.99         3.74 o                         
 -15   1   3         14.60         16.15         1.98 o                         
 -14   1   3        130.16        120.17         3.29 o                         
 -13   1   3        124.69        113.04         2.99 o                         
 -12   1   3         17.92         15.89         1.36 o                         
 -11   1   3         12.31          7.32         0.95 o                         
 -10   1   3        232.64        250.16         2.81 o                         
  -9   1   3        224.71        222.78         2.89 o                         
  -8   1   3       1411.28       1498.65         8.12 o                         
  -7   1   3        188.51        202.42         2.00 o                         
  -6   1   3       2894.51       2887.03        13.86 o                         
  -5   1   3         21.37         22.28         0.68 o                         
  -4   1   3       2003.81       2082.55         8.89 o                         
  -3   1   3        231.80        229.48         1.52 o                         
  -2   1   3         12.85         25.28         0.96 o                         
  -1   1   3        232.53        219.77         1.25 o                         
   0   1   3        989.21        943.95         4.08 o                         
   1   1   3         62.08         53.56         0.67 o                         
   2   1   3       4574.89       4458.24        19.48 o                         
   3   1   3        657.78        640.43         3.69 o                         
   4   1   3       1416.29       1336.11         6.57 o                         
   5   1   3          0.32          0.83         0.45 o                         
   6   1   3       1715.65       1653.97         8.23 o                         
   7   1   3         84.93         82.00         1.60 o                         
   8   1   3        378.86        409.60         3.50 o                         
   9   1   3        193.76        204.32         2.32 o                         
  10   1   3        471.58        482.05         4.02 o                         
  11   1   3          9.72          8.49         1.20 o                         
  12   1   3         21.48         20.00         1.44 o                         
  13   1   3        367.61        392.38         5.29 o                         
  14   1   3         28.93         24.76         1.92 o                         
  15   1   3         76.18         75.04         2.84 o                         
 -16   2   3         65.59         56.05         2.97 o                         
 -15   2   3         46.74         38.89         2.55 o                         
 -14   2   3         12.86          7.88         1.57 o                         
 -13   2   3        144.36        148.91         3.29 o                         
 -12   2   3        364.77        373.75         4.52 o                         
 -11   2   3         11.52          9.70         1.14 o                         
 -10   2   3         39.85         36.43         1.25 o                         
  -9   2   3          7.28         13.79         0.88 o                         
  -8   2   3        506.98        522.63         3.67 o                         
  -7   2   3        547.40        620.83         3.97 o                         
  -6   2   3        505.41        574.61         3.45 o                         
  -5   2   3        210.68        225.52         1.70 o                         
  -4   2   3       1654.66       1557.39         6.58 o                         
  -3   2   3        730.25        687.84         3.64 o                         
  -2   2   3        653.46        600.20         3.72 o                         
  -1   2   3        228.59        228.29         1.92 o                         
   0   2   3       2441.09       2385.52        10.67 o                         
   1   2   3       2359.15       2188.31         9.18 o                         
   2   2   3       2678.32       2688.92        11.64 o                         
   3   2   3       1761.22       1790.63         8.86 o                         
   4   2   3       1921.89       1869.71         9.34 o                         
   5   2   3          0.01          0.94         0.50 o                         
   6   2   3         46.21         42.55         1.10 o                         
   7   2   3        450.64        449.15         3.70 o                         
   8   2   3         14.35         16.68         0.89 o                         
   9   2   3       1703.79       1735.99        11.31 o                         
  10   2   3        454.30        450.06         4.74 o                         
  11   2   3        559.05        584.87         6.07 o                         
  12   2   3         76.13         76.17         2.37 o                         
  13   2   3         95.11         86.94         2.63 o                         
  14   2   3        299.03        334.06         5.00 o                         
  15   2   3         32.02         28.13         2.36 o                         
 -16   3   3         19.68         13.34         2.48 o                         
 -15   3   3         14.46          9.87         1.93 o                         
 -14   3   3        137.86        132.83         3.79 o                         
 -13   3   3         65.13         69.92         2.67 o                         
 -12   3   3        159.53        172.08         3.19 o                         
 -11   3   3        245.21        231.48         3.46 o                         
 -10   3   3        726.46        768.64         5.85 o                         
  -9   3   3        698.71        693.13         6.00 o                         
  -8   3   3        789.28        796.58         5.15 o                         
  -7   3   3        388.31        384.52         2.63 o                         
  -6   3   3        858.93        879.15         4.60 o                         
  -5   3   3         75.62         82.79         1.05 o                         
  -4   3   3        187.94        215.78         1.52 o                         
  -3   3   3        372.06        332.99         2.08 o                         
  -2   3   3         63.50         73.72         1.03 o                         
  -1   3   3        416.81        398.58         2.57 o                         
   0   3   3       1300.91       1227.83         7.13 o                         
   1   3   3        265.82        285.19         1.96 o                         
   2   3   3       3182.06       3184.60        14.36 o                         
   3   3   3       4036.33       4042.80        18.11 o                         
   4   3   3       1490.08       1466.08         7.35 o                         
   5   3   3       3044.43       3117.95        15.14 o                         
   6   3   3        652.20        658.70         4.26 o                         
   7   3   3          2.30          3.27         0.78 o                         
   8   3   3        141.96        131.24         2.32 o                         
   9   3   3         19.10         23.56         1.35 o                         
  10   3   3        370.67        376.94         5.08 o                         
  11   3   3          1.27          0.61         1.35 o                         
  12   3   3        280.06        269.83         4.59 o                         
  13   3   3         31.00         27.78         2.23 o                         
  14   3   3          5.83          3.53         2.11 o                         
  15   3   3         62.28         53.42         3.13 o                         
 -15   4   3         48.99         48.50         2.85 o                         
 -14   4   3         52.37         41.18         2.55 o                         
 -13   4   3          8.76         15.62         1.93 o                         
 -12   4   3          4.31          3.37         1.29 o                         
 -11   4   3         80.25         79.61         2.47 o                         
 -10   4   3        313.15        314.89         3.52 o                         
  -9   4   3          1.13          1.67         0.73 o                         
  -8   4   3          1.36         -0.01         0.57 o                         
  -7   4   3        525.71        559.48         3.73 o                         
  -6   4   3          0.09         -0.27         0.45 o                         
  -5   4   3       1375.18       1497.62         7.12 o                         
  -4   4   3          1.96          8.42         0.59 o                         
  -3   4   3        153.64        163.45         1.34 o                         
  -2   4   3          4.13          8.32         0.53 o                         
  -1   4   3        350.65        357.58         2.46 o                         
   0   4   3         72.91         73.59         1.04 o                         
   1   4   3       3399.08       3551.62        16.02 o                         
   2   4   3       1324.96       1342.47         7.22 o                         
   3   4   3         25.74         16.56         0.71 o                         
   4   4   3        818.67        806.63         4.61 o                         
   5   4   3       1799.35       1877.87         9.32 o                         
   6   4   3        575.38        521.54         4.02 o                         
   7   4   3        985.28       1014.55         7.28 o                         
   8   4   3        188.80        163.34         2.63 o                         
   9   4   3        576.66        580.34         5.27 o                         
  10   4   3        121.13        120.72         2.81 o                         
  11   4   3         26.63         29.56         1.87 o                         
  12   4   3         49.88         50.93         2.96 o                         
  13   4   3        259.08        252.61         5.40 o                         
  14   4   3          0.00         -0.70         2.51 o                         
 -15   5   3          0.25          3.54         2.24 o                         
 -14   5   3        161.62        177.99         5.08 o                         
 -13   5   3        222.43        247.71         5.79 o                         
 -12   5   3        348.19        337.13         7.03 o                         
 -11   5   3        574.52        597.41        10.46 o                         
 -10   5   3         10.57          5.67         1.17 o                         
  -9   5   3        206.77        190.31         2.66 o                         
  -8   5   3         35.87         38.95         1.32 o                         
  -7   5   3          0.00         -0.29         0.57 o                         
  -6   5   3        152.12        151.38         1.52 o                         
  -5   5   3        758.61        753.59         4.86 o                         
  -4   5   3          4.48          3.72         0.58 o                         
  -3   5   3         74.27         72.64         0.90 o                         
  -2   5   3        575.94        658.15         3.63 o                         
  -1   5   3        817.49        933.60         5.46 o                         
   0   5   3          8.98          9.29         0.61 o                         
   1   5   3       1000.18        976.99         5.45 o                         
   2   5   3        343.80        350.85         2.59 o                         
   3   5   3       1435.22       1471.19         7.54 o                         
   4   5   3        346.50        359.85         2.74 o                         
   5   5   3       1953.38       1881.90        10.51 o                         
   6   5   3         27.42         28.70         1.24 o                         
   7   5   3         24.78         20.96         1.56 o                         
   8   5   3       3000.41       3156.18        19.57 o                         
   9   5   3        108.48         98.97         2.59 o                         
  10   5   3        166.37        176.18         3.77 o                         
  11   5   3        110.82        106.91         3.38 o                         
  12   5   3        425.02        463.94         6.41 o                         
  13   5   3         19.71         13.69         2.96 o                         
  14   5   3         17.65         18.50         3.30 o                         
 -14   6   3         71.80         58.65         3.55 o                         
 -13   6   3         16.14         22.88         2.62 o                         
 -12   6   3         42.42         26.12         2.41 o                         
 -11   6   3          4.22          7.25         1.46 o                         
 -10   6   3         11.30          7.20         1.38 o                         
  -9   6   3        643.81        603.73         6.28 o                         
  -8   6   3        233.79        238.94         3.35 o                         
  -7   6   3        209.15        207.27         3.42 o                         
  -6   6   3          0.02          0.71         0.68 o                         
  -5   6   3        111.23        111.11         1.79 o                         
  -4   6   3         88.19         90.69         1.73 o                         
  -3   6   3        363.23        388.10         3.81 o                         
  -2   6   3         50.57         41.10         0.89 o                         
  -1   6   3        774.96        808.75         5.04 o                         
   0   6   3       1101.31       1144.50         6.38 o                         
   1   6   3         15.91         10.57         0.69 o                         
   2   6   3          6.14          8.78         0.64 o                         
   3   6   3         15.67         11.55         0.74 o                         
   4   6   3         15.92         18.65         1.12 o                         
   5   6   3        149.98        139.40         2.17 o                         
   6   6   3       1789.79       1765.86        10.77 o                         
   7   6   3        202.46        213.64         3.36 o                         
   8   6   3        659.91        652.15         6.45 o                         
   9   6   3         12.01         11.26         1.67 o                         
  10   6   3        318.54        303.80         5.10 o                         
  11   6   3        744.41        743.50         8.41 o                         
  12   6   3          0.86          0.96         1.86 o                         
  13   6   3        146.77        155.30         4.25 o                         
 -13   7   3        168.32        180.64         5.33 o                         
 -12   7   3         77.14         58.25         2.63 o                         
 -11   7   3         72.59         75.38         4.29 o                         
 -10   7   3        113.17         90.97         2.80 o                         
  -9   7   3         13.00          8.66         1.39 o                         
  -8   7   3         30.65         22.40         2.04 o                         
  -7   7   3          5.65          2.90         1.23 o                         
  -6   7   3        429.81        434.68         4.37 o                         
  -5   7   3        132.10        141.11         2.45 o                         
  -4   7   3         28.79         26.58         1.24 o                         
  -3   7   3          4.94          1.68         0.78 o                         
  -2   7   3         12.79          8.18         0.79 o                         
  -1   7   3          3.23          2.06         0.64 o                         
   0   7   3        582.09        612.62         4.75 o                         
   1   7   3        328.17        331.41         2.74 o                         
   2   7   3        286.45        289.77         2.69 o                         
   3   7   3       1082.43       1102.52         6.15 o                         
   4   7   3         21.22         19.60         1.13 o                         
   5   7   3        900.36        878.42         6.96 o                         
   6   7   3        269.09        260.21         3.51 o                         
   7   7   3          8.16          5.68         1.18 o                         
   8   7   3         24.94         20.40         1.75 o                         
   9   7   3          0.15         -1.11         1.45 o                         
  10   7   3         44.48         47.65         2.55 o                         
  11   7   3          0.02         -1.17         1.57 o                         
  12   7   3         11.51         10.94         2.50 o                         
  13   7   3          9.91          2.93         3.52 o                         
 -13   8   3          1.00          4.11         3.32 o                         
 -12   8   3         78.93         71.04         4.35 o                         
 -11   8   3          0.23          0.99         1.39 o                         
 -10   8   3         32.11         34.61         2.14 o                         
  -9   8   3        341.25        298.77         4.65 o                         
  -8   8   3        151.29        155.38         3.40 o                         
  -7   8   3         41.58         31.13         1.90 o                         
  -6   8   3        116.23        118.19         2.97 o                         
  -5   8   3         57.53         65.98         2.26 o                         
  -4   8   3         67.76         67.33         2.07 o                         
  -3   8   3        280.05        289.15         3.65 o                         
  -2   8   3          0.29         -0.13         0.82 o                         
  -1   8   3         86.57         81.08         1.92 o                         
   0   8   3         41.53         30.86         1.77 o                         
   1   8   3        667.88        665.01         5.18 o                         
   2   8   3        396.20        416.37         3.74 o                         
   3   8   3        441.67        439.62         4.08 o                         
   4   8   3       1147.38       1202.64         8.75 o                         
   5   8   3         29.81         28.72         1.62 o                         
   6   8   3         80.62         66.22         2.58 o                         
   7   8   3          7.47          7.30         1.51 o                         
   8   8   3         49.32         46.20         2.28 o                         
   9   8   3          1.76         -1.92         2.01 o                         
  10   8   3          0.61          1.06         2.06 o                         
  11   8   3         28.27         34.01         2.55 o                         
  12   8   3          0.05          0.85         2.62 o                         
 -11   9   3         78.14         75.58         2.98 o                         
 -10   9   3         20.31         11.39         1.83 o                         
  -9   9   3          3.94          3.45         1.52 o                         
  -8   9   3         33.53         31.97         2.07 o                         
  -7   9   3        273.81        277.49         4.49 o                         
  -6   9   3         29.41         21.65         1.75 o                         
  -5   9   3         37.21         25.52         1.81 o                         
  -4   9   3        149.24        143.44         4.08 o                         
  -3   9   3         24.00         24.92         1.67 o                         
  -2   9   3         30.71         31.16         1.62 o                         
  -1   9   3        369.61        406.75         5.56 o                         
   0   9   3        200.09        184.19         3.48 o                         
   1   9   3         11.66          7.24         1.33 o                         
   2   9   3        209.44        209.92         4.16 o                         
   3   9   3         72.20         71.28         2.41 o                         
   4   9   3        165.23        179.68         3.22 o                         
   5   9   3        195.21        195.79         3.51 o                         
   6   9   3         17.44         12.84         1.71 o                         
   7   9   3          7.09          2.66         1.54 o                         
   8   9   3         12.80         17.44         1.84 o                         
   9   9   3          0.08         -1.51         1.58 o                         
  10   9   3         41.26         40.40         3.76 o                         
 -10  10   3         13.93         12.09         1.93 o                         
  -9  10   3          8.69          3.59         1.67 o                         
  -8  10   3         41.71         43.09         2.79 o                         
  -7  10   3        219.85        221.28         4.36 o                         
  -6  10   3          5.65          5.75         1.57 o                         
  -5  10   3          2.53          2.63         1.48 o                         
  -4  10   3          6.14          6.66         1.89 o                         
  -3  10   3         51.24         50.42         2.91 o                         
  -2  10   3        171.81        165.68         4.55 o                         
  -1  10   3        228.20        253.93         5.02 o                         
   0  10   3        126.21        129.98         4.66 o                         
   1  10   3        205.80        187.65         3.99 o                         
   2  10   3          4.17          1.93         1.62 o                         
   3  10   3        839.80        862.53         9.39 o                         
   4  10   3         11.13         10.64         1.93 o                         
   5  10   3        130.84        135.84         3.87 o                         
   6  10   3        273.21        290.62         4.82 o                         
   7  10   3        116.98        115.44         3.51 o                         
   8  10   3        144.67        141.42         3.98 o                         
   9  10   3        151.70        176.55         4.29 o                         
  -8  11   3         19.76         18.79         2.28 o                         
  -7  11   3          0.00         -0.01         1.75 o                         
  -6  11   3         20.18         22.17         2.51 o                         
  -5  11   3         54.83         35.06         2.47 o                         
  -4  11   3         45.61         41.51         3.85 o                         
  -3  11   3        157.68        162.15         4.77 o                         
  -2  11   3        404.62        411.43        10.16 o                         
  -1  11   3          7.66          5.24         1.88 o                         
   0  11   3          0.13          2.18         1.56 o                         
   1  11   3         94.63         77.79         7.71 o                         
   2  11   3          0.21          0.68         1.67 o                         
   3  11   3          6.49         -0.55         1.72 o                         
   4  11   3          3.54          5.39         1.89 o                         
   5  11   3        107.21        114.55         3.87 o                         
   6  11   3         46.30         46.46         2.94 o                         
   7  11   3         92.59         91.02         3.66 o                         
  -5  12   3        230.32        254.45         5.54 o                         
  -4  12   3          0.01          0.88         1.86 o                         
  -3  12   3        150.81        157.65         5.13 o                         
  -2  12   3        119.94        129.25         4.77 o                         
  -1  12   3        161.87        166.31         4.56 o                         
   0  12   3         13.61         14.71         2.88 o                         
   1  12   3        245.74        274.96         6.12 o                         
   2  12   3         24.64         24.35         4.66 o                         
   3  12   3          0.92          5.54         1.90 o                         
   4  12   3         30.82         26.97         2.55 o                         
 -16   0   4         12.23         15.83         2.81 o                         
 -15   0   4        245.53        254.70        12.88 o                         
 -14   0   4          0.23          1.11         1.98 o                         
 -13   0   4        572.95        640.95        13.77 o                         
 -12   0   4         16.18         17.60         1.55 o                         
 -11   0   4       1286.84       1419.25        13.75 o                         
 -10   0   4         68.90         70.31         3.56 o                         
  -9   0   4       1331.03       1439.70        11.94 o                         
  -8   0   4         13.21         17.61         1.24 o                         
  -7   0   4        479.16        437.19         4.67 o                         
  -6   0   4        473.38        434.96         4.06 o                         
  -5   0   4          8.45         12.54         0.85 o                         
  -4   0   4          8.13          7.19         0.72 o                         
  -3   0   4        181.19        189.28         2.79 o                         
  -2   0   4         17.30          1.36         0.80 o                         
  -1   0   4      12093.14      11312.40        60.37 o                         
   0   0   4         28.99         36.11         0.63 o                         
   1   0   4       4212.72       4011.50        20.20 o                         
   2   0   4         16.09         18.59         0.88 o                         
   3   0   4        356.47        336.38         2.67 o                         
   4   0   4        917.09        852.88         6.40 o                         
   5   0   4         76.37         82.80         1.72 o                         
   6   0   4        382.76        381.42         3.85 o                         
   7   0   4        324.78        302.07         4.06 o                         
   8   0   4        341.42        345.13         4.33 o                         
   9   0   4         35.73         26.54         1.62 o                         
  10   0   4         82.82         82.33         2.80 o                         
  11   0   4        334.64        354.60         6.39 o                         
  12   0   4       1597.08       1683.90        18.47 o                         
  13   0   4        896.51        946.79        12.26 o                         
  14   0   4        834.23        914.48        12.47 o                         
  15   0   4          1.89         -1.79         2.13 o                         
 -16   1   4          0.23          0.08         1.64 o                         
 -15   1   4         40.27         33.25         2.18 o                         
 -14   1   4          2.46          1.88         1.67 o                         
 -13   1   4          2.38          3.89         1.34 o                         
 -12   1   4         39.56         37.07         1.68 o                         
 -11   1   4        317.21        312.11         3.35 o                         
 -10   1   4          6.04         10.62         1.00 o                         
  -9   1   4          0.93         -0.63         0.63 o                         
  -8   1   4        485.20        490.42         3.51 o                         
  -7   1   4         15.71         16.00         0.76 o                         
  -6   1   4        709.05        720.53         4.14 o                         
  -5   1   4         37.73         38.79         1.02 o                         
  -4   1   4        102.06         96.20         1.06 o                         
  -3   1   4        657.58        613.88         3.49 o                         
  -2   1   4        123.75        119.57         0.95 o                         
  -1   1   4          9.49         10.79         0.50 o                         
   0   1   4        349.78        316.37         2.15 o                         
   1   1   4          6.74         12.99         0.50 o                         
   2   1   4       3955.55       3834.33        15.69 o                         
   3   1   4        158.96        177.28         1.52 o                         
   4   1   4       3273.38       3264.44        15.52 o                         
   5   1   4        432.59        459.30         3.31 o                         
   6   1   4       2769.24       2853.95        12.86 o                         
   7   1   4         38.34         39.15         1.22 o                         
   8   1   4        172.72        160.53         2.08 o                         
   9   1   4         65.23         65.54         1.60 o                         
  10   1   4        167.82        160.97         2.71 o                         
  11   1   4        120.32        126.21         2.54 o                         
  12   1   4        197.16        200.43         3.59 o                         
  13   1   4          7.39          4.19         1.45 o                         
  14   1   4        105.61        116.91         3.52 o                         
  15   1   4         23.56         21.46         1.96 o                         
 -16   2   4         30.32         29.79         2.83 o                         
 -15   2   4          5.49          6.12         1.89 o                         
 -14   2   4        324.67        327.51         4.89 o                         
 -13   2   4        359.24        392.18         4.81 o                         
 -12   2   4          6.70          4.35         1.19 o                         
 -11   2   4         37.82         45.60         1.87 o                         
 -10   2   4          0.62          0.02         0.73 o                         
  -9   2   4        583.34        626.50         4.50 o                         
  -8   2   4         96.60        119.37         1.62 o                         
  -7   2   4        282.92        295.20         2.46 o                         
  -6   2   4        173.43        211.91         1.79 o                         
  -5   2   4        223.67        221.44         2.10 o                         
  -4   2   4        141.48        128.55         1.11 o                         
  -3   2   4         41.45         46.89         0.91 o                         
  -2   2   4        555.01        515.53         3.64 o                         
  -1   2   4        580.64        552.91         3.30 o                         
   0   2   4         30.47         26.29         0.58 o                         
   1   2   4       4354.31       4144.95        16.88 o                         
   2   2   4        427.12        456.53         2.69 o                         
   3   2   4       1042.00       1087.88         6.41 o                         
   4   2   4        749.62        811.77         4.72 o                         
   5   2   4          1.63          3.10         0.63 o                         
   6   2   4        374.00        373.87         2.91 o                         
   7   2   4        180.27        160.17         2.12 o                         
   8   2   4         14.91         12.25         0.95 o                         
   9   2   4        170.37        148.24         2.67 o                         
  10   2   4        171.11        163.15         3.44 o                         
  11   2   4        721.48        770.04         7.26 o                         
  12   2   4          4.86          7.12         1.39 o                         
  13   2   4        125.37        136.20         3.72 o                         
  14   2   4        101.62        103.36         3.52 o                         
  15   2   4        148.76        151.79         4.37 o                         
 -16   3   4         13.32          8.31         2.36 o                         
 -15   3   4          6.34          3.89         1.72 o                         
 -14   3   4         58.33         61.69         2.79 o                         
 -13   3   4          1.28          2.22         1.24 o                         
 -12   3   4         90.10         85.60         2.50 o                         
 -11   3   4        171.59        163.76         3.19 o                         
 -10   3   4        386.91        419.83         3.97 o                         
  -9   3   4        126.41        127.10         1.85 o                         
  -8   3   4         27.77         16.74         0.80 o                         
  -7   3   4         19.88         24.90         0.80 o                         
  -6   3   4         20.87         14.87         0.71 o                         
  -5   3   4        285.17        284.61         1.87 o                         
  -4   3   4        866.77        861.29         4.48 o                         
  -3   3   4        175.65        193.81         1.95 o                         
  -2   3   4         11.10          5.82         0.55 o                         
  -1   3   4       2779.83       2799.90        13.89 o                         
   0   3   4        300.53        283.57         1.94 o                         
   1   3   4       2036.25       2015.31         9.41 o                         
   2   3   4       1895.44       2056.93         9.68 o                         
   3   3   4          0.75          0.91         0.50 o                         
   4   3   4        964.55        987.22         7.31 o                         
   5   3   4        151.63        143.86         1.70 o                         
   6   3   4          4.37          1.98         0.62 o                         
   7   3   4          4.97          0.95         0.75 o                         
   8   3   4         26.30         23.10         1.24 o                         
   9   3   4         50.86         47.92         1.74 o                         
  10   3   4        467.47        501.33         6.01 o                         
  11   3   4        111.95        128.80         3.40 o                         
  12   3   4        113.35        112.26         3.36 o                         
  13   3   4         19.66         18.88         2.45 o                         
  14   3   4        477.30        535.71         7.87 o                         
 -15   4   4        131.91        133.23         4.23 o                         
 -14   4   4        223.03        240.54         4.82 o                         
 -13   4   4        298.61        299.62         5.17 o                         
 -12   4   4         47.68         46.34         2.39 o                         
 -11   4   4        257.60        231.66         3.87 o                         
 -10   4   4         94.63         86.56         2.28 o                         
  -9   4   4          5.97          3.55         0.83 o                         
  -8   4   4         32.10         19.87         0.76 o                         
  -7   4   4         78.33         84.05         1.33 o                         
  -6   4   4         19.86         38.14         1.02 o                         
  -5   4   4         23.43         23.26         0.70 o                         
  -4   4   4       1265.58       1407.14         6.94 o                         
  -3   4   4         37.66         42.05         1.09 o                         
  -2   4   4          5.82          6.10         0.59 o                         
  -1   4   4        545.30        589.61         3.56 o                         
   0   4   4       1041.19       1144.44         6.12 o                         
   1   4   4        548.98        611.55         3.60 o                         
   2   4   4        474.08        549.19         3.37 o                         
   3   4   4         14.39         14.20         0.68 o                         
   4   4   4        793.07        851.21         4.86 o                         
   5   4   4        192.64        186.31         2.35 o                         
   6   4   4        799.48        851.59         5.59 o                         
   7   4   4         35.49         32.01         1.67 o                         
   8   4   4        147.05        130.18         2.49 o                         
   9   4   4       2507.24       2612.10        17.51 o                         
  10   4   4        217.25        211.79         3.63 o                         
  11   4   4        547.66        577.17         6.31 o                         
  12   4   4         43.72         37.78         2.62 o                         
  13   4   4          0.82          3.71         2.29 o                         
  14   4   4          1.37          5.61         2.54 o                         
 -15   5   4         24.37         18.66         2.62 o                         
 -14   5   4         86.89         89.32         3.92 o                         
 -13   5   4          4.38          5.28         1.89 o                         
 -12   5   4        208.22        223.65         5.17 o                         
 -11   5   4        437.69        413.12         7.47 o                         
 -10   5   4         39.11         30.59         2.36 o                         
  -9   5   4          0.13         -0.26         0.89 o                         
  -8   5   4         10.71          7.01         0.90 o                         
  -7   5   4         96.98         95.18         1.77 o                         
  -6   5   4       1221.37       1230.03         7.04 o                         
  -5   5   4        127.79        112.68         1.25 o                         
  -4   5   4        367.49        366.77         2.30 o                         
  -3   5   4       1583.56       1670.31         7.90 o                         
  -2   5   4        642.37        666.58         4.07 o                         
  -1   5   4       1992.56       2140.05        10.68 o                         
   0   5   4        216.62        225.92         2.15 o                         
   1   5   4         30.87         27.97         0.90 o                         
   2   5   4        225.64        231.80         3.04 o                         
   3   5   4          4.10          3.72         0.56 o                         
   4   5   4        102.77         94.37         1.47 o                         
   5   5   4         14.10         15.63         0.84 o                         
   6   5   4         56.41         46.10         1.81 o                         
   7   5   4        454.11        452.29         4.39 o                         
   8   5   4       1543.80       1550.44        11.39 o                         
   9   5   4        696.57        703.64         8.02 o                         
  10   5   4         32.42         30.36         2.05 o                         
  11   5   4         59.23         63.31         2.78 o                         
  12   5   4        122.55        129.68         5.87 o                         
  13   5   4         56.50         53.05         3.21 o                         
  14   5   4         58.91         48.70         7.04 o                         
 -14   6   4          0.92          0.02         2.16 o                         
 -13   6   4         43.89         34.53         2.85 o                         
 -12   6   4          0.51          3.20         1.89 o                         
 -11   6   4        137.07         97.49         2.77 o                         
 -10   6   4         65.40         77.91         4.65 o                         
  -9   6   4        528.56        504.51         6.20 o                         
  -8   6   4        692.28        663.59         6.52 o                         
  -7   6   4         37.26         30.38         1.39 o                         
  -6   6   4         84.27         83.68         2.09 o                         
  -5   6   4        462.69        476.11         3.66 o                         
  -4   6   4         13.21          6.50         1.11 o                         
  -3   6   4        622.66        604.48         3.68 o                         
  -2   6   4          0.82         -0.18         0.51 o                         
  -1   6   4         26.43         30.15         0.95 o                         
   0   6   4        221.80        222.68         2.16 o                         
   1   6   4        517.86        516.61         3.63 o                         
   2   6   4        586.25        637.27         4.25 o                         
   3   6   4         48.59         57.84         1.71 o                         
   4   6   4       1112.12       1098.87         6.47 o                         
   5   6   4         12.85          9.75         1.01 o                         
   6   6   4        127.57        108.24         2.17 o                         
   7   6   4        717.48        743.82         6.79 o                         
   8   6   4          0.00          0.87         1.35 o                         
   9   6   4          0.00          0.75         1.40 o                         
  10   6   4         50.07         40.57         3.59 o                         
  11   6   4        359.40        360.38         5.69 o                         
  12   6   4        473.73        503.44         7.05 o                         
  13   6   4        225.73        237.59         8.47 o                         
 -13   7   4          7.29          6.17         2.32 o                         
 -12   7   4         32.09         23.75         1.93 o                         
 -11   7   4          3.63          3.20         1.39 o                         
 -10   7   4          0.43          1.72         1.32 o                         
  -9   7   4         78.99         55.81         2.21 o                         
  -8   7   4          4.18          2.35         1.12 o                         
  -7   7   4         40.52         28.22         1.73 o                         
  -6   7   4          8.55          6.50         1.17 o                         
  -5   7   4         69.67         63.00         1.84 o                         
  -4   7   4         12.20         15.59         1.19 o                         
  -3   7   4         37.97         44.18         1.41 o                         
  -2   7   4        362.83        383.06         3.21 o                         
  -1   7   4        688.34        729.74         5.05 o                         
   0   7   4          2.54          3.04         0.64 o                         
   1   7   4         59.78         65.36         1.35 o                         
   2   7   4        333.61        350.68         2.94 o                         
   3   7   4          0.07          0.28         0.70 o                         
   4   7   4         62.00         57.61         1.79 o                         
   5   7   4        718.31        671.86         5.84 o                         
   6   7   4        951.11       1010.95         7.81 o                         
   7   7   4         91.79         80.85         2.52 o                         
   8   7   4        111.90        102.76         3.23 o                         
   9   7   4        234.70        230.29         4.55 o                         
  10   7   4         57.21         46.30         2.59 o                         
  11   7   4         88.58         87.89         5.00 o                         
  12   7   4         68.38         53.08         3.33 o                         
 -12   8   4          8.47         11.55         1.78 o                         
 -11   8   4         74.39         64.92         2.66 o                         
 -10   8   4        217.72        219.80         4.11 o                         
  -9   8   4          0.04          1.95         1.62 o                         
  -8   8   4         30.35         40.29         2.11 o                         
  -7   8   4        139.89        151.85         5.19 o                         
  -6   8   4        104.40         75.91         2.71 o                         
  -5   8   4         69.59         63.30         2.57 o                         
  -4   8   4         48.36         37.14         2.06 o                         
  -3   8   4          0.00          0.63         1.01 o                         
  -2   8   4         44.49         43.31         1.76 o                         
  -1   8   4         58.87         46.69         1.89 o                         
   0   8   4         12.27         13.78         1.07 o                         
   1   8   4          1.04          1.43         0.71 o                         
   2   8   4        359.93        358.16         3.45 o                         
   3   8   4        595.58        628.70         5.17 o                         
   4   8   4        858.82        882.45         7.09 o                         
   5   8   4         20.47         19.67         1.52 o                         
   6   8   4        599.33        606.53         6.10 o                         
   7   8   4          5.95          6.31         1.51 o                         
   8   8   4          2.95          2.43         1.51 o                         
   9   8   4        126.62        131.98         3.86 o                         
  10   8   4         29.80         23.52         2.28 o                         
  11   8   4         32.87         28.99         2.83 o                         
 -11   9   4         18.33         17.44         3.37 o                         
 -10   9   4         36.81         32.17         2.21 o                         
  -9   9   4        120.24        110.61         3.80 o                         
  -8   9   4          9.21          8.20         1.58 o                         
  -7   9   4         18.23          8.68         1.56 o                         
  -6   9   4         88.48         83.33         3.10 o                         
  -5   9   4          0.96          0.77         1.33 o                         
  -4   9   4          5.75          5.17         1.40 o                         
  -3   9   4        194.39        204.35         3.55 o                         
  -2   9   4         38.34         40.43         1.92 o                         
  -1   9   4        292.69        276.76         4.95 o                         
   0   9   4          0.48         -0.07         1.22 o                         
   1   9   4        227.32        200.88         3.57 o                         
   2   9   4          1.93          1.69         1.23 o                         
   3   9   4         47.11         41.13         2.03 o                         
   4   9   4         14.35          9.55         1.52 o                         
   5   9   4        287.70        286.02         4.21 o                         
   6   9   4         85.71         82.61         3.98 o                         
   7   9   4        559.79        554.65         6.61 o                         
   8   9   4         38.04         37.32         2.30 o                         
   9   9   4         31.17         25.96         2.49 o                         
  10   9   4          1.96          0.70         2.63 o                         
 -10  10   4          0.50          2.45         1.69 o                         
  -9  10   4          0.02          2.11         1.57 o                         
  -8  10   4         11.14          7.30         1.69 o                         
  -7  10   4        177.75        160.53         3.83 o                         
  -6  10   4         20.41         12.79         2.34 o                         
  -5  10   4        180.72        169.68         3.77 o                         
  -4  10   4        274.70        253.37         5.41 o                         
  -3  10   4         15.35         14.22         1.96 o                         
  -2  10   4        137.74        133.97         4.79 o                         
  -1  10   4        130.61        134.21         3.92 o                         
   0  10   4        289.22        287.76         4.82 o                         
   1  10   4          2.18          2.30         1.29 o                         
   2  10   4        152.89        156.61         3.97 o                         
   3  10   4         12.01         11.47         1.84 o                         
   4  10   4        279.33        291.47         5.23 o                         
   5  10   4         28.29         30.39         3.27 o                         
   6  10   4          0.22         -0.73         1.51 o                         
   7  10   4          0.23         -0.09         1.54 o                         
   8  10   4         44.99         52.05         3.95 o                         
   9  10   4         23.04         22.88         5.28 o                         
  -8  11   4         35.70         31.11         2.61 o                         
  -7  11   4        112.10        106.38         3.88 o                         
  -6  11   4         54.33         48.75         2.86 o                         
  -5  11   4         97.51        108.30         3.82 o                         
  -4  11   4          9.04          8.17         2.13 o                         
  -3  11   4         96.27         98.19         6.07 o                         
  -2  11   4          0.61          0.91         1.89 o                         
  -1  11   4          3.09          3.44         1.52 o                         
   0  11   4        132.59        131.69         3.70 o                         
   1  11   4         15.31         17.65         2.46 o                         
   2  11   4         57.24         56.44         4.57 o                         
   3  11   4         19.53         18.77         2.46 o                         
   4  11   4        146.38        155.75         4.35 o                         
   5  11   4         21.09         17.42         2.41 o                         
   6  11   4         19.67         14.21         2.38 o                         
   7  11   4          4.94          7.25         3.51 o                         
  -5  12   4        117.76        122.51         4.27 o                         
  -4  12   4          3.38          3.68         2.32 o                         
  -3  12   4          0.02          0.88         2.20 o                         
  -2  12   4         96.05         90.73         4.40 o                         
  -1  12   4         10.49          4.25         2.35 o                         
   0  12   4         21.87         23.85         2.73 o                         
   1  12   4        300.49        315.37         7.53 o                         
   2  12   4         70.71         73.70         8.38 o                         
   3  12   4          8.98         10.08         2.67 o                         
   4  12   4         11.66         11.73         5.28 o                         
 -16   1   5          2.41          1.13         1.67 o                         
 -15   1   5         31.20         23.12         2.00 o                         
 -14   1   5         83.80         80.94         3.21 o                         
 -13   1   5        185.67        172.35         3.36 o                         
 -12   1   5        100.59         77.65         2.20 o                         
 -11   1   5        302.16        290.31         3.29 o                         
 -10   1   5        147.08        123.94         2.00 o                         
  -9   1   5        188.38        195.72         2.20 o                         
  -8   1   5         43.59         35.11         1.07 o                         
  -7   1   5         45.29         39.54         1.31 o                         
  -6   1   5       2450.00       2432.09        11.50 o                         
  -5   1   5        898.37        891.49         4.61 o                         
  -4   1   5       1299.01       1382.61         7.49 o                         
  -3   1   5          1.41          0.28         0.38 o                         
  -2   1   5       1682.48       1719.81         6.88 o                         
  -1   1   5        310.64        289.66         1.63 o                         
   0   1   5          0.02         -0.35         0.35 o                         
   1   1   5         42.69         38.09         0.80 o                         
   2   1   5       1794.49       1721.25         8.29 o                         
   3   1   5        219.11        163.71         1.67 o                         
   4   1   5        834.78        899.98         4.88 o                         
   5   1   5         68.49         78.80         1.22 o                         
   6   1   5        336.36        352.55         2.69 o                         
   7   1   5         57.71         61.15         1.50 o                         
   8   1   5         36.23         45.10         1.29 o                         
   9   1   5        460.72        474.04         3.92 o                         
  10   1   5         68.80         63.72         1.98 o                         
  11   1   5         34.64         31.17         1.60 o                         
  12   1   5         18.25         17.54         1.57 o                         
  13   1   5        279.04        296.66         4.54 o                         
  14   1   5         48.55         39.27         2.76 o                         
 -16   2   5         16.42         14.63         2.41 o                         
 -15   2   5         52.93         49.83         3.64 o                         
 -14   2   5        101.15         92.53         3.03 o                         
 -13   2   5          0.95          0.19         1.15 o                         
 -12   2   5         46.95         42.72         1.89 o                         
 -11   2   5         40.86         32.02         1.48 o                         
 -10   2   5        233.54        244.41         2.70 o                         
  -9   2   5        635.31        668.13         4.77 o                         
  -8   2   5         22.93         13.21         0.80 o                         
  -7   2   5       1831.74       1882.71         8.94 o                         
  -6   2   5          1.76          1.63         0.41 o                         
  -5   2   5          0.25          4.45         0.45 o                         
  -4   2   5          2.41          1.03         0.39 o                         
  -3   2   5          0.01         -0.19         0.41 o                         
  -2   2   5         83.00         80.94         1.24 o                         
  -1   2   5        513.66        527.85         3.15 o                         
   0   2   5         87.50         91.11         0.85 o                         
   1   2   5        342.08        327.34         2.21 o                         
   2   2   5        438.92        428.28         2.40 o                         
   3   2   5       1517.64       1646.54         8.45 o                         
   4   2   5        164.51        177.99         1.84 o                         
   5   2   5          2.83          3.12         0.57 o                         
   6   2   5        381.25        380.78         3.16 o                         
   7   2   5        341.91        329.75         3.18 o                         
   8   2   5          6.83          7.65         0.92 o                         
   9   2   5         25.13         24.48         1.34 o                         
  10   2   5          8.30          4.86         1.18 o                         
  11   2   5        257.10        253.86         3.85 o                         
  12   2   5        102.50        110.17         2.85 o                         
  13   2   5        266.57        287.14         5.04 o                         
  14   2   5        109.77         98.92         8.21 o                         
 -16   3   5         74.39         64.75         3.57 o                         
 -15   3   5          0.05          1.45         1.70 o                         
 -14   3   5          9.17         11.44         2.20 o                         
 -13   3   5        213.82        225.59         4.13 o                         
 -12   3   5         57.43         56.77         2.57 o                         
 -11   3   5        105.00        114.24         2.60 o                         
 -10   3   5          5.02          3.68         0.91 o                         
  -9   3   5         16.85         17.52         0.99 o                         
  -8   3   5       1187.69       1186.76         6.78 o                         
  -7   3   5        911.12        884.89         4.86 o                         
  -6   3   5         67.74         70.20         1.08 o                         
  -5   3   5        500.62        552.26         3.02 o                         
  -4   3   5         18.86         13.74         0.76 o                         
  -3   3   5        162.56        166.07         2.27 o                         
  -2   3   5       1281.29       1220.18         8.97 o                         
  -1   3   5         19.39         18.29         0.65 o                         
   0   3   5       1372.44       1439.15         7.00 o                         
   1   3   5         20.18         17.94         0.88 o                         
   2   3   5        982.85       1109.55         6.05 o                         
   3   3   5        111.53        139.82         1.62 o                         
   4   3   5         34.10         39.03         1.22 o                         
   5   3   5         21.82         17.79         0.82 o                         
   6   3   5        147.62        137.73         1.95 o                         
   7   3   5        427.09        435.77         3.84 o                         
   8   3   5        267.34        248.51         3.24 o                         
   9   3   5        125.26        120.73         2.72 o                         
  10   3   5        460.45        478.06         5.95 o                         
  11   3   5          7.27          8.73         2.06 o                         
  12   3   5        671.34        709.05         9.10 o                         
  13   3   5         41.60         41.64         2.83 o                         
  14   3   5        326.67        377.15        15.55 o                         
 -15   4   5          0.40         -0.58         1.70 o                         
 -14   4   5         24.56         12.44         1.93 o                         
 -13   4   5          0.15          1.70         1.65 o                         
 -12   4   5         15.70         10.26         1.65 o                         
 -11   4   5       1171.77       1150.31        10.96 o                         
 -10   4   5         76.94         77.76         2.17 o                         
  -9   4   5        487.78        490.42         4.32 o                         
  -8   4   5         63.97         68.92         1.24 o                         
  -7   4   5         38.09         39.80         1.05 o                         
  -6   4   5        579.19        559.63         3.34 o                         
  -5   4   5       1062.45       1018.07         5.54 o                         
  -4   4   5          0.50          1.46         0.58 o                         
  -3   4   5          1.08          5.26         0.65 o                         
  -2   4   5        172.48        181.77         2.29 o                         
  -1   4   5       1343.17       1400.33         8.17 o                         
   0   4   5         72.39         71.07         1.51 o                         
   1   4   5       1448.29       1537.30         7.63 o                         
   2   4   5        504.00        551.20         3.47 o                         
   3   4   5         15.14         13.04         0.64 o                         
   4   4   5        123.54        125.82         1.75 o                         
   5   4   5         75.75         81.86         1.60 o                         
   6   4   5          3.73          2.93         0.77 o                         
   7   4   5         18.57         14.70         1.13 o                         
   8   4   5        347.74        371.28         4.02 o                         
   9   4   5        313.69        318.11         5.57 o                         
  10   4   5         60.70         47.79         2.05 o                         
  11   4   5        704.09        716.19         7.96 o                         
  12   4   5        364.96        370.72         7.62 o                         
  13   4   5         23.56         21.93         2.81 o                         
  14   4   5          1.15         -0.25         3.81 o                         
 -15   5   5        134.08        134.50         4.82 o                         
 -14   5   5          5.69          7.04         2.71 o                         
 -13   5   5         10.40          3.20         1.89 o                         
 -12   5   5        163.86        158.80         4.53 o                         
 -11   5   5         46.00         46.92         2.71 o                         
 -10   5   5        245.74        246.83         5.12 o                         
  -9   5   5         17.61         20.49         1.25 o                         
  -8   5   5          8.57          5.35         0.85 o                         
  -7   5   5          4.32          5.97         0.72 o                         
  -6   5   5        104.35        104.17         1.40 o                         
  -5   5   5        526.62        577.29         3.81 o                         
  -4   5   5         73.61         81.73         1.59 o                         
  -3   5   5        221.55        222.89         2.35 o                         
  -2   5   5        206.86        241.16         2.65 o                         
  -1   5   5        343.38        354.62         2.65 o                         
   0   5   5        350.71        359.11         3.02 o                         
   1   5   5        186.01        209.65         1.94 o                         
   2   5   5         56.84         65.25         1.34 o                         
   3   5   5        106.20        118.75         1.67 o                         
   4   5   5         71.76         63.67         1.34 o                         
   5   5   5         99.69        108.37         2.17 o                         
   6   5   5         10.35         10.81         1.07 o                         
   7   5   5         13.06         10.05         1.16 o                         
   8   5   5        478.60        475.64         5.91 o                         
   9   5   5         20.45         19.90         1.58 o                         
  10   5   5        333.30        326.69         5.11 o                         
  11   5   5        101.84        102.69         3.60 o                         
  12   5   5        207.30        233.74         5.40 o                         
  13   5   5          0.06         -0.78         3.78 o                         
 -14   6   5          4.05          7.19         2.28 o                         
 -13   6   5        110.61        123.81         4.60 o                         
 -12   6   5         20.35         19.26         2.26 o                         
 -11   6   5        118.36        119.24         3.71 o                         
 -10   6   5         31.65         18.80         1.51 o                         
  -9   6   5        274.50        265.31         3.92 o                         
  -8   6   5         70.62         91.91         2.39 o                         
  -7   6   5        178.57        192.31         3.45 o                         
  -6   6   5          3.68          4.49         0.90 o                         
  -5   6   5         29.92         41.72         2.19 o                         
  -4   6   5         16.34         18.40         1.21 o                         
  -3   6   5         16.80         31.92         1.30 o                         
  -2   6   5       1061.66       1101.77         6.96 o                         
  -1   6   5        433.49        447.24         3.36 o                         
   0   6   5         36.18         30.18         0.99 o                         
   1   6   5        136.22        125.09         1.74 o                         
   2   6   5          6.47          6.39         0.74 o                         
   3   6   5         29.59         20.33         0.91 o                         
   4   6   5         40.91         37.52         1.18 o                         
   5   6   5          3.11          2.76         0.92 o                         
   6   6   5        105.43        109.30         2.32 o                         
   7   6   5        635.77        624.68         6.87 o                         
   8   6   5         42.03         47.24         2.39 o                         
   9   6   5         37.24         34.46         2.12 o                         
  10   6   5         93.35        103.51         3.56 o                         
  11   6   5          0.12          4.02         1.89 o                         
  12   6   5        142.31        148.70         4.68 o                         
 -13   7   5         17.56         12.58         2.62 o                         
 -12   7   5        156.04        179.76         4.60 o                         
 -11   7   5          6.78          3.23         1.23 o                         
 -10   7   5        445.51        439.16         7.35 o                         
  -9   7   5          1.42          2.43         1.15 o                         
  -8   7   5         37.47         31.00         1.74 o                         
  -7   7   5        739.89        683.40         6.80 o                         
  -6   7   5         12.68         14.53         1.28 o                         
  -5   7   5         20.49         17.66         1.41 o                         
  -4   7   5          6.33          6.95         1.19 o                         
  -3   7   5        702.76        725.49         5.90 o                         
  -2   7   5         58.79         54.76         1.49 o                         
  -1   7   5          2.49          2.47         0.75 o                         
   0   7   5        397.37        436.84         3.25 o                         
   1   7   5          1.59          1.11         0.64 o                         
   2   7   5        164.47        166.50         1.98 o                         
   3   7   5        320.47        336.36         3.05 o                         
   4   7   5          9.75          7.65         1.06 o                         
   5   7   5        242.27        266.61         3.50 o                         
   6   7   5         99.57        102.09         2.57 o                         
   7   7   5        269.67        257.62         4.77 o                         
   8   7   5         86.69         81.09         3.01 o                         
   9   7   5         75.68         64.00         3.34 o                         
  10   7   5        577.53        630.26         8.86 o                         
  11   7   5         62.28         64.44         3.55 o                         
  12   7   5        228.01        252.09         6.12 o                         
 -12   8   5         30.09         18.30         1.84 o                         
 -11   8   5          7.58          6.79         1.49 o                         
 -10   8   5          0.42         -0.54         1.39 o                         
  -9   8   5         41.96         45.14         2.20 o                         
  -8   8   5          7.48          1.46         1.29 o                         
  -7   8   5          7.48          4.42         1.33 o                         
  -6   8   5        801.69        826.73         7.88 o                         
  -5   8   5         43.81         41.54         1.96 o                         
  -4   8   5       1445.21       1438.09        11.52 o                         
  -3   8   5        136.57        129.26         2.87 o                         
  -2   8   5        138.21        121.95         3.83 o                         
  -1   8   5         54.14         46.85         2.17 o                         
   0   8   5        128.72        123.27         2.67 o                         
   1   8   5          0.23          0.78         0.74 o                         
   2   8   5         13.77         12.98         1.13 o                         
   3   8   5         10.03          7.73         1.21 o                         
   4   8   5          0.08         -0.59         1.05 o                         
   5   8   5        125.07        122.32         2.73 o                         
   6   8   5         40.22         32.42         1.83 o                         
   7   8   5         63.34         59.24         2.37 o                         
   8   8   5          6.30          6.55         2.02 o                         
   9   8   5         12.28         10.53         2.70 o                         
  10   8   5         27.46         32.43         3.43 o                         
  11   8   5         20.85         20.59         3.90 o                         
 -11   9   5         30.39         27.55         2.14 o                         
 -10   9   5          2.94          0.01         1.42 o                         
  -9   9   5         10.90         10.38         1.71 o                         
  -8   9   5         70.12         55.15         2.43 o                         
  -7   9   5         88.45         69.03         2.67 o                         
  -6   9   5         21.65         21.01         1.79 o                         
  -5   9   5         44.16         41.28         2.34 o                         
  -4   9   5        131.10        136.47         3.16 o                         
  -3   9   5        185.16        196.31         3.64 o                         
  -2   9   5          9.00         11.07         1.43 o                         
  -1   9   5          6.03          7.04         1.67 o                         
   0   9   5          3.61          1.46         1.26 o                         
   1   9   5          0.95          2.32         1.27 o                         
   2   9   5          0.81         -0.04         1.39 o                         
   3   9   5        314.73        291.11         4.41 o                         
   4   9   5          3.38          1.22         1.53 o                         
   5   9   5         32.49         32.66         2.03 o                         
   6   9   5          2.60          1.54         1.48 o                         
   7   9   5         53.30         67.51         3.34 o                         
   8   9   5          2.73         -0.36         1.89 o                         
   9   9   5         30.59         20.22         2.79 o                         
  10   9   5         37.84         53.98         7.04 o                         
 -10  10   5         10.60          8.55         2.25 o                         
  -9  10   5          4.61          7.97         1.88 o                         
  -8  10   5        121.55        129.34         3.63 o                         
  -7  10   5         31.28         23.60         1.97 o                         
  -6  10   5        203.90        206.06         4.18 o                         
  -5  10   5          0.08          0.62         1.35 o                         
  -4  10   5        345.96        358.60         9.23 o                         
  -3  10   5          0.43          2.85         1.87 o                         
  -2  10   5        210.83        195.59         4.22 o                         
  -1  10   5         94.38         90.31         3.17 o                         
   0  10   5         43.66         34.81         2.11 o                         
   1  10   5        138.24        139.44         3.93 o                         
   2  10   5          4.09          4.28         2.00 o                         
   3  10   5         10.84          4.87         1.67 o                         
   4  10   5          0.00         -1.05         1.67 o                         
   5  10   5         47.53         58.13         6.19 o                         
   6  10   5         49.90         57.34         3.94 o                         
   7  10   5        178.76        192.07         7.94 o                         
   8  10   5          1.38          0.88         2.71 o                         
  -8  11   5         35.94         32.86         8.21 o                         
  -7  11   5        132.82        158.87         4.52 o                         
  -6  11   5         42.36         40.72         2.74 o                         
  -5  11   5        584.12        619.68         8.10 o                         
  -4  11   5         42.03         30.14         2.83 o                         
  -3  11   5         89.44         96.79         4.23 o                         
  -2  11   5        356.02        393.62         6.39 o                         
  -1  11   5          1.64          1.41         1.68 o                         
   0  11   5         32.26         34.30         3.66 o                         
   1  11   5        122.95        143.67         9.28 o                         
   2  11   5         10.03         16.54         2.81 o                         
   3  11   5          0.98          1.09         2.13 o                         
   4  11   5          0.62          1.79         2.47 o                         
   5  11   5         59.74         63.09         4.53 o                         
   6  11   5          1.01          5.48         2.81 o                         
  -4  12   5          2.64          1.71         2.23 o                         
  -3  12   5          0.13          3.12         2.20 o                         
  -2  12   5          8.96          4.42         2.15 o                         
  -1  12   5        265.05        294.64         7.88 o                         
   0  12   5          2.73          2.49         2.32 o                         
   1  12   5        134.66        135.03         5.70 o                         
   2  12   5         54.08         56.24         6.38 o                         
 -16   0   6       1234.66       1354.18        32.35 o                         
 -15   0   6         17.70         29.62         3.05 o                         
 -14   0   6        104.57        109.60         7.63 o                         
 -13   0   6         81.99         99.97         4.13 o                         
 -12   0   6         25.11         22.50         2.02 o                         
 -11   0   6       1088.25       1135.86        11.64 o                         
 -10   0   6         20.71         16.64         1.59 o                         
  -9   0   6        316.99        307.66         4.14 o                         
  -8   0   6         17.16         15.94         1.23 o                         
  -7   0   6        863.78        929.66         7.50 o                         
  -6   0   6       1273.59       1417.23        10.29 o                         
  -5   0   6         37.20         34.86         1.35 o                         
  -4   0   6        135.67        175.11         2.55 o                         
  -3   0   6        562.26        575.87         6.51 o                         
  -2   0   6        728.83        773.33         4.87 o                         
  -1   0   6       3714.84       3853.81        20.81 o                         
   0   0   6        730.08        758.24         4.55 o                         
   1   0   6          6.03         10.89         0.63 o                         
   2   0   6         81.55         80.53         1.18 o                         
   3   0   6        201.65        232.53         2.46 o                         
   4   0   6       1680.46       1735.58        13.38 o                         
   5   0   6        408.33        458.85         4.99 o                         
   6   0   6       2609.81       2794.40        20.45 o                         
   7   0   6       1244.90       1246.53        10.45 o                         
   8   0   6        940.86        975.07         8.86 o                         
   9   0   6         93.05         96.44         2.94 o                         
  10   0   6        147.69        142.47         3.90 o                         
  11   0   6         38.65         34.01         2.47 o                         
  12   0   6         12.57          9.52         2.24 o                         
  13   0   6         24.94         24.64         5.87 o                         
  14   0   6         27.89         31.68         6.45 o                         
 -16   1   6         67.84         67.82         2.99 o                         
 -15   1   6         98.79         97.10         3.89 o                         
 -14   1   6       1210.56       1340.35        11.81 o                         
 -13   1   6        224.12        210.99         3.79 o                         
 -12   1   6         76.25         71.58         2.60 o                         
 -11   1   6        132.95        139.57         2.40 o                         
 -10   1   6         34.78         36.95         1.33 o                         
  -9   1   6          9.28         13.46         0.89 o                         
  -8   1   6         31.10         21.71         0.85 o                         
  -7   1   6          3.75          2.80         0.60 o                         
  -6   1   6        914.86       1026.29         5.59 o                         
  -5   1   6        112.30        116.17         1.45 o                         
  -4   1   6       6007.65       6530.23        28.66 o                         
  -3   1   6         20.19         22.48         0.70 o                         
  -2   1   6       3346.01       3458.13        13.33 o                         
  -1   1   6       1456.93       1638.24         6.87 o                         
   0   1   6          5.71          3.21         0.43 o                         
   1   1   6        582.03        553.28         3.48 o                         
   2   1   6        225.07        240.87         1.95 o                         
   3   1   6        138.92        129.91         1.77 o                         
   4   1   6        157.48        168.72         1.63 o                         
   5   1   6       1198.29       1273.76         6.74 o                         
   6   1   6        145.57        138.10         1.82 o                         
   7   1   6          0.07          1.38         0.75 o                         
   8   1   6        274.60        262.47         2.90 o                         
   9   1   6         99.12         95.25         2.11 o                         
  10   1   6         54.61         53.24         2.06 o                         
  11   1   6         81.17         70.00         2.37 o                         
  12   1   6          1.43          0.64         1.59 o                         
  13   1   6         48.17         46.20         3.45 o                         
  14   1   6         32.50         20.37         4.11 o                         
 -16   2   6         21.86         21.26         2.62 o                         
 -15   2   6         20.59         18.37         2.35 o                         
 -14   2   6        158.76        150.19         3.50 o                         
 -13   2   6        227.17        236.33         4.10 o                         
 -12   2   6          0.66          0.89         1.09 o                         
 -11   2   6         23.21         26.46         1.99 o                         
 -10   2   6        192.25        179.27         2.35 o                         
  -9   2   6        839.63        896.01         5.89 o                         
  -8   2   6        394.09        416.95         3.14 o                         
  -7   2   6          1.17          1.64         0.55 o                         
  -6   2   6        515.68        555.45         3.34 o                         
  -5   2   6          0.02          0.77         0.46 o                         
  -4   2   6        550.38        576.01         3.17 o                         
  -3   2   6          0.02         -0.32         0.32 o                         
  -2   2   6         61.62         51.65         0.74 o                         
  -1   2   6          8.30          0.87         0.41 o                         
   0   2   6         86.75        104.85         1.23 o                         
   1   2   6        178.95        142.35         1.40 o                         
   2   2   6         45.85         44.74         0.89 o                         
   3   2   6       1118.49       1186.33         6.20 o                         
   4   2   6        811.80        800.26         4.88 o                         
   5   2   6        402.13        416.20         3.95 o                         
   6   2   6        776.65        873.59         5.52 o                         
   7   2   6        227.08        231.78         2.50 o                         
   8   2   6        230.50        238.34         2.69 o                         
   9   2   6         14.63         13.51         1.57 o                         
  10   2   6        116.43        109.66         2.63 o                         
  11   2   6        129.18        118.19         3.25 o                         
  12   2   6         12.38          7.79         1.89 o                         
  13   2   6         54.87         50.67         3.70 o                         
  14   2   6        163.97        148.90         7.05 o                         
 -15   3   6         95.97         85.64         3.45 o                         
 -14   3   6          8.15          6.21         1.70 o                         
 -13   3   6         28.56         24.83         2.27 o                         
 -12   3   6       1137.68       1162.75        10.05 o                         
 -11   3   6        226.45        236.26         3.77 o                         
 -10   3   6         68.84         62.03         1.69 o                         
  -9   3   6          0.24          0.58         0.69 o                         
  -8   3   6        860.55        897.03         5.23 o                         
  -7   3   6         12.00         19.20         0.85 o                         
  -6   3   6         66.17         74.36         1.14 o                         
  -5   3   6        825.10        874.85         5.01 o                         
  -4   3   6        763.96        790.11         5.06 o                         
  -3   3   6        402.70        421.24         3.38 o                         
  -2   3   6          0.00          0.31         0.55 o                         
  -1   3   6        320.28        348.57         2.73 o                         
   0   3   6         66.55         80.23         1.16 o                         
   1   3   6        501.97        574.98         3.66 o                         
   2   3   6         30.38         41.29         0.94 o                         
   3   3   6        470.38        494.27         3.32 o                         
   4   3   6        198.83        214.42         2.18 o                         
   5   3   6        138.13        136.30         2.05 o                         
   6   3   6         38.51         25.41         1.37 o                         
   7   3   6          0.01         -0.34         0.77 o                         
   8   3   6         13.13          9.06         1.15 o                         
   9   3   6         35.71         36.62         1.73 o                         
  10   3   6         51.43         56.25         2.42 o                         
  11   3   6         76.07         67.99         3.26 o                         
  12   3   6        302.97        308.09         6.04 o                         
  13   3   6        403.46        417.99         7.20 o                         
  14   3   6          0.20         -2.35         4.69 o                         
 -15   4   6          1.10          2.67         1.73 o                         
 -14   4   6         77.32         88.68         4.10 o                         
 -13   4   6          7.49          7.73         1.75 o                         
 -12   4   6        148.16        148.73         3.81 o                         
 -11   4   6        412.26        403.56         5.71 o                         
 -10   4   6         37.77         53.85         2.04 o                         
  -9   4   6         21.97         17.22         1.10 o                         
  -8   4   6        222.56        199.52         2.45 o                         
  -7   4   6        584.92        653.69         4.08 o                         
  -6   4   6         11.03         15.48         0.80 o                         
  -5   4   6         74.93         86.47         1.31 o                         
  -4   4   6       1231.58       1240.47         7.36 o                         
  -3   4   6          3.95         12.17         0.77 o                         
  -2   4   6         21.52         16.33         0.84 o                         
  -1   4   6          0.65         -0.10         0.39 o                         
   0   4   6          5.95          4.01         0.47 o                         
   1   4   6       1448.42       1505.68         7.60 o                         
   2   4   6         98.07        101.39         1.36 o                         
   3   4   6         21.88         15.06         0.89 o                         
   4   4   6         83.34         74.09         1.38 o                         
   5   4   6        156.03        185.83         2.26 o                         
   6   4   6        109.89        130.04         2.07 o                         
   7   4   6         71.19         77.02         2.04 o                         
   8   4   6         61.91         50.59         1.89 o                         
   9   4   6         62.29         59.32         2.62 o                         
  10   4   6        183.06        184.25         4.29 o                         
  11   4   6          3.58          3.65         1.82 o                         
  12   4   6          0.01          1.70         3.58 o                         
  13   4   6         32.82         40.23         3.43 o                         
 -15   5   6          9.48         10.95         2.32 o                         
 -14   5   6         84.92         94.94         4.22 o                         
 -13   5   6        121.62        116.05         5.54 o                         
 -12   5   6         85.82         89.74         4.15 o                         
 -11   5   6        145.40        155.64         4.49 o                         
 -10   5   6          4.07          4.95         1.45 o                         
  -9   5   6         33.14         25.58         1.88 o                         
  -8   5   6          7.68          6.13         0.78 o                         
  -7   5   6        402.51        380.97         3.12 o                         
  -6   5   6        343.14        388.72         3.33 o                         
  -5   5   6        882.72        892.70         5.40 o                         
  -4   5   6        444.65        412.67         4.11 o                         
  -3   5   6        918.32        978.77         6.49 o                         
  -2   5   6        440.88        460.11         4.20 o                         
  -1   5   6        300.71        293.34         2.66 o                         
   0   5   6         12.11          7.94         0.66 o                         
   1   5   6        465.47        500.92         3.44 o                         
   2   5   6          6.75         11.80         0.72 o                         
   3   5   6         23.93         19.81         0.88 o                         
   4   5   6          8.08          8.72         0.81 o                         
   5   5   6         86.57         82.65         1.73 o                         
   6   5   6         74.27         70.38         2.11 o                         
   7   5   6         17.03         14.95         1.32 o                         
   8   5   6         44.17         40.43         2.22 o                         
   9   5   6        165.69        168.31         3.79 o                         
  10   5   6         21.64         22.59         2.32 o                         
  11   5   6         14.89         14.69         2.38 o                         
  12   5   6          4.92          2.54         2.40 o                         
  13   5   6         24.65         30.31         3.35 o                         
 -14   6   6         12.72         14.31         2.46 o                         
 -13   6   6        124.04        109.74         4.25 o                         
 -12   6   6         19.09         18.48         2.32 o                         
 -11   6   6         10.29         12.20         2.34 o                         
 -10   6   6         26.57         26.07         1.62 o                         
  -9   6   6       1084.56       1090.23         9.26 o                         
  -8   6   6         71.17         71.26         2.23 o                         
  -7   6   6         46.86         42.69         1.64 o                         
  -6   6   6          0.12          0.45         0.87 o                         
  -5   6   6         88.16         95.69         1.96 o                         
  -4   6   6        273.66        254.13         3.15 o                         
  -3   6   6        199.57        211.75         2.54 o                         
  -2   6   6        141.03        159.51         2.49 o                         
  -1   6   6        213.85        212.79         2.14 o                         
   0   6   6        264.65        263.75         2.72 o                         
   1   6   6         27.73         36.77         1.12 o                         
   2   6   6        430.32        428.60         3.33 o                         
   3   6   6          0.14         -0.12         0.68 o                         
   4   6   6         25.35         21.49         0.99 o                         
   5   6   6         10.67         10.12         1.12 o                         
   6   6   6        104.37         97.99         2.44 o                         
   7   6   6         37.87         40.87         2.19 o                         
   8   6   6          8.05          9.53         2.02 o                         
   9   6   6         21.17         23.55         2.38 o                         
  10   6   6        246.84        242.05         5.48 o                         
  11   6   6          9.10         10.93         3.33 o                         
  12   6   6         60.50         59.87         3.48 o                         
 -13   7   6         40.51         41.50         3.15 o                         
 -12   7   6         12.31          9.04         2.02 o                         
 -11   7   6        133.62        118.05         2.79 o                         
 -10   7   6        174.48        172.01         4.87 o                         
  -9   7   6        374.59        376.29         4.89 o                         
  -8   7   6         29.88         29.17         1.81 o                         
  -7   7   6        337.16        315.13         5.51 o                         
  -6   7   6        148.02        141.18         2.63 o                         
  -5   7   6        179.05        193.31         3.32 o                         
  -4   7   6         73.30         75.86         2.18 o                         
  -3   7   6         37.69         34.50         1.51 o                         
  -2   7   6        136.89        151.99         2.32 o                         
  -1   7   6         51.10         51.53         1.73 o                         
   0   7   6        393.22        377.30         3.97 o                         
   1   7   6          7.74          5.16         0.76 o                         
   2   7   6          2.48          5.47         0.78 o                         
   3   7   6          3.76          2.31         0.76 o                         
   4   7   6          4.27          2.72         0.94 o                         
   5   7   6          0.21         -0.43         1.01 o                         
   6   7   6         44.82         32.59         1.90 o                         
   7   7   6         10.82          6.65         1.82 o                         
   8   7   6          2.09         -0.98         1.69 o                         
   9   7   6          6.07          5.40         1.97 o                         
  10   7   6        103.38        116.43         7.71 o                         
  11   7   6         14.71         25.42         2.68 o                         
 -12   8   6         15.49         18.45         2.61 o                         
 -11   8   6          3.92          2.19         1.30 o                         
 -10   8   6         81.60         86.87         3.10 o                         
  -9   8   6        135.47        130.89         4.72 o                         
  -8   8   6          1.16          0.51         1.29 o                         
  -7   8   6        160.21        153.44         3.54 o                         
  -6   8   6         13.45         12.99         1.50 o                         
  -5   8   6         29.44         37.85         2.49 o                         
  -4   8   6        293.23        290.67         4.20 o                         
  -3   8   6        120.12        128.97         2.79 o                         
  -2   8   6         51.50         52.84         1.95 o                         
  -1   8   6         40.30         32.25         1.52 o                         
   0   8   6        354.66        371.64         3.97 o                         
   1   8   6        212.10        201.28         2.68 o                         
   2   8   6        117.17        112.32         2.45 o                         
   3   8   6         41.93         46.44         2.04 o                         
   4   8   6          0.06          0.46         1.22 o                         
   5   8   6         21.61         20.16         1.68 o                         
   6   8   6        203.87        194.15         4.16 o                         
   7   8   6          2.65          1.78         1.82 o                         
   8   8   6        114.30        130.85         4.47 o                         
   9   8   6          8.31         11.40         2.32 o                         
  10   8   6          4.64          3.43         2.29 o                         
 -11   9   6          1.81          2.71         1.53 o                         
 -10   9   6         20.93         23.04         2.04 o                         
  -9   9   6         17.44         14.35         1.69 o                         
  -8   9   6        159.78        165.36         3.70 o                         
  -7   9   6        737.56        776.24        10.54 o                         
  -6   9   6          3.07          4.52         1.68 o                         
  -5   9   6         36.89         29.94         2.41 o                         
  -4   9   6        276.02        250.72         4.15 o                         
  -3   9   6        176.00        180.84         3.63 o                         
  -2   9   6         78.41         63.10         2.38 o                         
  -1   9   6          2.04          1.09         1.29 o                         
   0   9   6        185.76        175.61         3.73 o                         
   1   9   6        509.13        514.65         6.37 o                         
   2   9   6        121.89        104.32         4.38 o                         
   3   9   6         49.40         44.28         2.73 o                         
   4   9   6          1.45          1.59         1.55 o                         
   5   9   6          0.19         -1.68         1.72 o                         
   6   9   6         45.21         36.61         2.71 o                         
   7   9   6         11.89         12.29         2.46 o                         
   8   9   6         16.60         15.33         2.41 o                         
   9   9   6         14.95         16.49         3.07 o                         
  -9  10   6          1.33          1.94         1.60 o                         
  -8  10   6        108.51        121.68         4.01 o                         
  -7  10   6        105.50         96.34         3.19 o                         
  -6  10   6         16.89         16.89         1.83 o                         
  -5  10   6          0.52          0.27         1.59 o                         
  -4  10   6         12.59         15.66         2.32 o                         
  -3  10   6         37.41         41.62         2.42 o                         
  -2  10   6         20.68         24.12         2.16 o                         
  -1  10   6          0.09          2.13         1.58 o                         
   0  10   6          0.14          1.97         1.58 o                         
   1  10   6        199.69        202.74         6.85 o                         
   2  10   6         41.12         40.25         3.96 o                         
   3  10   6          1.40          5.57         2.90 o                         
   4  10   6          0.50          2.05         2.90 o                         
   5  10   6         18.06         19.76         3.73 o                         
   6  10   6         40.27         55.54         4.12 o                         
   7  10   6         11.03          8.33         2.32 o                         
  -7  11   6        115.64        127.51         4.17 o                         
  -6  11   6         24.96         21.03         2.21 o                         
  -5  11   6        150.01        140.98         8.26 o                         
  -4  11   6          5.74          7.54         2.32 o                         
  -3  11   6          8.73          3.90         2.08 o                         
  -2  11   6          0.49          1.82         1.62 o                         
  -1  11   6         54.63         54.54         2.89 o                         
   0  11   6        177.10        165.52        10.66 o                         
   1  11   6          0.11          3.72         2.37 o                         
   2  11   6         17.80         12.80         3.32 o                         
   3  11   6        142.28        158.09        12.61 o                         
   4  11   6         42.57         34.70         5.57 o                         
   5  11   6         41.81         38.35         9.68 o                         
  -3  12   6          1.11          4.05         2.41 o                         
  -2  12   6         26.50         25.08         3.05 o                         
  -1  12   6          0.50         -2.13         2.19 o                         
   0  12   6          0.50          3.40         2.93 o                         
   1  12   6         23.27         26.14         4.09 o                         
 -16   1   7          0.01          1.39         1.64 o                         
 -15   1   7         11.45         17.63         1.89 o                         
 -14   1   7        169.44        161.21         3.66 o                         
 -13   1   7        216.99        215.75         3.95 o                         
 -12   1   7        342.21        345.08         3.86 o                         
 -11   1   7         40.59         46.47         1.62 o                         
 -10   1   7        308.90        287.88         2.98 o                         
  -9   1   7         72.72         61.73         1.49 o                         
  -8   1   7        201.49        216.64         2.14 o                         
  -7   1   7        250.71        294.96         2.65 o                         
  -6   1   7        174.80        168.20         2.05 o                         
  -5   1   7        938.48       1051.07         5.68 o                         
  -4   1   7        128.97        136.13         1.50 o                         
  -3   1   7        797.07        786.05         4.20 o                         
  -2   1   7       1114.27       1198.18         5.35 o                         
  -1   1   7       6987.46       7603.69        29.57 o                         
   0   1   7       1812.73       1943.50         9.81 o                         
   1   1   7        126.97        141.15         1.59 o                         
   2   1   7        272.10        313.78         2.43 o                         
   3   1   7         64.45         59.15         1.15 o                         
   4   1   7         83.33         77.81         1.29 o                         
   5   1   7          0.03          0.59         0.60 o                         
   6   1   7          0.16         -0.60         0.60 o                         
   7   1   7         72.19         82.51         1.75 o                         
   8   1   7         51.97         50.25         1.87 o                         
   9   1   7        224.67        234.94         3.98 o                         
  10   1   7         12.24         11.82         1.89 o                         
  11   1   7          7.62          4.58         2.13 o                         
  12   1   7        265.75        262.15         8.50 o                         
  13   1   7         55.29         47.52         4.98 o                         
 -16   2   7         55.37         57.70         3.42 o                         
 -15   2   7         23.41         21.85         2.33 o                         
 -14   2   7        536.65        575.57         7.74 o                         
 -13   2   7         93.78         84.18         2.86 o                         
 -12   2   7        181.35        201.19         3.70 o                         
 -11   2   7         49.08         49.46         1.75 o                         
 -10   2   7        886.23        904.38         6.49 o                         
  -9   2   7         58.59         61.16         1.52 o                         
  -8   2   7        769.86        779.86         4.80 o                         
  -7   2   7        946.31        957.54         5.25 o                         
  -6   2   7          0.37          0.53         0.51 o                         
  -5   2   7        315.95        285.28         2.10 o                         
  -4   2   7        206.73        208.64         1.64 o                         
  -3   2   7         66.15        102.13         1.07 o                         
  -2   2   7       2187.15       2372.20        10.64 o                         
  -1   2   7        178.35        171.49         1.63 o                         
   0   2   7         37.40         36.70         0.97 o                         
   1   2   7          1.16          2.40         0.48 o                         
   2   2   7       1740.98       1835.44         8.38 o                         
   3   2   7        205.01        203.08         2.10 o                         
   4   2   7        137.13        123.64         1.42 o                         
   5   2   7         80.27         72.69         1.33 o                         
   6   2   7          5.84          5.44         0.75 o                         
   7   2   7          3.19          2.79         0.76 o                         
   8   2   7         19.22         19.56         1.23 o                         
   9   2   7        115.89        113.32         3.52 o                         
  10   2   7        350.20        342.97         5.89 o                         
  11   2   7         52.42         52.01         2.84 o                         
  12   2   7          4.25          2.44         2.32 o                         
  13   2   7         49.60         36.61         4.34 o                         
 -15   3   7        185.65        188.71         4.60 o                         
 -14   3   7        140.67        141.38         4.01 o                         
 -13   3   7         24.66         20.61         1.96 o                         
 -12   3   7          4.43          4.21         1.37 o                         
 -11   3   7        258.38        254.05         3.97 o                         
 -10   3   7        587.28        572.40         5.10 o                         
  -9   3   7          7.71          6.32         0.76 o                         
  -8   3   7          0.61          1.37         0.61 o                         
  -7   3   7         73.84         84.20         1.47 o                         
  -6   3   7        570.55        552.49         3.32 o                         
  -5   3   7         32.73         29.62         1.02 o                         
  -4   3   7        519.23        522.28         3.54 o                         
  -3   3   7         47.94         44.97         1.00 o                         
  -2   3   7       1987.74       2109.87        11.25 o                         
  -1   3   7        149.30        173.45         1.71 o                         
   0   3   7        964.18       1108.96         6.13 o                         
   1   3   7        869.47        925.99         5.48 o                         
   2   3   7       1052.91       1103.14         6.28 o                         
   3   3   7         52.94         53.04         1.20 o                         
   4   3   7        310.31        292.14         2.69 o                         
   5   3   7         51.18         44.97         1.32 o                         
   6   3   7        147.12        143.40         2.16 o                         
   7   3   7        116.95        115.33         2.16 o                         
   8   3   7         64.16         63.48         2.40 o                         
   9   3   7         52.88         45.83         2.33 o                         
  10   3   7          2.53          3.55         1.72 o                         
  11   3   7          5.73          3.30         1.78 o                         
  12   3   7          5.23          2.44         1.89 o                         
  13   3   7         14.69         12.11         3.51 o                         
 -15   4   7        244.77        267.89         5.39 o                         
 -14   4   7         11.84         12.72         1.96 o                         
 -13   4   7          4.55          2.35         1.62 o                         
 -12   4   7          5.82          2.18         1.40 o                         
 -11   4   7        162.85        160.48         3.75 o                         
 -10   4   7        252.77        245.31         3.58 o                         
  -9   4   7        140.15        145.93         2.35 o                         
  -8   4   7       1683.66       1756.51        10.10 o                         
  -7   4   7         72.97         73.05         2.33 o                         
  -6   4   7        246.35        233.48         2.54 o                         
  -5   4   7        407.17        384.69         3.16 o                         
  -4   4   7        151.33        138.82         2.03 o                         
  -3   4   7         17.04          6.53         0.78 o                         
  -2   4   7       1363.25       1462.71         8.42 o                         
  -1   4   7        183.89        154.73         1.47 o                         
   0   4   7       2193.29       2287.96        10.94 o                         
   1   4   7        560.18        567.49         6.20 o                         
   2   4   7        205.39        223.51         2.27 o                         
   3   4   7         95.35        103.09         1.66 o                         
   4   4   7       1263.18       1327.85         7.89 o                         
   5   4   7        172.54        171.51         2.86 o                         
   6   4   7         99.03         87.14         1.89 o                         
   7   4   7          5.93          2.90         1.22 o                         
   8   4   7         44.06         39.75         2.74 o                         
   9   4   7          2.83          0.59         1.49 o                         
  10   4   7          0.67          0.70         1.59 o                         
  11   4   7         19.15         17.02         2.24 o                         
  12   4   7         29.05         17.48         2.67 o                         
  13   4   7         15.13         12.98         3.51 o                         
 -14   5   7         45.42         43.73         3.10 o                         
 -13   5   7         32.71         31.58         2.68 o                         
 -12   5   7        123.95        110.68         4.03 o                         
 -11   5   7         18.06         12.56         1.86 o                         
 -10   5   7         87.92         84.79         3.04 o                         
  -9   5   7        294.82        300.78         4.81 o                         
  -8   5   7         98.75         92.90         3.11 o                         
  -7   5   7        102.65         98.15         1.85 o                         
  -6   5   7         50.24         42.21         1.12 o                         
  -5   5   7        217.46        220.02         2.65 o                         
  -4   5   7        198.34        193.36         2.46 o                         
  -3   5   7         87.81         82.36         1.95 o                         
  -2   5   7          4.89          3.55         0.77 o                         
  -1   5   7        243.74        241.88         2.53 o                         
   0   5   7         13.89         12.30         0.71 o                         
   1   5   7        851.46        870.30         5.24 o                         
   2   5   7        219.86        208.41         2.21 o                         
   3   5   7        343.54        321.27         3.15 o                         
   4   5   7       1055.21       1116.18         7.02 o                         
   5   5   7        257.32        228.42         2.78 o                         
   6   5   7          0.15          1.48         1.17 o                         
   7   5   7         29.50         30.50         1.81 o                         
   8   5   7          2.13          0.83         1.85 o                         
   9   5   7        100.01         95.93         3.22 o                         
  10   5   7         57.29         47.15         2.89 o                         
  11   5   7         87.08         95.87         4.01 o                         
  12   5   7          5.31          1.59         3.83 o                         
 -14   6   7          0.11          2.76         2.08 o                         
 -13   6   7         50.55         51.71         3.27 o                         
 -12   6   7         38.59         43.57         3.00 o                         
 -11   6   7         48.37         48.04         3.63 o                         
 -10   6   7        111.36        100.64         4.19 o                         
  -9   6   7          8.62         10.29         1.36 o                         
  -8   6   7        186.12        158.66         2.75 o                         
  -7   6   7          0.03          0.23         0.81 o                         
  -6   6   7        600.41        622.09         5.05 o                         
  -5   6   7        110.09        126.90         2.69 o                         
  -4   6   7        482.75        514.84         4.38 o                         
  -3   6   7        148.20        159.99         2.37 o                         
  -2   6   7         52.83         44.22         1.45 o                         
  -1   6   7        325.94        323.30         2.99 o                         
   0   6   7        422.23        405.90         3.15 o                         
   1   6   7         84.02         75.93         2.23 o                         
   2   6   7        828.00        846.01         5.33 o                         
   3   6   7        491.70        503.40         3.83 o                         
   4   6   7        282.79        243.74         2.76 o                         
   5   6   7         11.70          8.63         1.34 o                         
   6   6   7         18.82         11.40         1.42 o                         
   7   6   7        561.04        559.19         6.76 o                         
   8   6   7          7.82          6.05         1.94 o                         
   9   6   7          0.58          0.04         1.82 o                         
  10   6   7          7.47          5.80         1.97 o                         
  11   6   7         24.84         30.33         2.78 o                         
 -13   7   7         30.32         28.55         4.23 o                         
 -12   7   7         39.17         34.90         2.65 o                         
 -11   7   7         12.54          9.16         1.93 o                         
 -10   7   7          2.66          2.14         1.27 o                         
  -9   7   7          4.91          5.75         1.21 o                         
  -8   7   7        204.49        191.75         3.35 o                         
  -7   7   7          0.18          1.01         1.42 o                         
  -6   7   7        312.28        329.81         3.92 o                         
  -5   7   7        183.45        176.10         3.12 o                         
  -4   7   7         23.14         20.42         1.48 o                         
  -3   7   7         71.53         65.85         2.12 o                         
  -2   7   7        436.66        436.77         4.28 o                         
  -1   7   7         58.34         60.18         1.66 o                         
   0   7   7        182.13        182.49         2.50 o                         
   1   7   7        630.45        654.96         5.22 o                         
   2   7   7          7.84         12.59         1.13 o                         
   3   7   7       1492.75       1535.08        10.27 o                         
   4   7   7         15.91         15.12         1.55 o                         
   5   7   7        358.96        351.87         5.38 o                         
   6   7   7        110.14        106.55         3.38 o                         
   7   7   7        131.06        121.30         4.57 o                         
   8   7   7          0.56          2.82         1.82 o                         
   9   7   7         26.71         32.86         2.85 o                         
  10   7   7         30.64         31.13         2.83 o                         
  11   7   7         55.05         46.70         3.91 o                         
 -12   8   7          2.64          1.84         1.98 o                         
 -11   8   7          0.52         -0.52         1.54 o                         
 -10   8   7        224.19        232.16         4.02 o                         
  -9   8   7          6.92          5.03         1.42 o                         
  -8   8   7        128.26        120.70         3.00 o                         
  -7   8   7         62.94         59.01         2.70 o                         
  -6   8   7        268.36        266.15         4.89 o                         
  -5   8   7         44.88         33.72         1.96 o                         
  -4   8   7          2.94          0.41         1.16 o                         
  -3   8   7        738.41        764.57         6.90 o                         
  -2   8   7         15.99         14.99         1.37 o                         
  -1   8   7        109.86         94.19         2.59 o                         
   0   8   7         63.39         46.80         2.14 o                         
   1   8   7          0.16         -0.08         0.99 o                         
   2   8   7         11.58          8.47         1.36 o                         
   3   8   7         77.80         71.63         3.77 o                         
   4   8   7          0.16          2.40         1.79 o                         
   5   8   7        592.26        618.36         8.56 o                         
   6   8   7         79.85         86.33         3.66 o                         
   7   8   7          6.51          8.73         2.08 o                         
   8   8   7          7.76          9.79         2.26 o                         
   9   8   7        295.20        339.05         6.89 o                         
  10   8   7         24.75         16.55         3.05 o                         
 -11   9   7          0.11          1.71         2.05 o                         
 -10   9   7         75.35         72.99         2.97 o                         
  -9   9   7          8.45          9.30         1.66 o                         
  -8   9   7         18.51         19.05         1.80 o                         
  -7   9   7         55.52         47.44         2.27 o                         
  -6   9   7         18.85         15.76         1.72 o                         
  -5   9   7        136.37        138.11         3.90 o                         
  -4   9   7         16.06         18.31         1.75 o                         
  -3   9   7          3.43          4.07         1.40 o                         
  -2   9   7          0.54         -0.44         1.12 o                         
  -1   9   7          8.92         12.21         1.75 o                         
   0   9   7         88.71         92.30         3.38 o                         
   1   9   7          2.01         -0.48         1.51 o                         
   2   9   7          3.32          0.68         2.67 o                         
   3   9   7        222.41        192.15         9.09 o                         
   4   9   7         16.45         17.54         2.75 o                         
   5   9   7        108.39         91.05         4.46 o                         
   6   9   7        125.42        119.76         5.06 o                         
   7   9   7         32.69         42.56         3.49 o                         
   8   9   7         85.09        106.23         5.28 o                         
  -9  10   7          8.55          6.09         1.75 o                         
  -8  10   7        186.78        191.54         4.13 o                         
  -7  10   7         19.54         19.88         1.96 o                         
  -6  10   7        172.74        150.72         3.66 o                         
  -5  10   7        217.32        229.62         4.89 o                         
  -4  10   7         46.76         37.65         3.90 o                         
  -3  10   7        284.94        303.86         5.32 o                         
  -2  10   7         69.63         56.44         3.27 o                         
  -1  10   7        637.90        678.23         8.85 o                         
   0  10   7         13.79         12.18         2.08 o                         
   1  10   7         39.59         39.34         4.15 o                         
   2  10   7          0.93          1.76         3.52 o                         
   3  10   7         32.79         29.74         5.28 o                         
   4  10   7        327.92        370.33        28.46 o                         
   5  10   7          9.78         10.63         3.81 o                         
   6  10   7         12.46         14.20         4.69 o                         
  -6  11   7         46.49         50.93         2.92 o                         
  -5  11   7          4.55          5.83         2.19 o                         
  -4  11   7          7.06          3.86         2.08 o                         
  -3  11   7         10.70          9.65         2.20 o                         
  -2  11   7         11.34         12.11         1.97 o                         
  -1  11   7          9.04         11.09         2.17 o                         
   0  11   7        115.31        128.38        11.15 o                         
   1  11   7         15.12         19.43         3.73 o                         
   2  11   7          7.48          7.92         3.32 o                         
   3  11   7        106.89         98.20         6.42 o                         
   4  11   7         47.99         58.71         4.98 o                         
 -16   0   8        149.58        159.88         9.68 o                         
 -15   0   8          7.77          7.04         2.37 o                         
 -14   0   8         83.90         84.44         4.17 o                         
 -13   0   8        180.96        195.64         5.08 o                         
 -12   0   8        733.94        754.52         9.16 o                         
 -11   0   8        360.67        391.18         6.01 o                         
 -10   0   8       1162.36       1168.70        11.88 o                         
  -9   0   8         77.61         87.84         2.41 o                         
  -8   0   8         41.50         47.81         1.98 o                         
  -7   0   8       1137.62       1185.19         9.33 o                         
  -6   0   8        291.18        267.15         3.40 o                         
  -5   0   8        582.39        647.27         6.22 o                         
  -4   0   8      12256.09      13514.60        90.42 o                         
  -3   0   8          1.57          5.36         0.77 o                         
  -2   0   8        982.79       1216.03         7.50 o                         
  -1   0   8          2.13          2.22         0.49 o                         
   0   0   8         71.44         48.86         1.31 o                         
   1   0   8         12.34         10.11         1.04 o                         
   2   0   8       3366.13       3516.80        23.14 o                         
   3   0   8         80.13         67.96         2.22 o                         
   4   0   8        987.41        968.14         8.65 o                         
   5   0   8         58.88         56.65         3.30 o                         
   6   0   8        611.26        629.51         7.37 o                         
   7   0   8          8.65          6.04         1.48 o                         
   8   0   8        276.57        301.40        10.56 o                         
   9   0   8         16.17         12.54         2.67 o                         
  10   0   8        187.27        184.62         7.43 o                         
  11   0   8         12.97          6.45         4.69 o                         
  12   0   8         62.86         43.42         5.87 o                         
  13   0   8        128.43        117.34         8.80 o                         
 -15   1   8         41.41         38.53         2.51 o                         
 -14   1   8        770.85        811.06         8.29 o                         
 -13   1   8         81.95         78.32         2.73 o                         
 -12   1   8       1081.68       1097.87         9.67 o                         
 -11   1   8        783.28        833.80         7.15 o                         
 -10   1   8        800.58        821.31         6.12 o                         
  -9   1   8        316.42        325.84         2.92 o                         
  -8   1   8         14.01         13.36         0.88 o                         
  -7   1   8        150.72        145.58         1.85 o                         
  -6   1   8        235.77        248.30         2.19 o                         
  -5   1   8         11.50         15.94         0.77 o                         
  -4   1   8        161.15        187.24         1.91 o                         
  -3   1   8       1155.47       1269.45         6.52 o                         
  -2   1   8          5.62          3.38         0.38 o                         
  -1   1   8        137.20        161.12         1.37 o                         
   0   1   8         20.72         19.99         0.73 o                         
   1   1   8       1730.78       1732.42         9.10 o                         
   2   1   8         28.76         34.46         1.70 o                         
   3   1   8        455.93        420.66         3.11 o                         
   4   1   8        144.74        157.12         1.87 o                         
   5   1   8         82.30         74.70         1.64 o                         
   6   1   8         84.01         71.92         2.44 o                         
   7   1   8          5.69          3.68         1.03 o                         
   8   1   8          0.02          0.19         1.28 o                         
   9   1   8         21.87         20.55         2.19 o                         
  10   1   8         81.33         76.75         4.17 o                         
  11   1   8         26.01         22.59         3.73 o                         
  12   1   8          2.76          3.60         3.23 o                         
  13   1   8          5.32          3.52         3.32 o                         
 -15   2   8        150.70        142.69         4.13 o                         
 -14   2   8          0.86          4.30         1.75 o                         
 -13   2   8        109.36        126.28         4.44 o                         
 -12   2   8       1167.69       1258.38        10.69 o                         
 -11   2   8        488.73        478.42         4.72 o                         
 -10   2   8        416.68        426.25         4.31 o                         
  -9   2   8         33.56         25.40         1.10 o                         
  -8   2   8         39.32         29.39         1.12 o                         
  -7   2   8          6.28          9.98         0.69 o                         
  -6   2   8       1017.92       1085.65         5.57 o                         
  -5   2   8        195.49        210.76         2.10 o                         
  -4   2   8        456.29        464.06         2.96 o                         
  -3   2   8         53.08         59.22         0.88 o                         
  -2   2   8       4989.11       5617.75        23.94 o                         
  -1   2   8          0.77          0.27         0.45 o                         
   0   2   8       2785.11       2868.78        14.12 o                         
   1   2   8         38.03         52.56         1.13 o                         
   2   2   8        305.46        312.28         2.34 o                         
   3   2   8         23.26         26.09         1.05 o                         
   4   2   8        332.28        351.30         3.36 o                         
   5   2   8        522.58        520.54         4.28 o                         
   6   2   8        161.52        171.76         2.65 o                         
   7   2   8        218.83        228.08         3.28 o                         
   8   2   8        128.18        132.83         3.26 o                         
   9   2   8         68.50         68.83         3.10 o                         
  10   2   8         34.89         24.03         4.15 o                         
  11   2   8          0.02         -1.56         2.03 o                         
  12   2   8        123.37        124.12         6.22 o                         
  13   2   8         11.61          3.81         3.32 o                         
 -15   3   8          1.68          0.87         1.77 o                         
 -14   3   8         80.00         67.33         3.01 o                         
 -13   3   8          0.28          2.71         1.55 o                         
 -12   3   8        109.86        114.63         3.12 o                         
 -11   3   8         22.48         18.73         1.57 o                         
 -10   3   8         44.88         40.81         1.83 o                         
  -9   3   8       2894.92       2940.57        14.42 o                         
  -8   3   8         84.12         75.83         1.86 o                         
  -7   3   8        806.30        796.10         4.68 o                         
  -6   3   8         56.91         45.95         1.23 o                         
  -5   3   8       1502.24       1597.37         8.74 o                         
  -4   3   8        147.28        151.63         2.00 o                         
  -3   3   8        933.81        987.13         6.05 o                         
  -2   3   8        541.40        553.23         3.47 o                         
  -1   3   8        195.81        210.68         1.84 o                         
   0   3   8          8.33          1.37         0.51 o                         
   1   3   8        451.31        454.69         3.26 o                         
   2   3   8        361.34        396.81         3.18 o                         
   3   3   8        351.16        351.90         3.39 o                         
   4   3   8         14.11          7.95         0.90 o                         
   5   3   8         67.15         65.02         1.88 o                         
   6   3   8        295.89        294.77         3.56 o                         
   7   3   8         43.77         44.68         1.87 o                         
   8   3   8          0.01         -1.28         1.28 o                         
   9   3   8          1.89          0.03         1.39 o                         
  10   3   8          1.20         -0.65         1.82 o                         
  11   3   8          9.71          4.00         2.47 o                         
  12   3   8         27.35         17.33         2.92 o                         
 -15   4   8          3.88          3.76         1.83 o                         
 -14   4   8        260.24        307.77         6.36 o                         
 -13   4   8         12.71         11.38         1.79 o                         
 -12   4   8          1.57          2.65         1.55 o                         
 -11   4   8         31.73         24.23         1.98 o                         
 -10   4   8        153.55        131.85         2.74 o                         
  -9   4   8       1260.97       1294.46         8.47 o                         
  -8   4   8         99.52         89.16         1.81 o                         
  -7   4   8        774.79        806.53         5.66 o                         
  -6   4   8         86.59         80.54         1.76 o                         
  -5   4   8        650.04        623.74         4.86 o                         
  -4   4   8        176.91        182.14         2.40 o                         
  -3   4   8         71.31         84.50         1.77 o                         
  -2   4   8         72.46         85.81         1.66 o                         
  -1   4   8         14.70         13.88         0.91 o                         
   0   4   8        548.01        594.29         4.28 o                         
   1   4   8        279.96        291.43         2.62 o                         
   2   4   8        504.57        514.95         3.80 o                         
   3   4   8        822.43        828.16         5.99 o                         
   4   4   8        162.69        176.13         2.80 o                         
   5   4   8         12.76         15.15         1.21 o                         
   6   4   8         52.60         36.11         1.97 o                         
   7   4   8        703.11        638.45         6.70 o                         
   8   4   8        173.25        174.70         5.59 o                         
   9   4   8         77.43         73.31         3.00 o                         
  10   4   8          7.82          5.31         1.70 o                         
  11   4   8          3.63          2.90         2.24 o                         
  12   4   8          8.55         10.15         3.51 o                         
 -14   5   8          4.63          7.96         2.24 o                         
 -13   5   8         72.09         73.29         5.17 o                         
 -12   5   8         74.68         72.26         7.62 o                         
 -11   5   8        299.07        317.72         6.25 o                         
 -10   5   8         16.30         18.17         1.86 o                         
  -9   5   8         37.92         35.08         2.17 o                         
  -8   5   8         46.91         47.33         1.92 o                         
  -7   5   8       3489.35       3608.97        18.94 o                         
  -6   5   8         12.73          7.77         0.88 o                         
  -5   5   8          1.08          2.27         0.87 o                         
  -4   5   8        221.64        243.95         2.86 o                         
  -3   5   8        474.36        506.38         4.51 o                         
  -2   5   8         41.91         38.68         1.40 o                         
  -1   5   8        724.95        764.90         5.33 o                         
   0   5   8          8.21          8.07         0.68 o                         
   1   5   8         44.62         42.36         1.26 o                         
   2   5   8          0.04         -0.07         0.68 o                         
   3   5   8        185.66        191.43         2.65 o                         
   4   5   8         36.66         36.06         1.35 o                         
   5   5   8        183.04        194.76         3.16 o                         
   6   5   8         73.71         71.76         2.48 o                         
   7   5   8        197.77        193.56         3.98 o                         
   8   5   8          4.61          1.96         1.57 o                         
   9   5   8          0.76         -0.41         1.49 o                         
  10   5   8          7.19          7.00         1.99 o                         
  11   5   8         64.72         79.16         4.49 o                         
 -13   6   8        102.45        106.64         4.39 o                         
 -12   6   8         21.49         19.76         2.38 o                         
 -11   6   8        202.54        199.08         4.55 o                         
 -10   6   8        383.73        377.20         7.80 o                         
  -9   6   8        414.76        422.55         6.06 o                         
  -8   6   8        139.16        130.97         3.45 o                         
  -7   6   8         74.58         76.19         2.18 o                         
  -6   6   8         23.94         24.55         1.26 o                         
  -5   6   8        246.36        251.44         4.52 o                         
  -4   6   8        514.89        518.07         4.53 o                         
  -3   6   8        604.25        584.24         5.58 o                         
  -2   6   8        227.80        222.02         2.92 o                         
  -1   6   8         66.65         64.55         2.02 o                         
   0   6   8        390.37        380.27         4.12 o                         
   1   6   8        174.40        185.01         2.87 o                         
   2   6   8          0.91         -0.66         0.93 o                         
   3   6   8        971.77        948.09         7.68 o                         
   4   6   8        200.65        183.08         3.00 o                         
   5   6   8        351.44        322.88         5.90 o                         
   6   6   8          1.68          0.85         1.23 o                         
   7   6   8         31.18         21.79         2.05 o                         
   8   6   8         17.77         19.32         2.32 o                         
   9   6   8         28.81         27.45         2.68 o                         
  10   6   8          0.34          1.11         2.02 o                         
  11   6   8         14.26         18.16         2.62 o                         
 -13   7   8          0.22          9.39         4.69 o                         
 -12   7   8          0.62          1.07         1.81 o                         
 -11   7   8         89.67         95.12         3.86 o                         
 -10   7   8        273.40        297.03         5.50 o                         
  -9   7   8        136.74        126.24         3.71 o                         
  -8   7   8         59.93         49.70         1.99 o                         
  -7   7   8          6.97          6.83         1.18 o                         
  -6   7   8        196.98        192.55         2.88 o                         
  -5   7   8        354.68        363.95         4.38 o                         
  -4   7   8        284.23        282.19         3.85 o                         
  -3   7   8         83.14         74.15         2.59 o                         
  -2   7   8         36.36         34.38         1.59 o                         
  -1   7   8         70.47         58.89         1.95 o                         
   0   7   8        930.82        923.55        12.36 o                         
   1   7   8        344.81        305.01         4.88 o                         
   2   7   8        266.85        273.12         4.40 o                         
   3   7   8          1.58          0.33         1.24 o                         
   4   7   8        152.10        158.01         4.15 o                         
   5   7   8          5.45          4.59         2.20 o                         
   6   7   8          7.94          0.67         1.90 o                         
   7   7   8          8.15          5.13         2.52 o                         
   8   7   8          9.67         14.46         2.67 o                         
   9   7   8         61.34         75.54         4.28 o                         
  10   7   8        106.00        135.75         5.53 o                         
 -11   8   8          0.16          3.30         1.93 o                         
 -10   8   8        337.50        345.77         6.88 o                         
  -9   8   8         25.66         26.86         1.69 o                         
  -8   8   8         90.65         90.13         2.80 o                         
  -7   8   8         56.77         47.06         2.17 o                         
  -6   8   8          3.37          2.64         1.29 o                         
  -5   8   8        144.06        123.87         2.90 o                         
  -4   8   8          1.33          0.96         1.22 o                         
  -3   8   8        724.32        744.53         7.56 o                         
  -2   8   8        295.74        274.15         3.88 o                         
  -1   8   8         46.79         51.02         2.13 o                         
   0   8   8        451.86        454.94         5.89 o                         
   1   8   8        370.88        338.39         4.92 o                         
   2   8   8        360.02        353.24         5.80 o                         
   3   8   8         19.66         18.36         2.47 o                         
   4   8   8         10.14          8.16         2.20 o                         
   5   8   8          5.11          4.24         2.03 o                         
   6   8   8          1.87          0.91         2.03 o                         
   7   8   8         43.69         36.57         3.92 o                         
   8   8   8         14.58         17.86         2.89 o                         
   9   8   8          0.80         -0.26         2.71 o                         
 -10   9   8          6.78          4.69         1.51 o                         
  -9   9   8          0.00          0.58         1.40 o                         
  -8   9   8         15.98         16.17         2.14 o                         
  -7   9   8         15.65         12.28         1.63 o                         
  -6   9   8         60.65         50.88         2.32 o                         
  -5   9   8        225.86        232.55         4.75 o                         
  -4   9   8         22.82         20.82         2.27 o                         
  -3   9   8        206.54        211.79         3.68 o                         
  -2   9   8        898.28        902.46         9.36 o                         
  -1   9   8          0.00          0.48         1.58 o                         
   0   9   8         22.45         20.35         2.56 o                         
   1   9   8          3.04          2.83         2.03 o                         
   2   9   8        618.17        680.49        13.48 o                         
   3   9   8         10.50          9.90         3.24 o                         
   4   9   8        164.94        199.96         6.11 o                         
   5   9   8          3.63          1.46         2.32 o                         
   6   9   8        257.73        317.66         9.46 o                         
   7   9   8         23.07         27.15         3.26 o                         
  -8  10   8          3.83          5.02         1.64 o                         
  -7  10   8          0.37          1.11         1.46 o                         
  -6  10   8          0.32          0.16         1.45 o                         
  -5  10   8        173.17        170.76         4.38 o                         
  -4  10   8          3.78          3.17         1.94 o                         
  -3  10   8          3.06          3.72         1.86 o                         
  -2  10   8         86.87         84.99         3.80 o                         
  -1  10   8         58.68         73.17         3.70 o                         
   0  10   8          0.92          0.54         2.13 o                         
   1  10   8         34.43         35.74         4.34 o                         
   2  10   8        137.55        138.63         6.84 o                         
   3  10   8        229.27        259.33        13.49 o                         
   4  10   8         45.51         53.33         5.57 o                         
   5  10   8         27.36         20.80         7.33 o                         
   6  10   8          6.69         11.73         5.28 o                         
  -5  11   8         26.36         30.81         3.07 o                         
  -4  11   8         15.09         21.08         3.19 o                         
  -3  11   8         57.30         59.11         4.04 o                         
  -2  11   8          4.96          5.76         2.13 o                         
  -1  11   8        107.06        112.92         4.68 o                         
   0  11   8        276.57        277.95         9.10 o                         
   1  11   8         19.14         13.79         3.73 o                         
   2  11   8          7.57         12.32         3.73 o                         
   3  11   8          8.07         10.04         3.81 o                         
 -15   1   9         32.72         26.76         2.30 o                         
 -14   1   9        211.93        224.68         6.51 o                         
 -13   1   9         19.88         23.34         1.78 o                         
 -12   1   9         38.87         43.64         1.92 o                         
 -11   1   9        406.40        419.19         4.48 o                         
 -10   1   9        293.66        282.35         3.08 o                         
  -9   1   9          1.75          2.33         0.76 o                         
  -8   1   9        128.90        128.82         1.79 o                         
  -7   1   9       2207.82       2293.56        11.45 o                         
  -6   1   9        328.59        348.78         2.76 o                         
  -5   1   9       1105.61       1178.66         6.67 o                         
  -4   1   9         24.74         19.07         0.82 o                         
  -3   1   9        118.05         97.31         1.21 o                         
  -2   1   9        111.84        126.45         1.25 o                         
  -1   1   9        380.55        436.88         2.90 o                         
   0   1   9         52.30         48.40         1.04 o                         
   1   1   9          1.02         -0.41         0.50 o                         
   2   1   9         97.14         97.75         1.56 o                         
   3   1   9        191.71        195.41         2.44 o                         
   4   1   9        223.36        233.97         3.73 o                         
   5   1   9        687.22        686.81         5.79 o                         
   6   1   9        632.89        658.32         6.87 o                         
   7   1   9        461.71        472.66         6.78 o                         
   8   1   9        351.10        352.97         6.46 o                         
   9   1   9        925.59        983.16        13.42 o                         
  10   1   9        132.77        138.58         8.60 o                         
  11   1   9        241.16        241.89         9.09 o                         
  12   1   9          0.00         -0.59         2.90 o                         
 -15   2   9         30.50         30.72         2.66 o                         
 -14   2   9         24.42         23.92         1.95 o                         
 -13   2   9          7.92          7.52         1.51 o                         
 -12   2   9        125.35        139.59         3.26 o                         
 -11   2   9        343.47        358.77         4.33 o                         
 -10   2   9          7.24          7.08         0.96 o                         
  -9   2   9        343.42        329.43         3.36 o                         
  -8   2   9        490.20        507.85         3.99 o                         
  -7   2   9        176.41        162.84         2.05 o                         
  -6   2   9         71.01         82.68         1.32 o                         
  -5   2   9          1.05          0.94         0.50 o                         
  -4   2   9        786.64        790.02         4.10 o                         
  -3   2   9        126.60        125.72         1.34 o                         
  -2   2   9        198.20        207.70         1.80 o                         
  -1   2   9         43.45         47.59         1.13 o                         
   0   2   9         56.74         52.12         1.17 o                         
   1   2   9        471.36        518.88         3.49 o                         
   2   2   9        123.72        137.22         2.10 o                         
   3   2   9        108.08        108.88         1.93 o                         
   4   2   9        414.89        418.25         3.98 o                         
   5   2   9          7.72          8.59         1.06 o                         
   6   2   9        665.04        651.58         6.00 o                         
   7   2   9          6.67          8.18         1.45 o                         
   8   2   9        250.23        252.53         6.20 o                         
   9   2   9        214.96        223.30         8.77 o                         
  10   2   9        126.97        104.82         4.85 o                         
  11   2   9        226.04        236.08         7.41 o                         
  12   2   9          0.37         -0.59         2.90 o                         
 -15   3   9        161.88        173.97         4.60 o                         
 -14   3   9         32.33         28.91         2.33 o                         
 -13   3   9         61.90         53.65         2.67 o                         
 -12   3   9        537.07        543.68         6.31 o                         
 -11   3   9        610.13        616.45         6.18 o                         
 -10   3   9         49.74         34.59         1.43 o                         
  -9   3   9       1147.78       1198.98         7.04 o                         
  -8   3   9        441.23        441.11         3.70 o                         
  -7   3   9         71.10         64.73         1.61 o                         
  -6   3   9        247.71        249.37         2.69 o                         
  -5   3   9        228.27        224.20         2.46 o                         
  -4   3   9         73.52         71.68         1.39 o                         
  -3   3   9         54.92         49.66         1.22 o                         
  -2   3   9         41.50         41.67         1.02 o                         
  -1   3   9       1187.21       1235.78         7.27 o                         
   0   3   9         10.59          9.99         0.75 o                         
   1   3   9         94.76         98.60         1.80 o                         
   2   3   9         76.67         71.97         1.58 o                         
   3   3   9          2.73          0.85         0.75 o                         
   4   3   9        645.60        623.11         5.07 o                         
   5   3   9        244.41        226.20         3.10 o                         
   6   3   9        284.28        235.91         3.48 o                         
   7   3   9        325.05        298.69         6.38 o                         
   8   3   9          2.49         -0.62         2.50 o                         
   9   3   9        183.57        176.25         8.35 o                         
  10   3   9         26.69         25.07         3.05 o                         
  11   3   9         71.95         84.53         4.72 o                         
  12   3   9          5.16          3.91         2.71 o                         
 -14   4   9         19.07         16.83         2.14 o                         
 -13   4   9          0.01          0.44         1.55 o                         
 -12   4   9        166.60        158.41         3.96 o                         
 -11   4   9          3.43          1.92         1.49 o                         
 -10   4   9          4.37          2.18         1.08 o                         
  -9   4   9          0.95          0.37         0.85 o                         
  -8   4   9        594.15        577.62         4.45 o                         
  -7   4   9          0.23          0.54         0.88 o                         
  -6   4   9        484.04        509.03         4.48 o                         
  -5   4   9         17.58         17.75         1.15 o                         
  -4   4   9          8.95          7.18         0.71 o                         
  -3   4   9         82.84         71.41         1.56 o                         
  -2   4   9         43.52         40.44         1.25 o                         
  -1   4   9         15.80         16.12         0.72 o                         
   0   4   9        169.80        177.65         2.38 o                         
   1   4   9        356.66        373.57         3.58 o                         
   2   4   9          0.39          1.06         0.73 o                         
   3   4   9        392.97        411.30         3.70 o                         
   4   4   9         67.67         42.65         1.55 o                         
   5   4   9        123.47        115.62         2.57 o                         
   6   4   9          1.02          2.27         1.35 o                         
   7   4   9         92.97         80.13         3.37 o                         
   8   4   9        151.80        130.38         5.34 o                         
   9   4   9          0.50         -1.98         1.98 o                         
  10   4   9        100.80        105.40         5.07 o                         
  11   4   9          0.03          0.71         2.47 o                         
 -14   5   9         45.64         44.88         3.72 o                         
 -13   5   9         43.47         37.68         3.22 o                         
 -12   5   9        194.82        175.44         5.25 o                         
 -11   5   9        137.07        128.66         3.76 o                         
 -10   5   9        108.11         96.45         3.38 o                         
  -9   5   9        148.00        141.97         3.23 o                         
  -8   5   9          9.71          9.20         1.30 o                         
  -7   5   9       1328.45       1357.87         8.90 o                         
  -6   5   9        785.64        754.39         5.88 o                         
  -5   5   9         30.92         32.18         1.38 o                         
  -4   5   9        920.80        921.03         7.88 o                         
  -3   5   9        175.16        166.10         2.67 o                         
  -2   5   9         42.56         46.02         1.61 o                         
  -1   5   9         12.85         11.69         1.15 o                         
   0   5   9        119.66        124.95         2.80 o                         
   1   5   9        180.54        179.99         3.22 o                         
   2   5   9         25.45         27.00         1.43 o                         
   3   5   9         57.16         53.09         1.95 o                         
   4   5   9        828.22        739.12         7.10 o                         
   5   5   9         19.92         19.24         2.18 o                         
   6   5   9        271.84        264.33         4.74 o                         
   7   5   9         55.73         55.04         3.30 o                         
   8   5   9          7.78          9.97         2.06 o                         
   9   5   9         18.87         12.82         2.81 o                         
  10   5   9         85.39         92.13         9.68 o                         
  11   5   9        159.33        178.21         8.80 o                         
 -13   6   9         71.26         87.04         5.59 o                         
 -12   6   9          1.83          1.15         1.75 o                         
 -11   6   9          4.65          4.24         1.72 o                         
 -10   6   9        168.87        164.22         4.08 o                         
  -9   6   9        327.16        341.71         6.19 o                         
  -8   6   9        123.29        109.49         2.77 o                         
  -7   6   9         14.23         10.25         1.32 o                         
  -6   6   9       1362.70       1402.28         9.61 o                         
  -5   6   9        280.03        295.75         3.87 o                         
  -4   6   9          0.09         -0.35         0.96 o                         
  -3   6   9       1115.50       1149.43         8.28 o                         
  -2   6   9        316.95        316.37         3.51 o                         
  -1   6   9        157.24        159.25         3.45 o                         
   0   6   9         73.34         62.34         2.41 o                         
   1   6   9         95.41         66.99         2.55 o                         
   2   6   9         42.53         49.88         2.19 o                         
   3   6   9         42.37         38.72         3.76 o                         
   4   6   9        548.14        475.23         6.51 o                         
   5   6   9         21.19         24.21         2.24 o                         
   6   6   9         34.03         31.39         2.43 o                         
   7   6   9         84.35         85.93         4.53 o                         
   8   6   9        123.37        103.79         4.65 o                         
   9   6   9          0.24          2.24         2.20 o                         
  10   6   9         38.09         39.66         4.56 o                         
 -12   7   9         67.34         54.30         3.04 o                         
 -11   7   9         10.48         12.66         2.02 o                         
 -10   7   9          8.67          9.37         1.89 o                         
  -9   7   9        163.05        159.73         4.19 o                         
  -8   7   9        139.14        145.47         3.80 o                         
  -7   7   9         91.35         91.32         2.12 o                         
  -6   7   9         60.50         43.94         1.72 o                         
  -5   7   9          0.56         -0.22         1.16 o                         
  -4   7   9        578.02        596.61         5.93 o                         
  -3   7   9         11.22          8.06         1.31 o                         
  -2   7   9        134.65        149.40         3.11 o                         
  -1   7   9        311.73        343.67         4.65 o                         
   0   7   9        207.32        188.28         3.80 o                         
   1   7   9         40.91         45.30         2.28 o                         
   2   7   9        167.49        127.44         4.35 o                         
   3   7   9         40.37         34.15         2.16 o                         
   4   7   9        320.86        320.09         5.89 o                         
   5   7   9          0.01         -1.27         1.85 o                         
   6   7   9         34.95         32.54         2.89 o                         
   7   7   9          1.74         -0.32         3.26 o                         
   8   7   9         24.60         25.64         3.15 o                         
   9   7   9         40.88         41.40         3.70 o                         
 -11   8   9         15.50          7.94         2.06 o                         
 -10   8   9         31.06         22.27         2.30 o                         
  -9   8   9         77.51         71.83         3.23 o                         
  -8   8   9          1.06          1.52         1.23 o                         
  -7   8   9         60.45         53.28         2.14 o                         
  -6   8   9         36.42         37.15         2.05 o                         
  -5   8   9        456.02        425.30         5.14 o                         
  -4   8   9         83.46         76.84         2.52 o                         
  -3   8   9         19.76         18.06         1.73 o                         
  -2   8   9        225.30        210.45         3.93 o                         
  -1   8   9         74.52         93.34         3.08 o                         
   0   8   9        287.85        291.99         4.81 o                         
   1   8   9         33.27         38.34         2.08 o                         
   2   8   9         60.15         44.78         2.83 o                         
   3   8   9        107.77         94.40         4.53 o                         
   4   8   9         16.95         14.20         2.60 o                         
   5   8   9         62.78         62.67         3.92 o                         
   6   8   9         13.43         11.10         3.45 o                         
   7   8   9         18.29         25.25         3.08 o                         
   8   8   9         83.62         78.84         4.62 o                         
  -9   9   9         54.41         66.45         2.43 o                         
  -8   9   9          0.05          0.23         1.39 o                         
  -7   9   9          9.03         11.74         1.66 o                         
  -6   9   9        130.13        142.01         3.44 o                         
  -5   9   9          5.88          1.94         1.57 o                         
  -4   9   9         55.99         59.67         2.58 o                         
  -3   9   9        229.77        235.23         4.37 o                         
  -2   9   9        364.70        376.36         5.32 o                         
  -1   9   9        599.00        622.24         8.88 o                         
   0   9   9         84.62         72.44         3.94 o                         
   1   9   9         63.36         67.32         5.84 o                         
   2   9   9         20.98         14.14         3.24 o                         
   3   9   9        125.10        124.09         6.60 o                         
   4   9   9          2.31          2.17         2.79 o                         
   5   9   9         17.53          8.40         2.54 o                         
   6   9   9         72.02         87.87         4.60 o                         
  -7  10   9          8.31          5.32         1.63 o                         
  -6  10   9          5.37          3.68         1.69 o                         
  -5  10   9          2.15          1.24         1.94 o                         
  -4  10   9          1.52          1.39         2.13 o                         
  -3  10   9          0.07          2.19         2.02 o                         
  -2  10   9          6.34          4.74         2.15 o                         
  -1  10   9          7.02         10.53         2.20 o                         
   0  10   9         13.57         11.84         3.51 o                         
   1  10   9          0.32         -0.94         3.52 o                         
   2  10   9         28.38         27.42         9.68 o                         
   3  10   9          7.52          4.11         3.24 o                         
   4  10   9          0.42          0.70         3.24 o                         
  -3  11   9         77.52         78.58         4.72 o                         
  -2  11   9          8.75          6.86         2.20 o                         
  -1  11   9         24.10         20.59         3.39 o                         
   0  11   9         10.08          8.51         3.73 o                         
 -15   0  10         17.09         19.95         2.81 o                         
 -14   0  10        366.17        388.35        14.09 o                         
 -13   0  10        203.86        219.42         4.97 o                         
 -12   0  10        102.11         92.12         4.06 o                         
 -11   0  10        218.91        203.94         5.08 o                         
 -10   0  10       1364.22       1370.54        12.48 o                         
  -9   0  10        316.78        308.39         4.75 o                         
  -8   0  10        747.85        709.61         6.84 o                         
  -7   0  10       1321.23       1338.89        10.64 o                         
  -6   0  10        462.87        425.08         5.11 o                         
  -5   0  10         28.13         16.88         1.30 o                         
  -4   0  10         57.20         69.55         2.79 o                         
  -3   0  10        140.70        127.16         2.14 o                         
  -2   0  10        728.18        737.31         5.34 o                         
  -1   0  10         27.99         13.97         0.77 o                         
   0   0  10        228.42        189.74         2.81 o                         
   1   0  10       1471.37       1494.59        14.29 o                         
   2   0  10       4315.76       4418.51        36.15 o                         
   3   0  10        420.92        423.56        10.08 o                         
   4   0  10        212.05        215.30         5.30 o                         
   5   0  10        825.30        834.95        11.49 o                         
   6   0  10        540.95        490.14        14.96 o                         
   7   0  10        923.01        957.84        25.23 o                         
   8   0  10        333.60        335.11         8.44 o                         
   9   0  10          3.90          0.59         4.69 o                         
  10   0  10         13.52          8.21         4.69 o                         
  11   0  10         19.58         14.08         5.28 o                         
  12   0  10         54.35         46.35         7.04 o                         
 -15   1  10        103.05        107.67         3.67 o                         
 -14   1  10          0.00          2.05         1.51 o                         
 -13   1  10          8.13          4.78         1.42 o                         
 -12   1  10        109.01         97.73         2.68 o                         
 -11   1  10         38.00         29.75         1.44 o                         
 -10   1  10        487.83        488.65         4.40 o                         
  -9   1  10        124.09        114.28         2.39 o                         
  -8   1  10        226.11        212.85         2.44 o                         
  -7   1  10          6.39          6.15         0.74 o                         
  -6   1  10         38.19         30.50         0.98 o                         
  -5   1  10         40.27         44.81         1.18 o                         
  -4   1  10        154.48        145.49         1.71 o                         
  -3   1  10        649.02        698.96         4.00 o                         
  -2   1  10          3.66          1.13         0.45 o                         
  -1   1  10        389.78        353.96         2.74 o                         
   0   1  10         12.92         21.48         0.88 o                         
   1   1  10        318.13        316.92         3.16 o                         
   2   1  10        286.76        279.82         3.69 o                         
   3   1  10        198.95        198.68         3.45 o                         
   4   1  10         31.21         33.81         1.87 o                         
   5   1  10          7.30          7.93         1.39 o                         
   6   1  10        234.62        236.47         4.70 o                         
   7   1  10        104.67         92.50         3.66 o                         
   8   1  10        245.48        232.25         5.11 o                         
   9   1  10         70.18         58.43         4.07 o                         
  10   1  10        140.52        137.62         9.62 o                         
  11   1  10        143.74        146.88         7.25 o                         
 -15   2  10          6.63          3.62         1.81 o                         
 -14   2  10         30.63         25.27         2.03 o                         
 -13   2  10          0.31          4.25         1.51 o                         
 -12   2  10        184.56        174.26         3.53 o                         
 -11   2  10        150.50        156.81         3.29 o                         
 -10   2  10        229.54        217.06         2.87 o                         
  -9   2  10        650.46        673.02         5.23 o                         
  -8   2  10        688.02        678.27         5.38 o                         
  -7   2  10         30.18         34.39         1.16 o                         
  -6   2  10        354.72        353.96         2.95 o                         
  -5   2  10         10.61          9.48         0.66 o                         
  -4   2  10         28.36         23.12         0.77 o                         
  -3   2  10        633.85        674.03         4.08 o                         
  -2   2  10        182.37        183.22         1.80 o                         
  -1   2  10        141.22        125.50         1.75 o                         
   0   2  10       2896.61       2797.46        15.64 o                         
   1   2  10        131.16        135.57         2.13 o                         
   2   2  10         14.47         11.81         1.02 o                         
   3   2  10        838.34        869.71         6.78 o                         
   4   2  10        488.20        492.04         5.69 o                         
   5   2  10        343.38        323.84         5.06 o                         
   6   2  10        350.10        337.47         5.27 o                         
   7   2  10          8.09          3.19         1.82 o                         
   8   2  10        274.70        296.24         8.98 o                         
   9   2  10         12.14          8.78         2.47 o                         
  10   2  10        209.87        221.32         6.54 o                         
  11   2  10         23.85         21.26         3.15 o                         
 -14   3  10        159.33        166.03         4.35 o                         
 -13   3  10        262.51        262.44         5.79 o                         
 -12   3  10          7.56          6.02         1.44 o                         
 -11   3  10         10.33          8.54         1.22 o                         
 -10   3  10         14.28          8.22         1.04 o                         
  -9   3  10         24.42         23.10         1.18 o                         
  -8   3  10       1408.55       1428.62         8.40 o                         
  -7   3  10        366.86        359.80         3.28 o                         
  -6   3  10         49.00         41.47         1.34 o                         
  -5   3  10         80.39         83.18         1.69 o                         
  -4   3  10        105.53        105.39         1.65 o                         
  -3   3  10        305.72        262.64         2.34 o                         
  -2   3  10        577.92        571.23         3.81 o                         
  -1   3  10         52.62         49.79         1.35 o                         
   0   3  10        406.94        392.07         3.86 o                         
   1   3  10       1261.60       1314.91         9.03 o                         
   2   3  10         57.63         49.43         1.94 o                         
   3   3  10        387.11        367.42         3.97 o                         
   4   3  10        194.52        186.40         3.67 o                         
   5   3  10          0.09          0.03         1.27 o                         
   6   3  10        507.34        467.91         6.35 o                         
   7   3  10        368.68        342.05        15.07 o                         
   8   3  10        185.38        189.30         5.87 o                         
   9   3  10         70.28         65.45         4.17 o                         
  10   3  10         62.64         68.83         4.38 o                         
  11   3  10         13.96          7.44         2.92 o                         
 -14   4  10        178.63        203.44         4.81 o                         
 -13   4  10          8.38          7.81         1.81 o                         
 -12   4  10         23.56         26.84         2.12 o                         
 -11   4  10          3.44          1.85         1.49 o                         
 -10   4  10        104.36         99.88         2.49 o                         
  -9   4  10        234.47        239.10         3.38 o                         
  -8   4  10        111.26        104.22         2.23 o                         
  -7   4  10        837.34        875.01         6.23 o                         
  -6   4  10        145.73        154.20         2.47 o                         
  -5   4  10       3684.58       3813.37        20.99 o                         
  -4   4  10          9.96          8.94         0.89 o                         
  -3   4  10          9.21          9.61         1.20 o                         
  -2   4  10       1273.54       1303.57         9.01 o                         
  -1   4  10        186.22        173.43         3.18 o                         
   0   4  10          4.04          6.50         1.15 o                         
   1   4  10        276.59        280.24         3.64 o                         
   2   4  10         52.78         42.46         1.66 o                         
   3   4  10        425.44        397.72         4.46 o                         
   4   4  10        108.40         96.63         2.58 o                         
   5   4  10        108.21        101.07         2.70 o                         
   6   4  10        373.38        384.29         6.60 o                         
   7   4  10        486.88        491.73         9.15 o                         
   8   4  10        631.20        660.15        12.56 o                         
   9   4  10         52.19         48.08         4.98 o                         
  10   4  10         76.32         82.05         4.62 o                         
  11   4  10         17.97         15.47         3.26 o                         
 -13   5  10          2.09          2.46         2.02 o                         
 -12   5  10         58.25         62.16         3.36 o                         
 -11   5  10         13.76         13.40         1.93 o                         
 -10   5  10          4.49          5.51         1.67 o                         
  -9   5  10        286.48        283.76         5.51 o                         
  -8   5  10        456.67        458.35         5.15 o                         
  -7   5  10        139.19        131.51         2.50 o                         
  -6   5  10         17.80         19.92         1.69 o                         
  -5   5  10       2237.75       2302.94        13.36 o                         
  -4   5  10        244.83        220.73         2.56 o                         
  -3   5  10        226.17        240.12         3.47 o                         
  -2   5  10        127.15        118.79         2.60 o                         
  -1   5  10        306.78        289.94         4.33 o                         
   0   5  10        310.35        304.88         5.72 o                         
   1   5  10        109.60        110.51         2.94 o                         
   2   5  10        314.79        296.42         4.86 o                         
   3   5  10         62.36         74.49         2.37 o                         
   4   5  10        123.44        108.51         3.11 o                         
   5   5  10       1208.45       1130.06        12.35 o                         
   6   5  10        130.59        128.14         4.15 o                         
   7   5  10          4.34          2.88         2.20 o                         
   8   5  10          2.12          0.59         2.32 o                         
   9   5  10         45.48         53.42         4.42 o                         
  10   5  10         49.57         41.37         4.98 o                         
 -12   6  10          8.14          8.08         2.08 o                         
 -11   6  10        237.99        231.06         5.01 o                         
 -10   6  10        227.71        237.06         4.91 o                         
  -9   6  10         82.31         79.24         3.14 o                         
  -8   6  10         29.90         35.81         1.84 o                         
  -7   6  10       1329.76       1365.64        10.61 o                         
  -6   6  10        302.08        302.55         2.92 o                         
  -5   6  10       1395.42       1473.81        14.10 o                         
  -4   6  10         75.28         78.19         2.22 o                         
  -3   6  10       1574.25       1650.98        12.49 o                         
  -2   6  10         44.86         48.99         1.91 o                         
  -1   6  10        184.89        186.50         3.77 o                         
   0   6  10        106.75         99.08         3.45 o                         
   1   6  10        475.39        452.48         5.96 o                         
   2   6  10        687.65        654.23         8.57 o                         
   3   6  10          3.80          2.94         1.34 o                         
   4   6  10          9.53          9.98         2.20 o                         
   5   6  10          6.02          3.72         1.87 o                         
   6   6  10          9.92          8.28         1.97 o                         
   7   6  10        252.10        264.39         7.22 o                         
   8   6  10          0.33          1.99         2.93 o                         
   9   6  10        127.53        129.40         7.43 o                         
 -12   7  10        580.34        664.75        20.53 o                         
 -11   7  10        441.00        486.92         7.52 o                         
 -10   7  10        372.17        393.31         6.39 o                         
  -9   7  10          0.31          1.83         1.63 o                         
  -8   7  10         30.41         17.82         1.90 o                         
  -7   7  10         37.56         38.57         1.99 o                         
  -6   7  10         50.84         49.11         1.80 o                         
  -5   7  10          0.27         -0.46         1.25 o                         
  -4   7  10        518.92        545.57         6.30 o                         
  -3   7  10        974.23        991.13         9.18 o                         
  -2   7  10        858.10        866.80        10.81 o                         
  -1   7  10        606.64        613.21         6.62 o                         
   0   7  10        324.65        307.16         4.87 o                         
   1   7  10        119.69        105.25         3.32 o                         
   2   7  10        104.86         86.76         2.99 o                         
   3   7  10        294.01        265.82         5.45 o                         
   4   7  10         52.34         51.72         2.96 o                         
   5   7  10          5.05          4.03         2.25 o                         
   6   7  10          7.48          6.38         2.38 o                         
   7   7  10         90.27         85.04         4.62 o                         
   8   7  10          0.69         -0.82         2.93 o                         
 -10   8  10          0.92          1.47         1.86 o                         
  -9   8  10         75.46         76.24         3.93 o                         
  -8   8  10         25.25         26.85         2.34 o                         
  -7   8  10        102.38         94.56         2.55 o                         
  -6   8  10          2.82          3.15         1.31 o                         
  -5   8  10        463.87        488.78         6.21 o                         
  -4   8  10        184.47        189.46         3.91 o                         
  -3   8  10         93.69         86.53         4.46 o                         
  -2   8  10         65.77         59.03         2.59 o                         
  -1   8  10        201.96        194.60         4.62 o                         
   0   8  10       1025.42       1021.20        12.59 o                         
   1   8  10        395.22        382.40         8.55 o                         
   2   8  10         97.26         98.41         6.12 o                         
   3   8  10        163.03        166.81         5.43 o                         
   4   8  10         31.53         29.40         3.01 o                         
   5   8  10         94.53         89.98         4.72 o                         
   6   8  10         12.71         13.88         2.89 o                         
   7   8  10          9.54          3.03         3.06 o                         
  -9   9  10         54.57         61.06         3.30 o                         
  -8   9  10        218.56        239.11         4.40 o                         
  -7   9  10        229.44        255.51         4.76 o                         
  -6   9  10         60.59         59.90         2.82 o                         
  -5   9  10          2.07          0.72         1.54 o                         
  -4   9  10        181.50        177.77         4.02 o                         
  -3   9  10         18.60         13.25         1.83 o                         
  -2   9  10        105.68         97.68         3.25 o                         
  -1   9  10          1.84          2.65         1.80 o                         
   0   9  10        222.30        208.74         8.19 o                         
   1   9  10        334.57        364.48         9.93 o                         
   2   9  10         20.61         13.76         3.81 o                         
   3   9  10        112.55        101.99         7.04 o                         
   4   9  10         35.64         34.03         4.22 o                         
   5   9  10        101.37        114.04         5.22 o                         
  -6  10  10        170.44        174.23         4.33 o                         
  -5  10  10         93.60         97.02         4.32 o                         
  -4  10  10         35.47         29.42         3.47 o                         
  -3  10  10        325.77        320.45         6.65 o                         
  -2  10  10        160.37        151.41         4.94 o                         
  -1  10  10         24.61         19.95         2.62 o                         
   0  10  10        126.71        119.17         8.80 o                         
   1  10  10          4.50          2.53         3.24 o                         
   2  10  10        246.70        254.86        22.88 o                         
   3  10  10        232.64        258.74         9.27 o                         
 -14   1  11         47.94         48.81         2.51 o                         
 -13   1  11        123.75        124.31         3.24 o                         
 -12   1  11        600.25        632.75         6.42 o                         
 -11   1  11         64.79         59.22         1.96 o                         
 -10   1  11        602.33        623.09         5.24 o                         
  -9   1  11          8.70          5.78         0.97 o                         
  -8   1  11          0.28          0.88         0.86 o                         
  -7   1  11         29.45         20.89         1.34 o                         
  -6   1  11       1288.85       1300.32         7.60 o                         
  -5   1  11        116.48        111.99         1.62 o                         
  -4   1  11        554.15        530.30         3.64 o                         
  -3   1  11         26.11         26.99         0.89 o                         
  -2   1  11         56.13         63.56         1.74 o                         
  -1   1  11        948.13        952.32         6.01 o                         
   0   1  11        110.79        102.33         2.44 o                         
   1   1  11        187.47        178.67         3.11 o                         
   2   1  11          1.80          2.69         1.20 o                         
   3   1  11        236.03        253.18         4.14 o                         
   4   1  11        137.96        135.52         3.23 o                         
   5   1  11         16.87         14.00         1.77 o                         
   6   1  11         63.53         68.89         3.27 o                         
   7   1  11        137.87        125.49         4.66 o                         
   8   1  11        391.60        383.08         9.64 o                         
   9   1  11         15.68         12.41         2.81 o                         
  10   1  11         64.09         61.84         4.40 o                         
  11   1  11         17.11         13.30         3.67 o                         
 -14   2  11         60.43         63.38         3.04 o                         
 -13   2  11        169.69        154.07         3.69 o                         
 -12   2  11         15.61         11.92         1.73 o                         
 -11   2  11        263.68        297.87         3.72 o                         
 -10   2  11         46.38         37.29         1.53 o                         
  -9   2  11        169.32        154.44         2.50 o                         
  -8   2  11          1.60          0.51         0.79 o                         
  -7   2  11         39.74         44.52         1.39 o                         
  -6   2  11         55.67         69.45         1.65 o                         
  -5   2  11        167.91        162.21         2.24 o                         
  -4   2  11         78.53         86.87         1.70 o                         
  -3   2  11         48.08         40.22         1.47 o                         
  -2   2  11        683.14        642.97         4.60 o                         
  -1   2  11         75.06         59.02         1.55 o                         
   0   2  11        913.79        924.89         7.87 o                         
   1   2  11        385.66        359.64         4.34 o                         
   2   2  11         94.10         86.64         2.35 o                         
   3   2  11         48.81         57.23         2.41 o                         
   4   2  11        246.87        260.25         4.59 o                         
   5   2  11        888.86        911.23         9.58 o                         
   6   2  11        166.16        158.18         4.45 o                         
   7   2  11        152.50        143.45         4.45 o                         
   8   2  11        241.10        237.98         6.69 o                         
   9   2  11         30.41         26.05         3.15 o                         
  10   2  11         48.25         52.72         6.52 o                         
 -14   3  11         26.32         23.17         2.34 o                         
 -13   3  11         44.64         42.40         2.51 o                         
 -12   3  11         20.11         20.37         2.02 o                         
 -11   3  11         13.24          7.79         1.16 o                         
 -10   3  11         64.28         70.49         2.09 o                         
  -9   3  11        112.97        100.17         2.18 o                         
  -8   3  11        112.37         95.51         1.95 o                         
  -7   3  11         93.61         81.60         2.02 o                         
  -6   3  11        509.75        482.52         4.09 o                         
  -5   3  11        329.11        358.13         3.65 o                         
  -4   3  11         29.33         23.31         1.07 o                         
  -3   3  11        636.07        640.73         5.31 o                         
  -2   3  11        310.06        305.01         3.51 o                         
  -1   3  11       2180.77       2216.22        14.91 o                         
   0   3  11        133.75        146.25         2.86 o                         
   1   3  11         78.92         81.15         2.26 o                         
   2   3  11          7.01          4.08         1.14 o                         
   3   3  11         44.83         37.25         2.06 o                         
   4   3  11        260.01        266.95         4.61 o                         
   5   3  11        419.17        401.46         5.85 o                         
   6   3  11          1.39          0.30         2.03 o                         
   7   3  11         39.94         48.32         3.73 o                         
   8   3  11        147.81        139.41         5.53 o                         
   9   3  11         10.06          4.38         3.26 o                         
  10   3  11         13.09         10.47         2.81 o                         
 -13   4  11         12.52         14.41         2.02 o                         
 -12   4  11          0.00          1.00         1.55 o                         
 -11   4  11        242.99        264.29         4.80 o                         
 -10   4  11         32.50         37.74         1.81 o                         
  -9   4  11        177.32        188.95         2.74 o                         
  -8   4  11        433.07        434.53         4.35 o                         
  -7   4  11        115.41        103.29         2.63 o                         
  -6   4  11         94.09         86.48         2.10 o                         
  -5   4  11        350.70        357.61         3.79 o                         
  -4   4  11       1152.80       1198.52         8.95 o                         
  -3   4  11        411.32        434.82         4.93 o                         
  -2   4  11       1018.95       1044.11         8.45 o                         
  -1   4  11        134.20        109.61         2.72 o                         
   0   4  11        162.58        161.12         3.23 o                         
   1   4  11         21.69         22.06         1.70 o                         
   2   4  11         15.78         10.74         1.34 o                         
   3   4  11        534.35        517.00         7.38 o                         
   4   4  11        175.50        154.14         4.22 o                         
   5   4  11          4.68          1.22         1.64 o                         
   6   4  11        593.32        568.11         9.81 o                         
   7   4  11         69.46         58.42         4.06 o                         
   8   4  11         77.36         75.53         4.88 o                         
   9   4  11        182.17        172.92         6.28 o                         
  10   4  11         29.09         27.39         3.35 o                         
 -13   5  11          3.34          5.59         2.02 o                         
 -12   5  11         12.55         10.76         2.24 o                         
 -11   5  11         34.77         35.90         2.47 o                         
 -10   5  11        248.61        251.43         4.54 o                         
  -9   5  11         49.08         47.51         2.09 o                         
  -8   5  11        758.95        785.24         7.29 o                         
  -7   5  11        233.94        221.73         3.80 o                         
  -6   5  11         73.46         66.72         2.12 o                         
  -5   5  11        331.46        307.80         3.38 o                         
  -4   5  11        135.37        131.26         3.20 o                         
  -3   5  11        200.17        193.03         3.53 o                         
  -2   5  11          1.77          2.43         1.20 o                         
  -1   5  11        445.76        439.79         5.84 o                         
   0   5  11          0.19         -1.22         1.22 o                         
   1   5  11        462.38        454.98         7.07 o                         
   2   5  11         57.99         49.87         2.37 o                         
   3   5  11        334.62        317.62         4.49 o                         
   4   5  11        308.94        309.82         5.82 o                         
   5   5  11        225.05        236.53         6.42 o                         
   6   5  11          1.34          3.53         2.32 o                         
   7   5  11          8.32         10.36         2.73 o                         
   8   5  11          0.01         -2.20         2.20 o                         
   9   5  11         31.69         26.73         4.34 o                         
 -12   6  11          0.00          0.21         1.81 o                         
 -11   6  11          3.22          2.92         1.81 o                         
 -10   6  11        199.78        204.33         4.65 o                         
  -9   6  11        481.11        519.24         6.60 o                         
  -8   6  11        144.43        118.69         3.03 o                         
  -7   6  11        129.99        133.27         3.14 o                         
  -6   6  11         87.33         88.46         2.91 o                         
  -5   6  11        300.66        315.45         4.77 o                         
  -4   6  11        130.25        133.47         2.97 o                         
  -3   6  11         12.68         10.45         1.65 o                         
  -2   6  11         13.09         11.12         1.50 o                         
  -1   6  11         26.18         28.95         2.02 o                         
   0   6  11          5.06          2.56         1.43 o                         
   1   6  11        150.81        139.52         5.56 o                         
   2   6  11        134.05        124.82         3.42 o                         
   3   6  11         41.04         36.03         2.16 o                         
   4   6  11        149.83        127.25         4.04 o                         
   5   6  11          3.42          4.55         2.25 o                         
   6   6  11        120.70        117.26         5.14 o                         
   7   6  11         87.58         78.92         5.81 o                         
   8   6  11        125.43        128.76        14.96 o                         
 -11   7  11         92.27         93.47         3.75 o                         
 -10   7  11        262.05        290.34         5.65 o                         
  -9   7  11         82.65         79.34         4.56 o                         
  -8   7  11          0.08          1.30         1.72 o                         
  -7   7  11        226.15        243.64         4.49 o                         
  -6   7  11        674.46        673.03         8.38 o                         
  -5   7  11          2.37          1.75         1.47 o                         
  -4   7  11        504.18        502.36         6.18 o                         
  -3   7  11         11.63          5.27         1.54 o                         
  -2   7  11        220.68        217.24         4.02 o                         
  -1   7  11         76.99         77.91         2.98 o                         
   0   7  11         25.99         29.00         2.14 o                         
   1   7  11         27.61         32.00         2.16 o                         
   2   7  11         72.64         77.01         2.97 o                         
   3   7  11          4.00         -0.33         1.76 o                         
   4   7  11         69.48         76.74         3.64 o                         
   5   7  11         30.60         29.93         4.15 o                         
   6   7  11        105.87        103.30         6.42 o                         
   7   7  11         97.13        102.12         6.60 o                         
  -9   8  11        125.51        115.00         4.61 o                         
  -8   8  11         77.26         66.49         3.73 o                         
  -7   8  11        670.45        723.73         9.02 o                         
  -6   8  11         86.70         82.68         2.49 o                         
  -5   8  11         12.22          7.07         1.61 o                         
  -4   8  11         20.39         23.48         2.03 o                         
  -3   8  11        186.31        185.86         4.24 o                         
  -2   8  11        376.36        417.68         5.74 o                         
  -1   8  11         39.88         43.04         2.29 o                         
   0   8  11        115.29        115.84         4.95 o                         
   1   8  11         20.12         16.78         2.24 o                         
   2   8  11         97.18        108.55         4.74 o                         
   3   8  11          9.46          3.04         2.20 o                         
   4   8  11          9.50          1.56         2.81 o                         
   5   8  11         56.62         67.28         4.33 o                         
   6   8  11        107.19        108.27         6.60 o                         
  -8   9  11        153.39        165.45        10.56 o                         
  -7   9  11        128.26        130.64         3.57 o                         
  -6   9  11        181.43        184.00         3.83 o                         
  -5   9  11         51.94         41.51         2.47 o                         
  -4   9  11         93.29         89.70         3.21 o                         
  -3   9  11          0.61          0.26         1.58 o                         
  -2   9  11         91.72         84.79         3.18 o                         
  -1   9  11          2.24         -1.82         1.82 o                         
   0   9  11          2.16          1.85         2.33 o                         
   1   9  11         33.31         33.48         4.51 o                         
   2   9  11         75.15         76.78         5.76 o                         
   3   9  11          3.59          0.22         3.24 o                         
   4   9  11          3.66          3.12         3.24 o                         
  -4  10  11         43.62         42.61         3.29 o                         
  -3  10  11          1.70         -0.85         2.08 o                         
  -2  10  11          0.08          0.26         2.08 o                         
  -1  10  11        249.11        238.39         6.02 o                         
   0  10  11         25.89         20.17         6.16 o                         
 -14   0  12          3.62          3.64         2.24 o                         
 -13   0  12         10.89         13.63         2.12 o                         
 -12   0  12          9.13          5.67         1.72 o                         
 -11   0  12         22.17         23.21         2.32 o                         
 -10   0  12        314.48        280.41         8.20 o                         
  -9   0  12       1550.31       1500.36        15.07 o                         
  -8   0  12        835.18        773.56         9.99 o                         
  -7   0  12       2593.11       2538.07        22.60 o                         
  -6   0  12         12.22          8.04         1.48 o                         
  -5   0  12        281.73        225.58         4.11 o                         
  -4   0  12          8.70          8.15         1.81 o                         
  -3   0  12          0.35          7.32         1.34 o                         
  -2   0  12         21.37         13.39         1.64 o                         
  -1   0  12        896.31        920.07        12.87 o                         
   0   0  12        878.70        955.37        12.51 o                         
   1   0  12        547.82        575.37         9.23 o                         
   2   0  12          2.08          5.45         1.98 o                         
   3   0  12        603.37        586.97         9.58 o                         
   4   0  12       1673.56       1685.47        19.60 o                         
   5   0  12       1033.65       1125.32        32.56 o                         
   6   0  12         54.01         42.76         4.09 o                         
   7   0  12        102.60        100.52         8.80 o                         
   8   0  12        201.14        187.34         7.43 o                         
   9   0  12        251.96        276.93        12.91 o                         
  10   0  12         24.97         14.08         5.28 o                         
 -14   1  12         14.50         15.91         1.83 o                         
 -13   1  12        143.15        135.41         3.25 o                         
 -12   1  12          2.41          1.27         1.20 o                         
 -11   1  12        163.95        167.33         2.94 o                         
 -10   1  12        196.07        202.27         3.11 o                         
  -9   1  12          0.02          1.51         0.95 o                         
  -8   1  12         97.97         73.70         1.90 o                         
  -7   1  12          8.72          7.28         0.96 o                         
  -6   1  12        709.44        622.38         5.01 o                         
  -5   1  12         38.23         41.00         1.93 o                         
  -4   1  12         49.65         47.43         1.86 o                         
  -3   1  12        289.73        273.23         3.43 o                         
  -2   1  12         21.71         18.76         1.27 o                         
  -1   1  12       1615.95       1686.03        12.29 o                         
   0   1  12       1489.83       1562.83        11.58 o                         
   1   1  12        217.18        207.71         3.77 o                         
   2   1  12       7563.23       7881.94        50.85 o                         
   3   1  12          1.69          2.38         1.34 o                         
   4   1  12       1167.99       1232.20        11.89 o                         
   5   1  12         16.92         17.73         2.19 o                         
   6   1  12          1.64          0.34         1.89 o                         
   7   1  12         38.11         31.53         2.76 o                         
   8   1  12          6.97          3.32         2.24 o                         
   9   1  12         33.52         35.54         4.07 o                         
  10   1  12         16.43         18.73         3.92 o                         
 -14   2  12          2.46          4.69         4.11 o                         
 -13   2  12         29.45         31.07         2.10 o                         
 -12   2  12         77.91         70.87         2.33 o                         
 -11   2  12        169.65        154.57         2.85 o                         
 -10   2  12        332.51        339.04         3.74 o                         
  -9   2  12        295.86        300.35         3.25 o                         
  -8   2  12         87.85         80.29         1.89 o                         
  -7   2  12         59.68         57.48         1.66 o                         
  -6   2  12          0.37          0.71         0.87 o                         
  -5   2  12         45.26         34.72         1.65 o                         
  -4   2  12        490.22        495.53         5.42 o                         
  -3   2  12        708.49        667.89         5.49 o                         
  -2   2  12       1204.27       1256.71        12.42 o                         
  -1   2  12       1171.31       1248.85        10.52 o                         
   0   2  12         22.23         18.80         1.44 o                         
   1   2  12        476.99        444.03         5.56 o                         
   2   2  12          7.63          7.61         1.39 o                         
   3   2  12        279.15        271.29         4.84 o                         
   4   2  12         12.48          9.99         1.72 o                         
   5   2  12          3.71          0.68         1.89 o                         
   6   2  12         57.99         55.94         3.21 o                         
   7   2  12        114.12        101.64         4.17 o                         
   8   2  12        110.22        114.68         7.26 o                         
   9   2  12         92.44         83.84         4.85 o                         
  10   2  12         32.12         31.08         3.83 o                         
 -13   3  12         23.28         19.84         2.02 o                         
 -12   3  12         13.58         13.51         1.89 o                         
 -11   3  12         11.46         13.28         1.34 o                         
 -10   3  12         99.21        102.60         2.39 o                         
  -9   3  12         20.46         19.86         1.37 o                         
  -8   3  12       1039.36       1064.55         7.25 o                         
  -7   3  12          6.44          2.96         1.04 o                         
  -6   3  12          5.85          2.52         1.06 o                         
  -5   3  12        133.60        144.13         4.61 o                         
  -4   3  12         97.56         80.92         2.36 o                         
  -3   3  12       3396.88       3621.04        23.03 o                         
  -2   3  12         20.46         30.52         1.64 o                         
  -1   3  12         19.29         17.34         2.28 o                         
   0   3  12       1179.95       1156.12        11.31 o                         
   1   3  12         11.19         10.34         1.61 o                         
   2   3  12          7.74          9.37         1.89 o                         
   3   3  12        187.77        174.69         4.45 o                         
   4   3  12        814.48        845.23        15.07 o                         
   5   3  12        160.63        171.90         4.37 o                         
   6   3  12        496.36        501.75         7.89 o                         
   7   3  12         28.04         30.58         3.26 o                         
   8   3  12         11.91         14.88         3.01 o                         
   9   3  12        154.04        152.02         6.62 o                         
 -13   4  12         59.46         54.66         3.04 o                         
 -12   4  12         92.85         79.73         3.19 o                         
 -11   4  12         20.74         16.28         1.97 o                         
 -10   4  12          5.92          7.72         1.33 o                         
  -9   4  12          8.24          5.23         1.17 o                         
  -8   4  12          1.36          3.43         1.11 o                         
  -7   4  12         54.77         47.61         2.10 o                         
  -6   4  12        403.90        399.00         7.56 o                         
  -5   4  12         22.00         16.95         1.50 o                         
  -4   4  12        984.89        968.81         7.77 o                         
  -3   4  12        575.75        548.78         6.25 o                         
  -2   4  12       1013.76       1047.40         9.27 o                         
  -1   4  12        391.26        375.78         4.86 o                         
   0   4  12        231.69        236.27         4.97 o                         
   1   4  12        101.58         94.83         3.48 o                         
   2   4  12        111.78         94.08         3.73 o                         
   3   4  12         13.17          9.30         1.89 o                         
   4   4  12         20.26         11.78         2.29 o                         
   5   4  12         72.97         61.75         3.16 o                         
   6   4  12        189.36        207.99         6.32 o                         
   7   4  12         52.47         45.12         3.83 o                         
   8   4  12          3.95          2.65         2.54 o                         
   9   4  12          4.56          4.31         2.73 o                         
 -12   5  12         53.35         61.10         3.38 o                         
 -11   5  12         33.52         29.37         2.28 o                         
 -10   5  12          0.02          1.18         1.53 o                         
  -9   5  12          2.37          2.14         1.44 o                         
  -8   5  12          8.66          5.84         1.51 o                         
  -7   5  12        148.24        138.72         3.38 o                         
  -6   5  12         40.30         48.15         2.06 o                         
  -5   5  12        325.27        329.43         4.40 o                         
  -4   5  12         13.65         17.46         1.50 o                         
  -3   5  12        490.86        512.83         6.03 o                         
  -2   5  12         92.15         97.15         2.81 o                         
  -1   5  12         32.14         31.59         1.90 o                         
   0   5  12         12.13         10.91         1.59 o                         
   1   5  12         37.11         33.39         3.54 o                         
   2   5  12          0.51          0.58         1.55 o                         
   3   5  12         40.53         32.18         2.68 o                         
   4   5  12         78.44         66.74         8.13 o                         
   5   5  12          5.73          7.57         2.38 o                         
   6   5  12        241.20        253.13         7.00 o                         
   7   5  12        120.29        115.98         5.36 o                         
   8   5  12          1.07         -0.76         3.50 o                         
 -11   6  12          0.12          0.12         2.02 o                         
 -10   6  12          0.01         -1.70         1.70 o                         
  -9   6  12          8.79          7.70         1.88 o                         
  -8   6  12          6.22          5.27         1.54 o                         
  -7   6  12         70.18         72.84         2.79 o                         
  -6   6  12          5.45          6.39         1.53 o                         
  -5   6  12         67.09         68.69         2.71 o                         
  -4   6  12        453.17        472.72         5.89 o                         
  -3   6  12         28.06         24.23         1.73 o                         
  -2   6  12        484.27        474.69         5.85 o                         
  -1   6  12         25.24         23.86         1.83 o                         
   0   6  12         22.49         21.21         1.98 o                         
   1   6  12          1.52          0.04         1.43 o                         
   2   6  12         36.00         48.34         2.98 o                         
   3   6  12         65.39         64.69         2.92 o                         
   4   6  12          9.78          3.11         2.32 o                         
   5   6  12          0.13         -0.24         3.51 o                         
   6   6  12         52.11         60.73         4.38 o                         
   7   6  12         11.44          3.85         3.67 o                         
 -10   7  12          0.03          0.59         2.05 o                         
  -9   7  12          0.43         -2.05         2.05 o                         
  -8   7  12        203.08        173.85         4.79 o                         
  -7   7  12         39.50         32.53         2.26 o                         
  -6   7  12         70.45         72.63         2.93 o                         
  -5   7  12        153.96        151.17         3.82 o                         
  -4   7  12          0.76          0.43         1.47 o                         
  -3   7  12          0.08         -1.42         1.42 o                         
  -2   7  12         14.13         12.79         1.66 o                         
  -1   7  12          6.02          1.30         1.37 o                         
   0   7  12          2.76          2.08         1.52 o                         
   1   7  12         10.54         12.00         1.82 o                         
   2   7  12         26.04         19.75         2.06 o                         
   3   7  12         36.43         32.63         3.30 o                         
   4   7  12          7.56          7.68         2.73 o                         
   5   7  12         20.86         14.17         4.40 o                         
   6   7  12         18.99         21.71         4.51 o                         
  -8   8  12         10.85          6.73         2.16 o                         
  -7   8  12          2.81          1.78         1.88 o                         
  -6   8  12          0.51          0.12         1.20 o                         
  -5   8  12          0.23          0.86         1.54 o                         
  -4   8  12          7.62          6.27         1.71 o                         
  -3   8  12          7.12          4.50         1.61 o                         
  -2   8  12         65.50         59.96         2.66 o                         
  -1   8  12          1.61          0.56         1.48 o                         
   0   8  12         39.32         35.25         2.44 o                         
   1   8  12         49.39         51.56         3.13 o                         
   2   8  12         66.47         53.91         4.58 o                         
   3   8  12          1.31         -1.76         2.93 o                         
   4   8  12          1.18         -2.58         2.93 o                         
  -6   9  12         11.10         12.40         1.62 o                         
  -5   9  12          0.03         -0.39         1.69 o                         
  -4   9  12        190.76        205.02         4.46 o                         
  -3   9  12         26.28         22.79         2.18 o                         
  -2   9  12          3.53          5.46         1.69 o                         
  -1   9  12         42.84         37.97         3.03 o                         
   0   9  12        125.28        113.69         6.95 o                         
   1   9  12         49.60         66.75         8.21 o                         
   2   9  12         14.59          9.82         3.80 o                         
 -13   1  13         23.55         21.80         1.86 o                         
 -12   1  13         31.17         32.01         1.88 o                         
 -11   1  13        119.61        107.17         2.76 o                         
 -10   1  13         40.26         39.74         1.75 o                         
  -9   1  13          8.62          6.10         1.11 o                         
  -8   1  13        176.52        150.31         2.90 o                         
  -7   1  13        315.45        309.73         4.31 o                         
  -6   1  13        792.74        737.01         7.73 o                         
  -5   1  13        286.07        261.94         4.81 o                         
  -4   1  13        201.29        191.35         4.68 o                         
  -3   1  13         46.47         44.90         3.94 o                         
  -2   1  13        105.62         72.48         2.62 o                         
  -1   1  13         67.00         67.85         2.87 o                         
   0   1  13       3060.43       3119.27        22.59 o                         
   1   1  13         50.01         46.84         2.41 o                         
   2   1  13       1264.25       1315.81        12.16 o                         
   3   1  13          7.70          4.19         1.59 o                         
   4   1  13          2.06          2.57         1.89 o                         
   5   1  13        603.18        650.23         9.12 o                         
   6   1  13        103.09         93.44         4.16 o                         
   7   1  13          4.66         -0.90         1.94 o                         
   8   1  13         21.45         22.07         3.26 o                         
   9   1  13         67.74         62.94         4.53 o                         
 -13   2  13         18.73         16.83         1.89 o                         
 -12   2  13         14.23          6.71         1.26 o                         
 -11   2  13          1.24          3.19         1.12 o                         
 -10   2  13        126.86        117.02         2.43 o                         
  -9   2  13         27.30         23.62         1.52 o                         
  -8   2  13          1.53          1.01         1.10 o                         
  -7   2  13         13.69         12.20         1.47 o                         
  -6   2  13        169.56        154.40         3.16 o                         
  -5   2  13       1802.71       1651.52        13.64 o                         
  -4   2  13        513.35        457.00         7.25 o                         
  -3   2  13        292.59        283.37         5.02 o                         
  -2   2  13       1197.60       1119.09        11.26 o                         
  -1   2  13        502.42        492.97         6.09 o                         
   0   2  13        415.09        371.25         5.87 o                         
   1   2  13          1.95          3.72         1.72 o                         
   2   2  13         13.86         11.36         2.02 o                         
   3   2  13         19.93         20.77         2.32 o                         
   4   2  13          0.90          0.81         1.89 o                         
   5   2  13         34.36         29.09         2.68 o                         
   6   2  13         36.67         40.35         3.10 o                         
   7   2  13        285.43        303.15         7.78 o                         
   8   2  13        364.88        400.96         9.60 o                         
   9   2  13         16.13         14.81         3.90 o                         
 -12   3  13          2.00          2.26         1.52 o                         
 -11   3  13          1.40          0.56         1.16 o                         
 -10   3  13          6.91         12.14         1.50 o                         
  -9   3  13         10.86          8.32         1.57 o                         
  -8   3  13         29.97         34.58         1.76 o                         
  -7   3  13        442.14        427.86         5.15 o                         
  -6   3  13          8.57          8.69         1.38 o                         
  -5   3  13        315.05        339.76         4.64 o                         
  -4   3  13        103.11         90.94         2.58 o                         
  -3   3  13        311.16        301.41         5.23 o                         
  -2   3  13        307.21        301.73         5.27 o                         
  -1   3  13         56.59         41.29         2.68 o                         
   0   3  13        122.66        137.29         3.71 o                         
   1   3  13         86.33         74.92         3.69 o                         
   2   3  13        223.21        224.21         5.18 o                         
   3   3  13         48.66         52.57         3.08 o                         
   4   3  13        174.76        161.47         4.68 o                         
   5   3  13        341.92        354.22         6.72 o                         
   6   3  13          1.69         -0.45         2.32 o                         
   7   3  13        155.78        166.06         6.49 o                         
   8   3  13          1.41         -2.54         2.54 o                         
 -12   4  13         41.64         37.39         3.07 o                         
 -11   4  13        105.21        117.22         4.56 o                         
 -10   4  13          0.46          0.01         1.55 o                         
  -9   4  13          0.47          1.55         1.40 o                         
  -8   4  13          4.22          2.60         1.22 o                         
  -7   4  13        357.61        366.50         4.81 o                         
  -6   4  13         48.65         46.16         2.49 o                         
  -5   4  13         36.00         37.79         1.85 o                         
  -4   4  13        290.30        295.07         4.47 o                         
  -3   4  13        331.61        305.19         4.63 o                         
  -2   4  13        153.47        151.95         4.34 o                         
  -1   4  13          8.48          8.55         1.55 o                         
   0   4  13        627.54        611.95         8.64 o                         
   1   4  13         99.91         81.83         3.18 o                         
   2   4  13         27.25         32.78         2.62 o                         
   3   4  13         12.03         11.08         2.19 o                         
   4   4  13        299.18        319.26         6.32 o                         
   5   4  13         45.08         43.53         3.60 o                         
   6   4  13        202.43        206.07         6.66 o                         
   7   4  13        100.80        102.82         5.19 o                         
   8   4  13          2.18         -0.45         2.54 o                         
 -11   5  13         10.03          7.10         2.32 o                         
 -10   5  13         10.31         10.52         2.05 o                         
  -9   5  13          8.90          5.22         1.57 o                         
  -8   5  13          0.89          1.15         1.45 o                         
  -7   5  13         60.20         61.88         2.89 o                         
  -6   5  13         63.20         47.92         2.18 o                         
  -5   5  13       1098.65       1123.80        11.72 o                         
  -4   5  13         17.92         13.23         1.53 o                         
  -3   5  13          0.15          0.27         1.30 o                         
  -2   5  13          0.00         -1.35         1.35 o                         
  -1   5  13        105.48         93.67         3.27 o                         
   0   5  13         16.37         12.45         2.08 o                         
   1   5  13         71.36         53.87         4.91 o                         
   2   5  13          0.34          1.08         1.55 o                         
   3   5  13          0.06         -0.59         1.82 o                         
   4   5  13         26.93         22.59         3.11 o                         
   5   5  13         62.38         77.34         4.60 o                         
   6   5  13          1.96          0.23         2.54 o                         
   7   5  13         50.84         38.88         4.04 o                         
 -10   6  13         79.36         74.53         3.99 o                         
  -9   6  13          8.25         11.99         1.98 o                         
  -8   6  13          0.61         -0.11         1.45 o                         
  -7   6  13         35.62         32.39         2.15 o                         
  -6   6  13        245.93        260.36         4.58 o                         
  -5   6  13         90.21         99.39         3.45 o                         
  -4   6  13         72.75         50.50         2.48 o                         
  -3   6  13          2.89          4.49         1.37 o                         
  -2   6  13        177.44        175.35         4.91 o                         
  -1   6  13          2.21          1.04         1.59 o                         
   0   6  13        193.46        187.74         4.88 o                         
   1   6  13         35.72         38.69         2.91 o                         
   2   6  13         13.78         13.88         1.90 o                         
   3   6  13          4.56          4.29         2.47 o                         
   4   6  13          3.78          2.14         2.58 o                         
   5   6  13         52.58         51.06         4.14 o                         
   6   6  13          0.23         -0.07         2.60 o                         
  -9   7  13         56.37         56.27         4.51 o                         
  -8   7  13          6.33          1.25         1.81 o                         
  -7   7  13         15.51          9.79         1.90 o                         
  -6   7  13          4.10          3.37         1.69 o                         
  -5   7  13          4.08          4.40         1.68 o                         
  -4   7  13         37.85         39.76         3.02 o                         
  -3   7  13         63.71         69.16         2.82 o                         
  -2   7  13         16.12         12.26         1.72 o                         
  -1   7  13        106.94        120.42         4.18 o                         
   0   7  13        105.38        104.68         4.22 o                         
   1   7  13         14.97          9.16         2.15 o                         
   2   7  13          0.01          0.09         2.38 o                         
   3   7  13         46.40         47.84         3.94 o                         
   4   7  13         16.92         15.65         4.09 o                         
   5   7  13        134.05        165.24         8.02 o                         
  -7   8  13          3.08          4.76         1.98 o                         
  -6   8  13          0.10          2.07         1.75 o                         
  -5   8  13         30.58         23.12         2.23 o                         
  -4   8  13         10.12          4.04         1.69 o                         
  -3   8  13        197.91        212.71         4.43 o                         
  -2   8  13          2.71          3.38         1.64 o                         
  -1   8  13         11.03         10.93         1.86 o                         
   0   8  13          1.66          3.87         2.08 o                         
   1   8  13         35.94         27.20         4.34 o                         
   2   8  13          0.12         -4.11         5.28 o                         
   3   8  13         95.52        113.16         8.21 o                         
  -2   9  13         18.55         26.40         5.28 o                         
 -12   0  14          0.00          0.81         2.02 o                         
 -11   0  14          2.05          5.79         1.63 o                         
 -10   0  14         91.00         69.05         4.06 o                         
  -9   0  14         37.18         27.54         2.92 o                         
  -8   0  14        245.33        237.93         6.32 o                         
  -7   0  14        325.53        295.78         7.10 o                         
  -6   0  14        136.81         97.27         4.38 o                         
  -5   0  14         13.97         10.95         2.37 o                         
  -4   0  14        128.46         98.79         5.39 o                         
  -3   0  14        127.85        110.72         5.59 o                         
  -2   0  14         38.44         30.29         3.67 o                         
  -1   0  14         36.72         23.48         4.40 o                         
   0   0  14          3.14          3.20         2.20 o                         
   1   0  14        869.74        905.37        12.96 o                         
   2   0  14         15.11         15.55         3.09 o                         
   3   0  14        504.63        538.10        11.77 o                         
   4   0  14       1595.27       1689.03        24.85 o                         
   5   0  14         86.18         91.94         6.75 o                         
   6   0  14         69.88         79.40         5.76 o                         
   7   0  14         16.36         14.08         3.73 o                         
   8   0  14         10.65          4.69         9.39 o                         
 -12   1  14          9.83         15.26         1.71 o                         
 -11   1  14          4.03          7.20         1.58 o                         
 -10   1  14          6.14          3.28         1.41 o                         
  -9   1  14         11.40          9.51         1.67 o                         
  -8   1  14        400.40        349.46         4.96 o                         
  -7   1  14          0.42          0.20         1.44 o                         
  -6   1  14        280.47        244.41         6.61 o                         
  -5   1  14        152.04        127.89         4.25 o                         
  -4   1  14         11.52         19.08         2.04 o                         
  -3   1  14          7.04          4.18         1.62 o                         
  -2   1  14          5.21          1.29         1.57 o                         
  -1   1  14          5.78          4.76         1.62 o                         
   0   1  14         57.80         58.22         3.09 o                         
   1   1  14        137.57        131.23         4.25 o                         
   2   1  14         22.87         20.01         2.38 o                         
   3   1  14        259.08        295.31         6.14 o                         
   4   1  14        327.60        324.35         7.11 o                         
   5   1  14          0.09         -0.77         1.97 o                         
   6   1  14         42.99         38.72         3.21 o                         
   7   1  14         71.35         58.31         3.72 o                         
   8   1  14         82.65         86.13         9.52 o                         
 -12   2  14          5.60          6.27         1.50 o                         
 -11   2  14          9.32         10.36         1.55 o                         
 -10   2  14         15.25         15.38         1.71 o                         
  -9   2  14        104.54         95.94         2.94 o                         
  -8   2  14         22.03         17.82         1.87 o                         
  -7   2  14          0.83          3.25         1.75 o                         
  -6   2  14        223.62        220.09         6.17 o                         
  -5   2  14         21.99         18.06         1.96 o                         
  -4   2  14        385.38        356.27         8.47 o                         
  -3   2  14         48.26         29.48         2.30 o                         
  -2   2  14          0.02         -1.24         1.30 o                         
  -1   2  14         84.61         68.39         3.40 o                         
   0   2  14         41.51         35.84         2.71 o                         
   1   2  14         62.68         55.40         3.07 o                         
   2   2  14        190.26        177.51         4.81 o                         
   3   2  14        253.21        231.51         5.56 o                         
   4   2  14         61.57         62.66         3.81 o                         
   5   2  14         71.57         73.23         5.34 o                         
   6   2  14        366.43        348.77        12.53 o                         
   7   2  14        273.51        300.48         8.01 o                         
 -12   3  14          6.46         11.73         4.69 o                         
 -11   3  14        171.56        168.67         5.25 o                         
 -10   3  14         34.17         28.49         1.97 o                         
  -9   3  14          7.75          8.20         1.47 o                         
  -8   3  14         39.47         27.86         1.84 o                         
  -7   3  14         27.23         28.82         2.30 o                         
  -6   3  14         76.38         62.86         2.94 o                         
  -5   3  14          0.01          0.33         1.82 o                         
  -4   3  14        161.76        143.19         4.54 o                         
  -3   3  14        239.95        191.58         4.83 o                         
  -2   3  14        154.88        157.93         4.54 o                         
  -1   3  14        173.49        187.25         4.32 o                         
   0   3  14          0.47          0.40         1.72 o                         
   1   3  14         53.14         55.16         3.21 o                         
   2   3  14        146.17        134.97         4.52 o                         
   3   3  14         40.44         32.59         2.85 o                         
   4   3  14          5.23          6.18         2.19 o                         
   5   3  14        214.68        231.53         7.62 o                         
   6   3  14         12.24         11.94         3.15 o                         
   7   3  14         33.78         39.15         4.04 o                         
 -11   4  14         17.34         21.64         3.22 o                         
 -10   4  14          0.22          0.86         1.70 o                         
  -9   4  14          3.53          2.11         1.72 o                         
  -8   4  14         90.79         95.46         3.23 o                         
  -7   4  14          2.81          2.52         1.48 o                         
  -6   4  14         70.10         63.27         3.47 o                         
  -5   4  14         50.76         48.77         2.95 o                         
  -4   4  14          4.07          2.53         1.89 o                         
  -3   4  14         74.74         57.33         3.21 o                         
  -2   4  14        679.53        660.59        13.21 o                         
  -1   4  14        151.73        131.72         4.31 o                         
   0   4  14          1.36          1.14         1.52 o                         
   1   4  14        189.98        171.15         7.79 o                         
   2   4  14         47.39         47.37         3.21 o                         
   3   4  14          4.49         -0.79         1.89 o                         
   4   4  14          8.14          5.18         2.26 o                         
   5   4  14         40.06         28.44         3.35 o                         
   6   4  14         39.06         33.53         3.94 o                         
 -10   5  14          5.17          4.60         2.24 o                         
  -9   5  14        154.50        193.64         4.76 o                         
  -8   5  14         41.42         47.75         2.77 o                         
  -7   5  14         24.80         26.56         2.16 o                         
  -6   5  14        140.05        141.40         3.99 o                         
  -5   5  14          0.01          0.19         1.70 o                         
  -4   5  14         36.72         45.91         2.72 o                         
  -3   5  14        191.16        194.02         5.06 o                         
  -2   5  14         93.09        101.11         4.03 o                         
  -1   5  14         77.28         68.64         3.98 o                         
   0   5  14         14.56         13.52         2.32 o                         
   1   5  14        440.80        470.29         6.91 o                         
   2   5  14          2.55          4.73         2.08 o                         
   3   5  14          2.90          1.00         2.02 o                         
   4   5  14         42.96         44.24         3.83 o                         
   5   5  14        206.61        241.69        10.78 o                         
  -9   6  14         71.32         72.67         3.50 o                         
  -8   6  14          0.42          1.46         1.66 o                         
  -7   6  14          1.81          2.06         1.64 o                         
  -6   6  14         11.17          8.83         1.72 o                         
  -5   6  14         19.26         13.33         1.75 o                         
  -4   6  14        152.76        157.56         4.23 o                         
  -3   6  14        187.81        192.16         4.22 o                         
  -2   6  14         14.73         10.37         2.07 o                         
  -1   6  14        146.37        156.93         6.77 o                         
   0   6  14         43.53         60.68         3.73 o                         
   1   6  14        180.28        223.09         5.54 o                         
   2   6  14        130.47        149.13         4.33 o                         
   3   6  14         55.66         53.74         4.28 o                         
   4   6  14          5.25          6.96         2.89 o                         
  -7   7  14         11.96         15.20         1.99 o                         
  -6   7  14         19.39         19.64         2.13 o                         
  -5   7  14          0.13          1.44         1.71 o                         
  -4   7  14         27.21         23.92         2.60 o                         
  -3   7  14         25.34         32.66         2.51 o                         
  -2   7  14         71.65         80.68         3.45 o                         
  -1   7  14        238.69        257.32         5.99 o                         
   0   7  14        231.89        269.53         5.71 o                         
   1   7  14        112.98        113.36         4.45 o                         
   2   7  14          3.56          0.68         2.67 o                         
   3   7  14          4.48          4.13         4.97 o                         
  -4   8  14          0.08          0.55         1.61 o                         
  -3   8  14        245.87        278.41         5.71 o                         
  -2   8  14          5.71          3.99         2.26 o                         
  -1   8  14          0.26          1.14         1.83 o                         
 -11   1  15         97.36        113.24         3.38 o                         
 -10   1  15          6.59          8.31         1.63 o                         
  -9   1  15         68.14         51.44         2.51 o                         
  -8   1  15        132.69        151.70         3.61 o                         
  -7   1  15        206.88        224.47         4.96 o                         
  -6   1  15         31.72         31.76         2.66 o                         
  -5   1  15         96.56        128.70         3.93 o                         
  -4   1  15         43.77         51.02         2.87 o                         
  -3   1  15        302.89        318.05         6.43 o                         
  -2   1  15          7.40          5.43         2.05 o                         
  -1   1  15        184.39        170.10         4.83 o                         
   0   1  15        105.75        101.03         4.25 o                         
   1   1  15        176.20        171.61         4.97 o                         
   2   1  15          4.79          4.94         2.12 o                         
   3   1  15          0.94         -0.73         2.05 o                         
   4   1  15         85.67         87.87         4.16 o                         
   5   1  15         87.19         89.48         4.31 o                         
   6   1  15         89.45         95.44         4.51 o                         
 -11   2  15         49.59         59.90         2.94 o                         
 -10   2  15         20.18         18.30         2.05 o                         
  -9   2  15          6.71          5.63         1.75 o                         
  -8   2  15        114.45        124.53         3.69 o                         
  -7   2  15          1.04          5.47         1.81 o                         
  -6   2  15        189.49        212.20         5.48 o                         
  -5   2  15          8.83          5.97         2.08 o                         
  -4   2  15         94.12        106.08         6.10 o                         
  -3   2  15         28.03         26.52         2.39 o                         
  -2   2  15          2.98          3.72         1.70 o                         
  -1   2  15          0.05          2.30         1.89 o                         
   0   2  15        150.85        142.07         4.60 o                         
   1   2  15          7.18          5.13         2.05 o                         
   2   2  15         25.09         23.35         2.62 o                         
   3   2  15          8.47         11.18         2.32 o                         
   4   2  15          2.25          2.03         2.19 o                         
   5   2  15        258.97        275.34         8.77 o                         
   6   2  15          5.64          2.14         2.53 o                         
 -10   3  15         71.10         62.12         2.96 o                         
  -9   3  15          9.98          8.60         1.75 o                         
  -8   3  15         24.05         25.43         2.17 o                         
  -7   3  15         60.77         53.63         3.02 o                         
  -6   3  15         12.68         16.08         2.04 o                         
  -5   3  15        100.09         95.74         4.06 o                         
  -4   3  15          0.74          2.32         1.89 o                         
  -3   3  15        134.79        116.37         4.31 o                         
  -2   3  15         92.31        102.57         3.66 o                         
  -1   3  15          1.07          1.40         1.59 o                         
   0   3  15         31.61         23.96         2.71 o                         
   1   3  15         19.68         15.64         2.41 o                         
   2   3  15         96.83         95.74         4.08 o                         
   3   3  15          3.90          3.93         2.19 o                         
   4   3  15         65.90         67.78         4.32 o                         
   5   3  15         12.22          8.89         2.48 o                         
 -10   4  15         36.49         48.32         3.42 o                         
  -9   4  15          0.11          0.75         1.97 o                         
  -8   4  15          1.92          5.04         1.71 o                         
  -7   4  15         31.64         32.76         2.61 o                         
  -6   4  15         79.16         85.27         3.55 o                         
  -5   4  15        205.24        198.49         4.81 o                         
  -4   4  15         99.22        115.29         4.44 o                         
  -3   4  15         12.07          9.85         2.20 o                         
  -2   4  15        209.93        201.11         5.26 o                         
  -1   4  15         35.21         27.09         2.38 o                         
   0   4  15          3.20          1.91         1.77 o                         
   1   4  15         36.87         34.92         3.49 o                         
   2   4  15        168.93        175.74         5.18 o                         
   3   4  15         12.30         12.32         2.56 o                         
   4   4  15        288.48        325.95        14.57 o                         
   5   4  15          3.48          4.86         2.89 o                         
  -9   5  15          0.58          2.34         2.06 o                         
  -8   5  15          0.02          1.26         2.06 o                         
  -7   5  15        118.41        136.25         5.59 o                         
  -6   5  15          0.04         -0.21         2.02 o                         
  -5   5  15         36.65         36.23         3.68 o                         
  -4   5  15          1.75          0.49         1.94 o                         
  -3   5  15          3.18          9.65         2.19 o                         
  -2   5  15         36.99         31.92         2.78 o                         
  -1   5  15        163.66        160.15         4.97 o                         
   0   5  15        202.58        262.96         5.43 o                         
   1   5  15         18.96         20.73         2.68 o                         
   2   5  15         45.07         34.58         3.07 o                         
   3   5  15        303.90        339.97        10.33 o                         
   4   5  15         13.34          9.19         4.61 o                         
  -7   6  15         22.88         20.73         2.62 o                         
  -6   6  15          6.77          7.81         2.24 o                         
  -5   6  15          0.26          1.80         2.19 o                         
  -4   6  15          8.54          8.38         2.24 o                         
  -3   6  15        208.91        239.97         6.88 o                         
  -2   6  15         23.03         35.28         3.05 o                         
  -1   6  15          4.00          5.60         2.26 o                         
   0   6  15          1.41          1.27         2.12 o                         
   1   6  15         35.65         37.75         3.77 o                         
   2   6  15        358.59        407.75         7.91 o                         
  -4   7  15         20.55         22.89         3.98 o                         
  -3   7  15          0.15          1.33         2.08 o                         
  -2   7  15        209.74        259.68         6.15 o                         
  -1   7  15         19.39         20.78         5.47 o                         
   0   7  15         78.44         55.74         7.63 o                         
 -10   0  16          9.44          8.54         2.73 o                         
  -9   0  16         80.95        108.98         6.27 o                         
  -8   0  16         37.98         59.55         3.90 o                         
  -7   0  16          2.90          2.81         2.24 o                         
  -6   0  16         17.05          8.32         3.24 o                         
  -5   0  16         12.35         12.77         3.51 o                         
  -4   0  16        321.42        358.48        10.11 o                         
  -3   0  16          0.42          0.59         2.90 o                         
  -2   0  16          9.68          8.07         3.24 o                         
  -1   0  16         17.38         21.33         3.73 o                         
   0   0  16          9.68          9.09         3.32 o                         
   1   0  16          2.25          1.99         3.09 o                         
   2   0  16         45.35         43.40         4.76 o                         
   3   0  16         29.10         29.18         4.15 o                         
   4   0  16        163.79        160.20         7.60 o                         
   5   0  16         26.32         24.07         7.04 o                         
 -10   1  16          0.05          1.84         1.61 o                         
  -9   1  16         25.20         16.16         2.05 o                         
  -8   1  16         24.35         22.26         2.13 o                         
  -7   1  16          7.95          8.41         2.02 o                         
  -6   1  16          0.77          0.75         1.72 o                         
  -5   1  16          0.74          1.70         1.79 o                         
  -4   1  16         57.93         61.79         4.06 o                         
  -3   1  16          0.55          3.01         2.02 o                         
  -2   1  16          8.36          5.91         2.19 o                         
  -1   1  16          0.10          0.43         1.89 o                         
   0   1  16          4.61         -0.16         2.02 o                         
   1   1  16        316.37        316.97         6.87 o                         
   2   1  16         29.79         27.24         3.05 o                         
   3   1  16         50.73         50.99         3.42 o                         
   4   1  16          1.36          1.72         2.26 o                         
   5   1  16         37.46         37.53         3.36 o                         
  -9   2  16        115.01        140.13         4.06 o                         
  -8   2  16          4.60          4.67         1.75 o                         
  -7   2  16         74.94         74.12         3.77 o                         
  -6   2  16          3.10         10.05         2.19 o                         
  -5   2  16         30.62         35.09         3.03 o                         
  -4   2  16          1.20          1.79         1.81 o                         
  -3   2  16         49.67         52.84         3.07 o                         
  -2   2  16         13.71         18.72         2.62 o                         
  -1   2  16          4.24          5.69         2.47 o                         
   0   2  16         56.35         55.22         3.47 o                         
   1   2  16         41.82         43.96         3.27 o                         
   2   2  16        125.27        119.95         4.68 o                         
   3   2  16         30.23         27.50         4.97 o                         
   4   2  16         39.89         51.35         5.17 o                         
  -9   3  16        163.20        184.37         4.52 o                         
  -8   3  16          1.30          3.96         1.69 o                         
  -7   3  16          1.00          1.33         1.90 o                         
  -6   3  16         23.11         22.51         3.01 o                         
  -5   3  16          4.75          6.16         2.19 o                         
  -4   3  16         44.60         42.28         3.21 o                         
  -3   3  16         22.75         22.59         2.79 o                         
  -2   3  16         28.57         24.80         2.44 o                         
  -1   3  16         28.27         24.91         2.71 o                         
   0   3  16          7.14          6.17         2.26 o                         
   1   3  16         19.76         21.48         2.75 o                         
   2   3  16          0.98         -0.21         2.12 o                         
   3   3  16        245.44        267.46         6.58 o                         
   4   3  16         46.94         42.95         3.59 o                         
  -8   4  16          9.24         11.60         2.46 o                         
  -7   4  16         31.97         29.77         2.59 o                         
  -6   4  16          8.63          8.10         2.06 o                         
  -5   4  16        135.74        138.27         4.33 o                         
  -4   4  16          1.42          4.29         2.24 o                         
  -3   4  16         66.69         72.19         3.94 o                         
  -2   4  16          4.45          7.69         1.98 o                         
  -1   4  16        224.80        234.10         5.33 o                         
   0   4  16          7.19          6.02         2.41 o                         
   1   4  16        334.98        406.89         7.75 o                         
   2   4  16          0.00         -2.08         2.08 o                         
   3   4  16        116.81        139.35         5.27 o                         
  -7   5  16        135.87        163.61         7.63 o                         
  -6   5  16         84.72         88.29         4.36 o                         
  -5   5  16          1.12         -1.03         1.86 o                         
  -4   5  16         45.65         51.90         3.47 o                         
  -3   5  16          0.29         -1.50         1.94 o                         
  -2   5  16         56.93         69.35         3.85 o                         
  -1   5  16         54.65         59.67         3.22 o                         
   0   5  16        147.73        157.37         4.59 o                         
   1   5  16        131.10        147.81         9.23 o                         
  -4   6  16          8.30         13.49         5.28 o                         
  -3   6  16        191.20        189.23         6.51 o                         
  -2   6  16          2.98         -0.44         2.08 o                         
  -8   1  17          1.65          3.23         1.63 o                         
  -7   1  17          5.50          3.14         1.81 o                         
  -6   1  17          0.39          2.78         2.00 o                         
  -5   1  17          0.25          1.45         2.19 o                         
  -4   1  17          8.06          7.78         2.41 o                         
  -3   1  17         19.64         21.78         2.85 o                         
  -2   1  17          0.06          2.69         2.26 o                         
  -1   1  17          1.65          0.08         2.19 o                         
   0   1  17         14.88         20.17         2.96 o                         
   1   1  17         68.90         93.64         4.54 o                         
   2   1  17          7.25          8.53         2.56 o                         
  -7   2  17          1.22          3.18         2.02 o                         
  -6   2  17         86.73         96.52         7.37 o                         
  -5   2  17         93.57        123.51         4.44 o                         
  -4   2  17         23.79         24.27         3.32 o                         
  -3   2  17         42.27         34.37         3.13 o                         
  -2   2  17         26.86         30.38         3.21 o                         
  -1   2  17         29.10         28.82         3.05 o                         
   0   2  17        159.35        189.70         5.69 o                         
   1   2  17          1.35          3.07         2.41 o                         
   2   2  17          0.00         -2.26         2.26 o                         
  -7   3  17          1.36          3.98         2.46 o                         
  -6   3  17          7.80         20.49         2.44 o                         
  -5   3  17        180.68        234.00         6.28 o                         
  -4   3  17         33.48         41.61         2.96 o                         
  -3   3  17         14.86         16.14         2.39 o                         
  -2   3  17         30.96         34.10         3.29 o                         
  -1   3  17         13.52         13.03         2.62 o                         
   0   3  17         24.11         22.09         2.91 o                         
   1   3  17         30.29         33.75         5.84 o                         
  -5   4  17          2.42          5.96         2.36 o                         
  -4   4  17         12.29          8.47         2.48 o                         
  -3   4  17         33.75         29.63         2.81 o                         
  -2   4  17         29.19         30.76         2.72 o                         
  -1   4  17         65.67         67.46         4.01 o                         
  -5   0  18          7.23          5.87         5.28 o                         
  -4   0  18          3.31          3.76         3.51 o                         
  -3   0  18        170.95        211.66         8.68 o                         
  -2   0  18       1221.08       1641.42        26.10 o                         
  -1   0  18         69.37         81.49         6.18 o                         
  -4   1  18         45.42         52.36         3.72 o                         
  -3   1  18          0.85         -0.08         2.41 o                         
  -2   1  18         49.80         55.05         3.73 o                         
                                                                                
